# Supplementary material for: PTBP3 modulates P53 expression and promotes colorectal cancer cell proliferation by maintaining UBE4A mRNA stability
Source: Cell Death Dis. 2022 Feb 8;13(2):128. doi: 10.1038/s41419-022-04564-8 (PMC8826374; doi:10.1038/s41419-022-04564-8)
Supplement: Supplementary file 10 — Table S3 [file 41419_2022_4564_MOESM10_ESM.xls]

NAME	GS<br> follow link to MSigDB	GS DETAILS	SIZE	ES	NES	NOM p-val	FDR q-val	FWER p-val	RANK AT MAX	LEADING EDGE
KEGG_UBIQUITIN_MEDIATED_PROTEOLYSIS	KEGG_UBIQUITIN_MEDIATED_PROTEOLYSIS	Details ...	132	0.45394287	1.8738292	0.004115226	0.4612748	0.169	4500	tags=47%, list=26%, signal=63%
KEGG_LYSINE_DEGRADATION	KEGG_LYSINE_DEGRADATION	Details ...	44	0.47084782	1.6426756	0.027253669	1.0	0.661	3441	tags=34%, list=20%, signal=42%
KEGG_RNA_DEGRADATION	KEGG_RNA_DEGRADATION	Details ...	56	0.46448052	1.6310084	0.053537283	1.0	0.684	3691	tags=43%, list=21%, signal=54%
KEGG_NON_SMALL_CELL_LUNG_CANCER	KEGG_NON_SMALL_CELL_LUNG_CANCER	Details ...	54	0.44099146	1.6199207	0.015184382	0.933071	0.706	1970	tags=26%, list=11%, signal=29%
KEGG_OOCYTE_MEIOSIS	KEGG_OOCYTE_MEIOSIS	Details ...	108	0.38213113	1.5998018	0.021367522	0.85844976	0.746	4387	tags=33%, list=25%, signal=44%
KEGG_BASAL_TRANSCRIPTION_FACTORS	KEGG_BASAL_TRANSCRIPTION_FACTORS	Details ...	32	0.52401406	1.5963705	0.04684318	0.7289819	0.752	2811	tags=44%, list=16%, signal=52%
KEGG_PROTEIN_EXPORT	KEGG_PROTEIN_EXPORT	Details ...	23	0.56118584	1.5921922	0.051823415	0.6408128	0.756	4675	tags=43%, list=27%, signal=59%
KEGG_MISMATCH_REPAIR	KEGG_MISMATCH_REPAIR	Details ...	23	0.596046	1.5901215	0.06666667	0.5678782	0.759	3837	tags=57%, list=22%, signal=72%
KEGG_CELL_CYCLE	KEGG_CELL_CYCLE	Details ...	124	0.45518783	1.582753	0.057026476	0.5263222	0.77	4128	tags=42%, list=24%, signal=55%
KEGG_LONG_TERM_POTENTIATION	KEGG_LONG_TERM_POTENTIATION	Details ...	66	0.40359816	1.5694766	0.027600849	0.5127619	0.794	3490	tags=33%, list=20%, signal=42%
KEGG_ERBB_SIGNALING_PATHWAY	KEGG_ERBB_SIGNALING_PATHWAY	Details ...	86	0.3888615	1.5406126	0.036876354	0.5483632	0.834	3627	tags=30%, list=21%, signal=38%
KEGG_PROGESTERONE_MEDIATED_OOCYTE_MATURATION	KEGG_PROGESTERONE_MEDIATED_OOCYTE_MATURATION	Details ...	83	0.38832238	1.5313525	0.024498885	0.53190804	0.853	4010	tags=34%, list=23%, signal=44%
KEGG_CHRONIC_MYELOID_LEUKEMIA	KEGG_CHRONIC_MYELOID_LEUKEMIA	Details ...	73	0.3833946	1.5121341	0.05652174	0.5433597	0.876	2420	tags=25%, list=14%, signal=29%
KEGG_NUCLEOTIDE_EXCISION_REPAIR	KEGG_NUCLEOTIDE_EXCISION_REPAIR	Details ...	44	0.471698	1.5030806	0.11776062	0.52741903	0.884	4077	tags=45%, list=23%, signal=59%
KEGG_ENDOMETRIAL_CANCER	KEGG_ENDOMETRIAL_CANCER	Details ...	52	0.4004669	1.4986022	0.071428575	0.50543916	0.892	1970	tags=25%, list=11%, signal=28%
KEGG_SMALL_CELL_LUNG_CANCER	KEGG_SMALL_CELL_LUNG_CANCER	Details ...	84	0.40666547	1.4742608	0.06410257	0.53799784	0.916	3744	tags=30%, list=22%, signal=38%
KEGG_INSULIN_SIGNALING_PATHWAY	KEGG_INSULIN_SIGNALING_PATHWAY	Details ...	132	0.33802512	1.4701151	0.04347826	0.51744646	0.918	3142	tags=25%, list=18%, signal=30%
KEGG_ADHERENS_JUNCTION	KEGG_ADHERENS_JUNCTION	Details ...	73	0.39096752	1.4677047	0.07936508	0.4953161	0.922	5396	tags=47%, list=31%, signal=67%
KEGG_HOMOLOGOUS_RECOMBINATION	KEGG_HOMOLOGOUS_RECOMBINATION	Details ...	28	0.54851747	1.4394454	0.1332008	0.54032236	0.937	3837	tags=50%, list=22%, signal=64%
KEGG_N_GLYCAN_BIOSYNTHESIS	KEGG_N_GLYCAN_BIOSYNTHESIS	Details ...	46	0.3724827	1.4378077	0.09056604	0.51775867	0.938	1595	tags=20%, list=9%, signal=21%
KEGG_GLYCOSYLPHOSPHATIDYLINOSITOL_GPI_ANCHOR_BIOSYNTHESIS	KEGG_GLYCOSYLPHOSPHATIDYLINOSITOL_GPI_ANCHOR_BIOSYNTHESIS	Details ...	24	0.5084004	1.4371665	0.11111111	0.49453533	0.938	2925	tags=38%, list=17%, signal=45%
KEGG_COLORECTAL_CANCER	KEGG_COLORECTAL_CANCER	Details ...	62	0.3737017	1.4336681	0.073913045	0.47928002	0.939	5817	tags=48%, list=33%, signal=72%
KEGG_GLIOMA	KEGG_GLIOMA	Details ...	65	0.38286334	1.4252971	0.08423326	0.47625676	0.941	1970	tags=20%, list=11%, signal=22%
KEGG_PROSTATE_CANCER	KEGG_PROSTATE_CANCER	Details ...	88	0.36490405	1.4206119	0.096491225	0.4656074	0.942	5899	tags=43%, list=34%, signal=65%
KEGG_RENAL_CELL_CARCINOMA	KEGG_RENAL_CELL_CARCINOMA	Details ...	70	0.36428943	1.392748	0.12095033	0.5082297	0.956	3736	tags=30%, list=21%, signal=38%
KEGG_MTOR_SIGNALING_PATHWAY	KEGG_MTOR_SIGNALING_PATHWAY	Details ...	50	0.36683807	1.3732787	0.12820514	0.5335921	0.961	3415	tags=30%, list=20%, signal=37%
KEGG_WNT_SIGNALING_PATHWAY	KEGG_WNT_SIGNALING_PATHWAY	Details ...	148	0.3214354	1.3515337	0.07675906	0.5605717	0.966	5346	tags=36%, list=31%, signal=51%
KEGG_SPLICEOSOME	KEGG_SPLICEOSOME	Details ...	126	0.35325873	1.3452212	0.24667932	0.5554831	0.968	6113	tags=44%, list=35%, signal=67%
KEGG_SNARE_INTERACTIONS_IN_VESICULAR_TRANSPORT	KEGG_SNARE_INTERACTIONS_IN_VESICULAR_TRANSPORT	Details ...	38	0.3615977	1.337532	0.13664596	0.55307966	0.971	3735	tags=37%, list=21%, signal=47%
KEGG_INOSITOL_PHOSPHATE_METABOLISM	KEGG_INOSITOL_PHOSPHATE_METABOLISM	Details ...	52	0.39614576	1.3182223	0.13800906	0.57966655	0.975	4176	tags=40%, list=24%, signal=53%
KEGG_DORSO_VENTRAL_AXIS_FORMATION	KEGG_DORSO_VENTRAL_AXIS_FORMATION	Details ...	23	0.44125852	1.3145965	0.15283842	0.5689991	0.977	4594	tags=39%, list=26%, signal=53%
KEGG_ENDOCYTOSIS	KEGG_ENDOCYTOSIS	Details ...	179	0.2968822	1.3063588	0.1247216	0.56962043	0.981	4396	tags=30%, list=25%, signal=40%
KEGG_PANCREATIC_CANCER	KEGG_PANCREATIC_CANCER	Details ...	70	0.33964634	1.3048658	0.1655914	0.55542845	0.981	6057	tags=44%, list=35%, signal=68%
KEGG_ACUTE_MYELOID_LEUKEMIA	KEGG_ACUTE_MYELOID_LEUKEMIA	Details ...	57	0.3522229	1.2848146	0.17960088	0.58287406	0.985	1494	tags=18%, list=9%, signal=19%
KEGG_NEUROTROPHIN_SIGNALING_PATHWAY	KEGG_NEUROTROPHIN_SIGNALING_PATHWAY	Details ...	124	0.29538292	1.2829728	0.16033755	0.570459	0.985	2079	tags=17%, list=12%, signal=19%
KEGG_TGF_BETA_SIGNALING_PATHWAY	KEGG_TGF_BETA_SIGNALING_PATHWAY	Details ...	85	0.36421004	1.2729102	0.1764706	0.57496554	0.986	4295	tags=31%, list=25%, signal=40%
KEGG_PHOSPHATIDYLINOSITOL_SIGNALING_SYSTEM	KEGG_PHOSPHATIDYLINOSITOL_SIGNALING_SYSTEM	Details ...	74	0.3681952	1.2722867	0.17342342	0.56062436	0.986	4202	tags=35%, list=24%, signal=46%
KEGG_P53_SIGNALING_PATHWAY	KEGG_P53_SIGNALING_PATHWAY	Details ...	68	0.34266147	1.258668	0.18307087	0.57342464	0.989	3821	tags=31%, list=22%, signal=39%
KEGG_PROPANOATE_METABOLISM	KEGG_PROPANOATE_METABOLISM	Details ...	32	0.40281588	1.2280478	0.25732216	0.62367815	0.991	4477	tags=34%, list=26%, signal=46%
KEGG_T_CELL_RECEPTOR_SIGNALING_PATHWAY	KEGG_T_CELL_RECEPTOR_SIGNALING_PATHWAY	Details ...	107	0.33476883	1.1761514	0.29130435	0.7287029	0.996	3490	tags=26%, list=20%, signal=33%
KEGG_TIGHT_JUNCTION	KEGG_TIGHT_JUNCTION	Details ...	124	0.2714772	1.1657385	0.24678111	0.734775	0.996	3474	tags=21%, list=20%, signal=26%
KEGG_MAPK_SIGNALING_PATHWAY	KEGG_MAPK_SIGNALING_PATHWAY	Details ...	260	0.27379903	1.1594797	0.26680672	0.73198426	0.996	3490	tags=20%, list=20%, signal=25%
KEGG_B_CELL_RECEPTOR_SIGNALING_PATHWAY	KEGG_B_CELL_RECEPTOR_SIGNALING_PATHWAY	Details ...	74	0.33496684	1.1516811	0.32683983	0.73269063	0.996	3490	tags=26%, list=20%, signal=32%
KEGG_CYSTEINE_AND_METHIONINE_METABOLISM	KEGG_CYSTEINE_AND_METHIONINE_METABOLISM	Details ...	33	0.31104317	1.1456225	0.26899385	0.72958684	0.996	7943	tags=64%, list=46%, signal=117%
KEGG_APOPTOSIS	KEGG_APOPTOSIS	Details ...	84	0.30028608	1.1426169	0.29661018	0.7207934	0.996	3970	tags=25%, list=23%, signal=32%
KEGG_PATHWAYS_IN_CANCER	KEGG_PATHWAYS_IN_CANCER	Details ...	322	0.26841056	1.1337651	0.29025424	0.72374004	0.996	5952	tags=34%, list=34%, signal=51%
KEGG_LONG_TERM_DEPRESSION	KEGG_LONG_TERM_DEPRESSION	Details ...	64	0.3098662	1.1302909	0.3	0.71547854	0.996	3415	tags=25%, list=20%, signal=31%
KEGG_NOD_LIKE_RECEPTOR_SIGNALING_PATHWAY	KEGG_NOD_LIKE_RECEPTOR_SIGNALING_PATHWAY	Details ...	61	0.35118598	1.1299134	0.32346722	0.7014236	0.996	4221	tags=30%, list=24%, signal=39%
KEGG_THYROID_CANCER	KEGG_THYROID_CANCER	Details ...	29	0.2819464	1.1187818	0.31411532	0.71040255	0.996	5415	tags=38%, list=31%, signal=55%
KEGG_REGULATION_OF_AUTOPHAGY	KEGG_REGULATION_OF_AUTOPHAGY	Details ...	21	0.36543435	1.1070735	0.33061224	0.71904904	0.996	2331	tags=24%, list=13%, signal=27%
KEGG_REGULATION_OF_ACTIN_CYTOSKELETON	KEGG_REGULATION_OF_ACTIN_CYTOSKELETON		207	0.27463064	1.0972916	0.35042736	0.7239865	0.997	4578	tags=26%, list=26%, signal=35%
KEGG_GNRH_SIGNALING_PATHWAY	KEGG_GNRH_SIGNALING_PATHWAY		99	0.27536345	1.0797697	0.34945056	0.74763304	0.997	3415	tags=21%, list=20%, signal=26%
KEGG_TASTE_TRANSDUCTION	KEGG_TASTE_TRANSDUCTION		41	0.39422384	1.0749133	0.37218815	0.7441077	0.997	4616	tags=34%, list=27%, signal=46%
KEGG_MELANOMA	KEGG_MELANOMA		69	0.30488724	1.0719738	0.37473235	0.73706174	0.997	1970	tags=16%, list=11%, signal=18%
KEGG_OLFACTORY_TRANSDUCTION	KEGG_OLFACTORY_TRANSDUCTION		70	0.36588407	1.0681506	0.36842105	0.73092175	0.998	6326	tags=41%, list=36%, signal=65%
KEGG_VASOPRESSIN_REGULATED_WATER_REABSORPTION	KEGG_VASOPRESSIN_REGULATED_WATER_REABSORPTION		42	0.25616968	1.0618157	0.36601308	0.73005414	0.998	3846	tags=24%, list=22%, signal=30%
KEGG_PURINE_METABOLISM	KEGG_PURINE_METABOLISM		152	0.22897802	1.0472187	0.35463917	0.7471091	0.998	4852	tags=30%, list=28%, signal=41%
KEGG_GAP_JUNCTION	KEGG_GAP_JUNCTION		86	0.289191	1.039704	0.39957264	0.75011367	0.998	3415	tags=22%, list=20%, signal=27%
KEGG_DNA_REPLICATION	KEGG_DNA_REPLICATION		36	0.40781355	1.0380925	0.453125	0.7411005	0.998	3837	tags=33%, list=22%, signal=43%
KEGG_O_GLYCAN_BIOSYNTHESIS	KEGG_O_GLYCAN_BIOSYNTHESIS		29	0.34727734	1.0297667	0.44489795	0.7454478	0.998	6309	tags=38%, list=36%, signal=59%
KEGG_ONE_CARBON_POOL_BY_FOLATE	KEGG_ONE_CARBON_POOL_BY_FOLATE		17	0.37354082	1.008164	0.43786982	0.77690154	0.999	6766	tags=47%, list=39%, signal=77%
KEGG_BLADDER_CANCER	KEGG_BLADDER_CANCER		42	0.27152196	1.006801	0.4390244	0.7674624	0.999	1970	tags=17%, list=11%, signal=19%
KEGG_RIG_I_LIKE_RECEPTOR_SIGNALING_PATHWAY	KEGG_RIG_I_LIKE_RECEPTOR_SIGNALING_PATHWAY		56	0.28446126	0.996436	0.412731	0.7753355	0.999	3342	tags=27%, list=19%, signal=33%
KEGG_JAK_STAT_SIGNALING_PATHWAY	KEGG_JAK_STAT_SIGNALING_PATHWAY		134	0.29312804	0.9865149	0.4834025	0.7826234	0.999	5723	tags=31%, list=33%, signal=45%
KEGG_RIBOFLAVIN_METABOLISM	KEGG_RIBOFLAVIN_METABOLISM		15	0.33157077	0.97417504	0.5	0.79554874	0.999	4332	tags=40%, list=25%, signal=53%
KEGG_AMINOACYL_TRNA_BIOSYNTHESIS	KEGG_AMINOACYL_TRNA_BIOSYNTHESIS		41	0.3112806	0.9657618	0.5080645	0.8012469	0.999	7097	tags=49%, list=41%, signal=82%
KEGG_ARRHYTHMOGENIC_RIGHT_VENTRICULAR_CARDIOMYOPATHY_ARVC	KEGG_ARRHYTHMOGENIC_RIGHT_VENTRICULAR_CARDIOMYOPATHY_ARVC		71	0.29718542	0.96089864	0.51304346	0.7992631	0.999	6002	tags=39%, list=35%, signal=60%
KEGG_RENIN_ANGIOTENSIN_SYSTEM	KEGG_RENIN_ANGIOTENSIN_SYSTEM		15	0.3579935	0.95630026	0.5334728	0.79661125	0.999	4904	tags=33%, list=28%, signal=46%
KEGG_EPITHELIAL_CELL_SIGNALING_IN_HELICOBACTER_PYLORI_INFECTION	KEGG_EPITHELIAL_CELL_SIGNALING_IN_HELICOBACTER_PYLORI_INFECTION		67	0.24232332	0.95322263	0.4989429	0.791195	0.999	2681	tags=16%, list=15%, signal=19%
KEGG_NICOTINATE_AND_NICOTINAMIDE_METABOLISM	KEGG_NICOTINATE_AND_NICOTINAMIDE_METABOLISM		23	0.2976706	0.91715765	0.53361344	0.8504828	1.0	4852	tags=35%, list=28%, signal=48%
KEGG_ALDOSTERONE_REGULATED_SODIUM_REABSORPTION	KEGG_ALDOSTERONE_REGULATED_SODIUM_REABSORPTION		38	0.28018183	0.91222095	0.5767544	0.8495304	1.0	3415	tags=18%, list=20%, signal=23%
KEGG_BETA_ALANINE_METABOLISM	KEGG_BETA_ALANINE_METABOLISM		21	0.2872933	0.91095686	0.6142857	0.8401134	1.0	2430	tags=14%, list=14%, signal=17%
KEGG_VIBRIO_CHOLERAE_INFECTION	KEGG_VIBRIO_CHOLERAE_INFECTION		53	0.21063033	0.899571	0.61601645	0.8514608	1.0	3341	tags=19%, list=19%, signal=23%
KEGG_HEDGEHOG_SIGNALING_PATHWAY	KEGG_HEDGEHOG_SIGNALING_PATHWAY		55	0.27782997	0.89556813	0.5944206	0.84762436	1.0	5342	tags=27%, list=31%, signal=39%
KEGG_FC_EPSILON_RI_SIGNALING_PATHWAY	KEGG_FC_EPSILON_RI_SIGNALING_PATHWAY		78	0.24333014	0.89240676	0.6241901	0.84223145	1.0	3415	tags=21%, list=20%, signal=25%
KEGG_BIOSYNTHESIS_OF_UNSATURATED_FATTY_ACIDS	KEGG_BIOSYNTHESIS_OF_UNSATURATED_FATTY_ACIDS		22	0.29065692	0.8887772	0.59561753	0.837905	1.0	4553	tags=32%, list=26%, signal=43%
KEGG_SELENOAMINO_ACID_METABOLISM	KEGG_SELENOAMINO_ACID_METABOLISM		26	0.2740511	0.8739075	0.58531743	0.85669386	1.0	7781	tags=46%, list=45%, signal=83%
KEGG_ALANINE_ASPARTATE_AND_GLUTAMATE_METABOLISM	KEGG_ALANINE_ASPARTATE_AND_GLUTAMATE_METABOLISM		30	0.2578394	0.8733455	0.6509804	0.84676075	1.0	4341	tags=23%, list=25%, signal=31%
KEGG_FOCAL_ADHESION	KEGG_FOCAL_ADHESION		197	0.25356215	0.8722989	0.5948276	0.83817565	1.0	5899	tags=32%, list=34%, signal=49%
KEGG_TYPE_II_DIABETES_MELLITUS	KEGG_TYPE_II_DIABETES_MELLITUS		46	0.25722122	0.8680726	0.6625	0.83544034	1.0	1463	tags=11%, list=8%, signal=12%
KEGG_GLYCEROLIPID_METABOLISM	KEGG_GLYCEROLIPID_METABOLISM		46	0.22949585	0.86390907	0.7253669	0.8334895	1.0	3871	tags=17%, list=22%, signal=22%
KEGG_STEROID_BIOSYNTHESIS	KEGG_STEROID_BIOSYNTHESIS		17	0.35232067	0.8619145	0.6086956	0.8268684	1.0	2435	tags=24%, list=14%, signal=27%
KEGG_PANTOTHENATE_AND_COA_BIOSYNTHESIS	KEGG_PANTOTHENATE_AND_COA_BIOSYNTHESIS		16	0.29755577	0.8575741	0.650924	0.8248745	1.0	2657	tags=19%, list=15%, signal=22%
KEGG_SPHINGOLIPID_METABOLISM	KEGG_SPHINGOLIPID_METABOLISM		38	0.2460985	0.8351983	0.6612245	0.8566028	1.0	4614	tags=34%, list=27%, signal=46%
KEGG_PYRIMIDINE_METABOLISM	KEGG_PYRIMIDINE_METABOLISM		96	0.21751519	0.82805395	0.67374516	0.85931456	1.0	4942	tags=31%, list=28%, signal=43%
KEGG_AMYOTROPHIC_LATERAL_SCLEROSIS_ALS	KEGG_AMYOTROPHIC_LATERAL_SCLEROSIS_ALS		50	0.20939173	0.8240874	0.7204969	0.8561191	1.0	3490	tags=20%, list=20%, signal=25%
KEGG_VALINE_LEUCINE_AND_ISOLEUCINE_DEGRADATION	KEGG_VALINE_LEUCINE_AND_ISOLEUCINE_DEGRADATION		44	0.26434192	0.8201193	0.6368932	0.8536586	1.0	5041	tags=30%, list=29%, signal=42%
KEGG_STARCH_AND_SUCROSE_METABOLISM	KEGG_STARCH_AND_SUCROSE_METABOLISM		41	0.25161713	0.80224544	0.7040169	0.8759015	1.0	7278	tags=46%, list=42%, signal=80%
KEGG_ADIPOCYTOKINE_SIGNALING_PATHWAY	KEGG_ADIPOCYTOKINE_SIGNALING_PATHWAY		64	0.21047525	0.8001225	0.748954	0.8701644	1.0	5665	tags=30%, list=33%, signal=44%
KEGG_VEGF_SIGNALING_PATHWAY	KEGG_VEGF_SIGNALING_PATHWAY		75	0.20316127	0.7931118	0.7604396	0.8725449	1.0	3627	tags=21%, list=21%, signal=27%
KEGG_FC_GAMMA_R_MEDIATED_PHAGOCYTOSIS	KEGG_FC_GAMMA_R_MEDIATED_PHAGOCYTOSIS		95	0.20809422	0.7918075	0.7161572	0.86506784	1.0	6395	tags=37%, list=37%, signal=58%
KEGG_MELANOGENESIS	KEGG_MELANOGENESIS		99	0.20915407	0.789422	0.7844828	0.85964644	1.0	4870	tags=26%, list=28%, signal=36%
KEGG_VASCULAR_SMOOTH_MUSCLE_CONTRACTION	KEGG_VASCULAR_SMOOTH_MUSCLE_CONTRACTION		111	0.21694121	0.7510355	0.77223426	0.9140147	1.0	3415	tags=18%, list=20%, signal=22%
KEGG_AXON_GUIDANCE	KEGG_AXON_GUIDANCE		126	0.1999147	0.7403267	0.8201754	0.9214665	1.0	4076	tags=21%, list=23%, signal=27%
KEGG_PATHOGENIC_ESCHERICHIA_COLI_INFECTION	KEGG_PATHOGENIC_ESCHERICHIA_COLI_INFECTION		55	0.17677644	0.733612	0.80777097	0.9216798	1.0	6667	tags=31%, list=38%, signal=50%
KEGG_HYPERTROPHIC_CARDIOMYOPATHY_HCM	KEGG_HYPERTROPHIC_CARDIOMYOPATHY_HCM		78	0.22842588	0.72411865	0.82589287	0.9267972	1.0	6002	tags=32%, list=35%, signal=49%
KEGG_GLYCOSAMINOGLYCAN_BIOSYNTHESIS_HEPARAN_SULFATE	KEGG_GLYCOSAMINOGLYCAN_BIOSYNTHESIS_HEPARAN_SULFATE		26	0.23620841	0.71539825	0.8484849	0.9292347	1.0	1199	tags=12%, list=7%, signal=12%
KEGG_LEUKOCYTE_TRANSENDOTHELIAL_MIGRATION	KEGG_LEUKOCYTE_TRANSENDOTHELIAL_MIGRATION		111	0.19802566	0.71310925	0.7957895	0.92289126	1.0	4606	tags=23%, list=26%, signal=30%
KEGG_GLYCEROPHOSPHOLIPID_METABOLISM	KEGG_GLYCEROPHOSPHOLIPID_METABOLISM		76	0.17695981	0.70094246	0.9378882	0.9311112	1.0	2332	tags=13%, list=13%, signal=15%
KEGG_PROXIMAL_TUBULE_BICARBONATE_RECLAMATION	KEGG_PROXIMAL_TUBULE_BICARBONATE_RECLAMATION		21	0.22996186	0.6885309	0.86027944	0.9388844	1.0	567	tags=5%, list=3%, signal=5%
KEGG_TOLL_LIKE_RECEPTOR_SIGNALING_PATHWAY	KEGG_TOLL_LIKE_RECEPTOR_SIGNALING_PATHWAY		86	0.20952639	0.6825474	0.7564655	0.9375553	1.0	6346	tags=35%, list=36%, signal=55%
KEGG_BUTANOATE_METABOLISM	KEGG_BUTANOATE_METABOLISM		31	0.2252193	0.67952603	0.8188679	0.93196625	1.0	2366	tags=13%, list=14%, signal=15%
KEGG_PRIMARY_BILE_ACID_BIOSYNTHESIS	KEGG_PRIMARY_BILE_ACID_BIOSYNTHESIS		15	0.24747124	0.6517725	0.91783565	0.9575877	1.0	5305	tags=33%, list=31%, signal=48%
KEGG_PEROXISOME	KEGG_PEROXISOME		77	0.18766098	0.6352308	0.8811881	0.96589583	1.0	5265	tags=32%, list=30%, signal=46%
KEGG_NOTCH_SIGNALING_PATHWAY	KEGG_NOTCH_SIGNALING_PATHWAY		46	0.1827488	0.63226193	0.88322717	0.95963496	1.0	5515	tags=30%, list=32%, signal=44%
KEGG_CHEMOKINE_SIGNALING_PATHWAY	KEGG_CHEMOKINE_SIGNALING_PATHWAY		185	0.17898522	0.62896985	0.8776824	0.95404565	1.0	3853	tags=16%, list=22%, signal=20%
KEGG_DILATED_CARDIOMYOPATHY	KEGG_DILATED_CARDIOMYOPATHY		85	0.17824675	0.56721044	0.9584245	0.99800783	1.0	6002	tags=28%, list=35%, signal=43%
KEGG_NITROGEN_METABOLISM	KEGG_NITROGEN_METABOLISM		22	0.18240345	0.53576636	0.9719439	1.0	1.0	567	tags=5%, list=3%, signal=5%
KEGG_BASAL_CELL_CARCINOMA	KEGG_BASAL_CELL_CARCINOMA		54	0.16574249	0.528798	0.98993963	1.0	1.0	5342	tags=26%, list=31%, signal=37%
KEGG_CALCIUM_SIGNALING_PATHWAY	KEGG_CALCIUM_SIGNALING_PATHWAY		164	0.13591732	0.47052044	0.99782133	1.0	1.0	5320	tags=23%, list=31%, signal=32%
KEGG_PENTOSE_AND_GLUCURONATE_INTERCONVERSIONS	KEGG_PENTOSE_AND_GLUCURONATE_INTERCONVERSIONS		23	0.16083944	0.44841415	0.99196786	1.0	1.0	7581	tags=43%, list=44%, signal=77%
KEGG_MATURITY_ONSET_DIABETES_OF_THE_YOUNG	KEGG_MATURITY_ONSET_DIABETES_OF_THE_YOUNG		23	0.15810052	0.4248187	0.9979466	1.0	1.0	767	tags=4%, list=4%, signal=5%
KEGG_ECM_RECEPTOR_INTERACTION	KEGG_ECM_RECEPTOR_INTERACTION		83	0.14185551	0.40142968	0.98993963	1.0	1.0	7107	tags=34%, list=41%, signal=57%
KEGG_SYSTEMIC_LUPUS_ERYTHEMATOSUS	KEGG_SYSTEMIC_LUPUS_ERYTHEMATOSUS		117	0.15209523	0.39159736	0.9609544	0.99476653	1.0	7735	tags=47%, list=44%, signal=84%
