# Supplementary material for: PTBP3 modulates P53 expression and promotes colorectal cancer cell proliferation by maintaining UBE4A mRNA stability
Source: Cell Death Dis. 2022 Feb 8;13(2):128. doi: 10.1038/s41419-022-04564-8 (PMC8826374; doi:10.1038/s41419-022-04564-8)
Supplement: Supplementary file 11 — Table S4 [file 41419_2022_4564_MOESM11_ESM.csv]

symbol	correlation	pvalue
OR4F5	0.0903263909262154	0.0505921741017446
SAMD11	-0.14158183407294	0.00211586465548339
NOC2L	-0.387488350231559	2.98848843977285e-18
KLHL17	-0.441367436406057	8.83841985483821e-24
PLEKHN1	-0.312967747729603	4.07271636092708e-12
PERM1	-0.193112603750073	2.54620570361632e-05
HES4	-0.474477143327544	1.05396722308363e-27
ISG15	-0.426048688910906	4.18028796098868e-22
AGRN	-0.401728042266559	1.28900182262662e-19
RNF223	-0.203795032413807	8.64879968373471e-06
C1orf159	-0.346292105960709	1.16730421339361e-14
TTLL10	-0.0335660460056547	0.468338821546094
TNFRSF18	-0.36203324813777	5.6955758904309e-16
TNFRSF4	-0.432235448964099	9.01666568643695e-23
SDF4	-0.593487609500891	5.74247975367506e-46
B3GALT6	-0.441883054371165	7.73580538449587e-24
C1QTNF12	-0.274600079950395	1.46999098178743e-09
UBE2J2	-0.376535885784699	3.02812103196257e-17
SCNN1D	-0.421685910209712	1.20996910630326e-21
ACAP3	-0.428527230511521	2.26973944458752e-22
PUSL1	-0.506469991976741	6.34369101386514e-32
INTS11	-0.625937458182927	2.20960013692351e-52
CPTP	-0.482244886560552	1.09303719716678e-28
TAS1R3	-0.151376125893196	0.00100728311565793
DVL1	-0.553042190185382	6.32031355045697e-39
MXRA8	-0.24371634537817	9.05483418342962e-08
AURKAIP1	-0.497583675981451	1.04620756925451e-30
CCNL2	0.0462231805062428	0.317847609854174
MRPL20	-0.271211586902249	2.37179582110721e-09
ANKRD65	-0.142650534451934	0.0019555151634574
TMEM88B	-0.0959382060536418	0.0378084431071906
VWA1	-0.53461793611343	5.02731258533109e-36
ATAD3C	-0.0605832834679653	0.190291105591945
ATAD3B	-0.31604011519528	2.44523797466167e-12
ATAD3A	-0.516239003508705	2.64386306603351e-33
TMEM240	-0.371549631280819	8.44495582858246e-17
SSU72	-0.169309157644065	0.000230080543175553
FNDC10	-0.232090649363936	3.72697138103471e-07
MIB2	-0.614731694702708	4.4057012244663e-50
MMP23B	-0.267450780143204	4.00245505027096e-09
CDK11B	-0.270890375166829	2.48098262902566e-09
SLC35E2B	0.0798508747638164	0.0840908787929347
CDK11A	-0.100029840273155	0.0303156813412636
SLC35E2A	0.138101578180817	0.00272492820980258
NADK	-0.360629714980507	7.50714166389651e-16
GNB1	-0.202542659552601	9.84541814653139e-06
CALML6	-0.158993090877489	0.000548175532279819
TMEM52	-0.398183115325489	2.85969342783198e-19
CFAP74	-0.00602477938999543	0.896465090222126
GABRD	-0.32228060727723	8.51890636759431e-13
PRKCZ	-0.347554974855751	9.21807203157663e-15
FAAP20	-0.436867402340759	2.80057201398114e-23
SKI	-0.0173428563589649	0.707950614679043
MORN1	-0.211940906890849	3.65073707617813e-06
RER1	-0.401928391192392	1.23188605827888e-19
PEX10	-0.506126033345595	7.08151540605474e-32
PLCH2	-0.195525635886565	2.00519833076221e-05
PANK4	-0.507787092643779	4.1577820762432e-32
HES5	-0.172087490745685	0.000180519490054456
TNFRSF14	-0.513742873386984	6.01356763375128e-33
PRXL2B	-0.326928971805533	3.82231264700594e-13
MMEL1	-0.248501537267248	4.95105869142825e-08
TTC34	0.237014069493996	2.06535795046452e-07
ACTRT2	0.082049835042578	0.075871955354943
PRDM16	-0.1124876413937	0.014796673891065
ARHGEF16	-0.434867872998877	4.64957639919822e-23
MEGF6	-0.239103270551008	1.60139772265663e-07
TPRG1L	-0.322870421765003	7.70105953423069e-13
WRAP73	-0.436955337420511	2.73861310133137e-23
TP73	-0.168246030030397	0.000252211215565201
CCDC27	0.0891102823266918	0.0537933558688179
SMIM1	-0.364412392100481	3.55530322617131e-16
LRRC47	-0.313762593594226	3.57115619154494e-12
CEP104	0.262638677353784	7.72700228308074e-09
DFFB	-0.0616947342994199	0.182272107152695
C1orf174	-0.053240508658407	0.249840183557146
AJAP1	0.0625285838888802	0.176422001163786
NPHP4	-0.212551740995121	3.41738408028495e-06
KCNAB2	-0.10812763664671	0.0191664122016157
CHD5	-0.010031953516144	0.828456350227851
RPL22	0.520129688326341	7.24488504161172e-34
RNF207	-0.121274013130695	0.00856209559543399
ICMT	0.0638461507331661	0.167464369349883
HES3	0.137925709369445	0.00275957671921643
GPR153	-0.240868923518603	1.28918700204229e-07
ACOT7	-0.548750514772025	3.10832691115993e-38
HES2	-0.0831395554095162	0.0720479942349807
ESPN	-0.253521088888096	2.5929806502995e-08
TNFRSF25	-0.194985847164613	2.11579389238474e-05
PLEKHG5	-0.275665901373266	1.26290796791312e-09
NOL9	0.267892674932599	3.76535746375357e-09
TAS1R1	-0.0180281789579586	0.69696889102933
ZBTB48	-0.49716516265676	1.19143819251266e-30
KLHL21	-0.238362398807744	1.75307483616233e-07
PHF13	0.240888359930664	1.28610095077381e-07
THAP3	-0.425290083158236	5.03440174846211e-22
DNAJC11	0.0442599288312798	0.338859069968642
CAMTA1	0.261691544885284	8.78155036006019e-09
VAMP3	0.404869540564958	6.31075346018471e-20
PER3	0.224962469692675	8.56164089780328e-07
UTS2	0.00162458470247654	0.972008927142261
TNFRSF9	0.221438471995965	1.27882332131035e-06
PARK7	-0.237974103469949	1.83800644169598e-07
ERRFI1	0.362984072523491	4.72008384571839e-16
SLC45A1	-0.242682228861768	1.02997371229162e-07
RERE	0.117447811112838	0.0109113327430636
ENO1	-0.341647266714024	2.75659529056413e-14
CA6	0.019749438686017	0.669669111346928
SLC2A7	0.0338018908938397	0.465217333078898
SLC2A5	-0.135802604754134	0.00321069101906115
GPR157	0.13152943648498	0.00432732872328859
H6PD	0.0776081817690015	0.0931984117053389
SPSB1	-0.0269378224858902	0.560616979865717
SLC25A33	0.270819117270204	2.50585792784205e-09
TMEM201	-0.280999016829226	5.84951879567886e-10
PIK3CD	-0.0238835292536453	0.605906927599241
CLSTN1	-0.344125220744304	1.74604984453086e-14
CTNNBIP1	-0.410200279867081	1.84574373761443e-20
LZIC	0.656604481990673	3.50084993227037e-59
NMNAT1	0.157922221992261	0.000598122871845011
RBP7	0.0469909858936332	0.309866890659418
UBE4B	0.380429786917196	1.34260138008376e-17
KIF1B	0.540857481214972	5.48322386073116e-37
PGD	-0.349917553843872	5.9095452117089e-15
CENPS-CORT	0.159154089762176	0.000541010231956563
CENPS	0.48664631323816	2.94907081076563e-29
CORT	-0.166773510493456	0.000286164531683717
DFFA	0.13974398781694	0.00241996787101827
PEX14	-0.64098687294216	1.27111937247983e-55
CASZ1	-0.0228120507953305	0.62217307248124
C1orf127	-0.0733079518521069	0.112856353839852
TARDBP	0.588584683095296	4.63359955651412e-45
AL109811.3	0.0768588568138308	0.0964115742535159
MASP2	0.355700601161342	1.9589310758839e-15
SRM	-0.593011062359407	7.04565852854221e-46
EXOSC10	0.197086013918151	1.71552986443453e-05
MTOR	0.162426042669811	0.000412964365008702
ANGPTL7	0.321725807834588	9.36542852794082e-13
UBIAD1	-0.145795308489831	0.00154598908276265
DISP3	-0.106027466344613	0.0216459733170083
FBXO2	-0.211583533925684	3.7942424728131e-06
FBXO44	-0.326570475870198	4.06801284631191e-13
FBXO6	-0.369252198729188	1.34662626063848e-16
MAD2L2	-0.46942822744189	4.45826962621979e-27
DRAXIN	0.0366266702135966	0.428739203971687
AGTRAP	-0.497428587242781	1.09786013361873e-30
C1orf167	-0.0019895627819225	0.965723975483079
MTHFR	0.0216961587254239	0.63931111097332
CLCN6	0.196280740449786	1.85966083396224e-05
NPPA	0.0521443090351718	0.259737486288964
NPPB	0.0107763363044013	0.815947214209348
KIAA2013	-0.569378945784035	1.18420771568322e-41
PLOD1	-0.41920289686355	2.20028944453356e-21
MFN2	-0.232000209211455	3.76714607760913e-07
MIIP	-0.480429317624445	1.86608681393878e-28
TNFRSF8	-0.108788758180735	0.0184388774705461
TNFRSF1B	-0.185521638810214	5.29624571206804e-05
VPS13D	0.464452735020267	1.80421204706508e-26
DHRS3	-0.424645029514162	5.89444751271104e-22
AADACL4	0.143299304320084	0.00186367830821295
AADACL3	0.0687855677422851	0.136899870702735
C1orf158	0.0963873920138799	0.0369157061340041
PRAMEF12	0.181809429645064	7.49866415025972e-05
PRAMEF1	0.145549682695791	0.0015748877753197
PRAMEF11	0.227788978235903	6.17638085188319e-07
HNRNPCL1	-0.0860633990182455	0.0625598297052122
PRAMEF2	0.0285419238338052	0.537504059556754
PRAMEF4	0.178070180617358	0.000105709302240468
PRAMEF10	0.190356862141771	3.332801343415e-05
PRAMEF7	0.0683645586346891	0.139324847651824
PRAMEF6	0.192150832175214	2.79824494655454e-05
PRAMEF27	0.169658514708493	0.000223214022724869
HNRNPCL3	0.136247867879395	0.0031108757899708
PRAMEF25	0.231707088442936	3.90023731697344e-07
HNRNPCL2	0.156506746154196	0.000670632190486923
PRAMEF26	0.173735237895875	0.00015605258045731
HNRNPCL4	0.0590278920745584	0.201943607169544
PRAMEF9	0.127626363778106	0.00564221965100989
PRAMEF13	0.138975612976829	0.00255853698413461
PRAMEF18	0.0326318042076554	0.480816698282591
PRAMEF5	0.110907874177654	0.0162667952749506
PRAMEF8	0.0161394504757458	0.727380226122518
PRAMEF33	0.108632772432906	0.0186083256990783
PRAMEF15	0.258607462390169	1.32730542943864e-08
PRAMEF14	0.206794717698194	6.32036373103403e-06
PRAMEF19	0.225855501496477	7.72585822889583e-07
PRAMEF17	0.137159943230217	0.00291516722751746
PRAMEF20	0.203979144119473	8.48502313233405e-06
LRRC38	-0.118861203174549	0.00998417773023773
PDPN	0.0567207807585074	0.220169441743258
PRDM2	0.59381850263592	4.98124853739228e-46
KAZN	0.131368398197706	0.00437556185752972
TMEM51	-0.20613722360889	6.77282289576694e-06
FHAD1	0.216528817382963	2.2123903686967e-06
EFHD2	-0.425272782842159	5.0557644784496e-22
CTRC	0.0311484417149837	0.500994008159324
CELA2A	0.0877636162161783	0.0575330774269075
CELA2B	0.276365974147183	1.14262282392457e-09
CASP9	-0.172735156542183	0.000170502287926739
DNAJC16	0.625778851233634	2.38516782099678e-52
AGMAT	0.0353138124640873	0.445482768692393
DDI2	0.672073560226648	6.34517838474521e-63
RSC1A1	NA	NA
PLEKHM2	-0.493649579544054	3.52555891336932e-30
SLC25A34	-0.076172232085081	0.099432867618357
TMEM82	-0.249199005141105	4.52926944251002e-08
FBLIM1	-0.281062557332704	5.79554775494489e-10
UQCRHL	-0.285046666347724	3.22575705178581e-10
SPEN	0.239487419111312	1.52781372042306e-07
ZBTB17	-0.570218373709907	8.49476387014348e-42
SRARP	0.0295746785819687	0.522880225220956
HSPB7	-0.0666800524918947	0.149358252984885
CLCNKA	0.0746439009167149	0.106428133133594
CLCNKB	-0.00565148659586548	0.902847326011209
FAM131C	-0.15641349731646	0.000675683981577045
EPHA2	-0.3404447424156	3.43540710697672e-14
ARHGEF19	-0.21215719117642	3.56642200654908e-06
CPLANE2	-0.519031028222354	1.04598325813205e-33
FBXO42	0.288160048941877	2.02751501712576e-10
SZRD1	-0.328249595565911	3.03632995230735e-13
SPATA21	0.148840498321136	0.00122594694837827
NECAP2	-0.175056672818485	0.000138716731766864
NBPF1	0.4759495060021	6.88975805367788e-28
CROCC	-0.309347797527781	7.37343720960814e-12
MFAP2	-0.222129094625833	1.18272720045404e-06
ATP13A2	-0.577106548320934	5.36338508322693e-43
SDHB	-0.13709275893559	0.00292919174174224
PADI2	-0.0255518032578926	0.580966339803205
PADI1	-0.0142666492194482	0.757963950630837
PADI3	0.0359007763461101	0.437951419490606
PADI4	0.0828117280785145	0.0731814666187114
PADI6	0.0165218796692534	0.721186047845496
RCC2	0.0584183138718514	0.206649027167571
ARHGEF10L	-0.361107033709018	6.83521804811133e-16
ACTL8	-0.0380099588052861	0.411498550688368
IGSF21	-0.18708655424785	4.56474797696443e-05
KLHDC7A	-0.0501879344572916	0.278066227114163
PAX7	-0.0177701509814188	0.701096297648211
TAS1R2	-0.143695994528208	0.00180948807427964
ALDH4A1	-0.257470420102103	1.5435768126374e-08
IFFO2	0.12377081570468	0.00728332529391595
UBR4	0.24247710032239	1.05655844407641e-07
EMC1	0.271344543086318	2.32797935588791e-09
MRTO4	-0.17842037224219	0.000102393775926761
AKR7A3	-0.382197305266162	9.24782029037314e-18
AKR7A2	-0.479036248036095	2.80693101344406e-28
SLC66A1	-0.582376214221643	6.19777060194228e-44
CAPZB	-0.177064322527888	0.000115802947685197
MICOS10	0.243652563231046	9.12721822798541e-08
NBL1	-0.494983504792294	2.33936952513542e-30
MICOS10-NBL1	0.00602886173852013	0.896395329911248
HTR6	-0.00540540031113357	0.90705814670782
TMCO4	-0.422656051689424	9.56570781635285e-22
RNF186	-0.215155111981826	2.57329169138876e-06
OTUD3	0.48694627950998	2.69531189316771e-29
PLA2G2E	0.0520156990671184	0.260916165284282
PLA2G2A	-0.237420696555511	1.96593591328206e-07
PLA2G5	-0.0384095045523826	0.406596195627007
PLA2G2D	-0.0345919468589601	0.454845129454552
PLA2G2F	-0.063911050962615	0.167032104831151
PLA2G2C	0.0508473332283845	0.271792899104886
UBXN10	0.0600446449941255	0.194269214379897
VWA5B1	0.0390803835784531	0.39844320812927
CAMK2N1	0.198452357585082	1.49494879521647e-05
MUL1	-0.3112693947308	5.38600452611733e-12
FAM43B	-0.109351035398428	0.017839194264586
CDA	-0.233068329084416	3.31816466234482e-07
PINK1	-0.36196478108865	5.7730076198092e-16
DDOST	-0.475732863386458	7.3354290879729e-28
KIF17	-0.209231350736603	4.88225625862908e-06
SH2D5	-0.0984822784526895	0.0329849235776357
HP1BP3	0.728815980617509	7.67575211972734e-79
EIF4G3	0.604188895667881	5.30741244833847e-48
ECE1	-0.212405541964546	3.47190162883127e-06
NBPF3	0.217210174282599	2.0518815142857e-06
ALPL	-0.117673062493131	0.0107586452520115
RAP1GAP	-0.267921214341658	3.75052241448557e-09
USP48	0.584046867500589	3.10121778826586e-44
LDLRAD2	-0.171924915943778	0.000183119189985942
HSPG2	-0.0901589580819095	0.051023235409937
CELA3B	-0.00585497045548154	0.89936753314696
CELA3A	-0.00347094726930456	0.940240262058593
CDC42	0.599179310704729	4.86068348819141e-47
WNT4	-0.31418885209532	3.32759375387869e-12
ZBTB40	0.17470782550523	0.000143108648747049
EPHA8	-0.0163330272299061	0.724242628396509
C1QA	-0.192693624194306	2.65323581709497e-05
C1QC	-0.291930762008591	1.14652984687215e-10
C1QB	-0.209733549719077	4.62750608058592e-06
EPHB2	-0.112629034184375	0.014670969611038
LACTBL1	0.224917471660821	8.60597307396464e-07
TEX46	0.250382623767911	3.89169026482715e-08
KDM1A	0.11218511121585	0.0150688183110025
LUZP1	0.45061911941055	7.81390382523726e-25
HTR1D	-0.0491735521062871	0.287907257615239
HNRNPR	0.699393857856623	4.05063269565008e-70
ZNF436	0.489623532725089	1.2026279408119e-29
TCEA3	-0.0894742909289682	0.0528179591776168
ASAP3	-0.0939299602119859	0.0420268247773925
E2F2	0.00253480050584591	0.956339009965129
ID3	-0.243895411768502	8.85456671791614e-08
RPL11	-0.100552422426284	0.0294571336759658
ELOA	0.504172733110938	1.31965190547277e-31
PITHD1	0.0718191926841942	0.120375006195342
LYPLA2	-0.389603848425387	1.89146856989784e-18
GALE	-0.406439399782269	4.40397577658591e-20
HMGCL	-0.367724880588102	1.83262140841249e-16
FUCA1	-0.027962842968418	0.545792532554253
CNR2	0.0835506429097508	0.0706469450528096
PNRC2	0.693916170727274	1.30239496798833e-68
SRSF10	0.78559175230732	2.02910238809701e-99
MYOM3	0.0719883541244252	0.119501501418479
IL22RA1	-0.17938567915143	9.37538205518873e-05
IFNLR1	0.0545221471096877	0.238605416003718
GRHL3	-0.133200259838438	0.00385451728032009
STPG1	0.15318759685663	0.00087376150027641
NIPAL3	0.158190995331496	0.000585204509561619
RCAN3	0.604098399465851	5.52597634925192e-48
NCMAP	-0.0180083323900722	0.697286040726987
SRRM1	0.639169321664036	3.19978469023517e-55
CLIC4	0.58159154063966	8.56783879291632e-44
RUNX3	-0.0428691073367401	0.354269655485675
SYF2	0.455699937025514	1.99732462605143e-25
RSRP1	0.234111862108704	2.92951584151223e-07
RHD	0.26116958118868	9.42099184156780e-09
TMEM50A	0.396469440493214	4.18916115872562e-19
RHCE	-0.131004423126321	0.00448637163337332
MACO1	0.52998869974734	2.52598787722028e-35
LDLRAP1	-0.225174738831385	8.35545224244542e-07
MAN1C1	0.15223638347142	0.000941686931662598
SELENON	-0.203604960345997	8.82103510974549e-06
AL020996.2	-0.297034667674303	5.22890008487423e-11
MTFR1L	-0.0617151397001609	0.182127256328947
AUNIP	0.238540740296346	1.71534585008743e-07
PAQR7	-0.149139344739811	0.0011980754124664
STMN1	0.425869020881647	4.3686526001243e-22
PAFAH2	0.163846003209435	0.000366705350393154
EXTL1	-0.0700083096007909	0.130040882052595
SLC30A2	-0.0476333737500373	0.303292025757593
TRIM63	-0.0128836295682832	0.780797324460092
PDIK1L	0.729485309035207	4.71387252941918e-79
FAM110D	-0.190652174242515	3.23861603054099e-05
AL391650.1	-0.339508635432445	4.07488842462107e-14
ZNF593	-0.48834700810066	1.76858553164001e-29
CNKSR1	-0.320423396785156	1.16891275033766e-12
CATSPER4	-0.0375286867723999	0.417449856835563
CEP85	0.341433103537999	2.86701604459385e-14
SH3BGRL3	-0.418338086647336	2.70662017794106e-21
UBXN11	-0.358049227420666	1.24293079871337e-15
CD52	-0.211764368512564	3.72096646468726e-06
CRYBG2	-0.144821918849814	0.00166344691969032
ZNF683	-0.106062587246321	0.0216023220526354
LIN28A	-0.139893170708191	0.0023938713448389
DHDDS	-0.0353894453877838	0.444508210861382
HMGN2	-0.0345833443691843	0.454957363024406
RPS6KA1	-0.32553353725935	4.869008754376e-13
ARID1A	0.105020237972011	0.022930831585361
PIGV	0.1453899688983	0.00159394374056604
ZDHHC18	-0.13953266309066	0.00245737920605229
SFN	-0.459844026296952	6.4541380931211e-26
GPN2	-0.42735803276519	3.02946273181597e-22
GPATCH3	-0.262081328274797	8.33167852595649e-09
NUDC	-0.332722057456279	1.3808479950291e-13
NR0B2	-0.225298020834192	8.23789879024998e-07
KDF1	-0.546473075061332	7.17120069784346e-38
TRNP1	-0.111514980249201	0.0156873390930788
TENT5B	-0.14547441722086	0.00158384173945139
SLC9A1	-0.245095566038721	7.61851992943837e-08
WDTC1	-0.258755332415297	1.30143414121081e-08
TMEM222	-0.618662238015614	7.04590917993945e-51
SYTL1	-0.318885612903037	1.51646896306496e-12
MAP3K6	-0.351130039660537	4.6970838533175e-15
FCN3	-0.189546189341563	3.6048647031888e-05
CD164L2	-0.165195988530927	0.000327246170358327
GPR3	-0.178578094231095	0.000100932681329572
WASF2	0.159329170484732	0.000533316998443519
AHDC1	-0.179221834906201	9.51702344548136e-05
FGR	-0.0435436386044193	0.346741387064515
IFI6	-0.228794645766238	5.49325676066981e-07
FAM76A	0.57168426034723	4.74467396815912e-42
STX12	0.62034542364664	3.18838744550798e-51
PPP1R8	0.33306258538512	1.29975380009754e-13
THEMIS2	0.00581885965874085	0.899984927834497
RPA2	0.106975608787873	0.020494037316658
SMPDL3B	-0.368658240652091	1.51836148799124e-16
XKR8	-0.459065680173806	7.98909355944902e-26
EYA3	0.48760642342288	2.21043071147834e-29
PTAFR	-0.00395028042267843	0.932006254162949
DNAJC8	0.181856469833288	7.46601372827853e-05
ATP5IF1	-0.35739795441987	1.41058071542501e-15
SESN2	-0.235383662390462	2.51487373771364e-07
MED18	-0.110324191648137	0.0168414851536579
PHACTR4	0.495762390841863	1.83960842865727e-30
RCC1	-0.186246463590611	4.94464922786183e-05
TRNAU1AP	-0.283906407866979	3.81831439183815e-10
TAF12	0.301932494841801	2.42552913122668e-11
RAB42	0.018837118762679	0.684087441291664
GMEB1	0.258759377655699	1.30073329521241e-08
YTHDF2	0.521110193709001	5.21433445978784e-34
OPRD1	0.0395600868671055	0.392674159467481
EPB41	0.521909601678393	3.98476368521324e-34
TMEM200B	0.0119066159627059	0.797043251514337
SRSF4	0.260968566896186	9.6790912411515e-09
MECR	-0.27445975994671	1.49959907683655e-09
PTPRU	-0.186645055862252	4.7608198382128e-05
MATN1	-0.0373704643269846	0.419417391092086
LAPTM5	-0.00709827766553665	0.878149939921713
SDC3	-0.00177375520602728	0.969439967686169
PUM1	0.446342501950856	2.42027694378559e-24
NKAIN1	-0.0966129274711375	0.0364742541261341
SNRNP40	0.00438747719515159	0.924502363917224
ZCCHC17	-0.125102719863346	0.00667353850628651
FABP3	-0.0604757452263108	0.191080512306209
SERINC2	-0.571981592351662	4.2144937616924e-42
TINAGL1	-0.41443530275943	6.84104775923711e-21
HCRTR1	0.185543241549747	5.2854336968363e-05
PEF1	-0.455410961774348	2.15978354465782e-25
COL16A1	-0.0222871189609262	0.630210382492974
ADGRB2	-0.247550332279523	5.58790279032176e-08
SPOCD1	-0.0432404367135195	0.350112697952561
PTP4A2	0.532063419987622	1.22900790611799e-35
KHDRBS1	0.676594600790936	4.62988292379293e-64
TMEM39B	-0.466955264054798	8.95710041878317e-27
KPNA6	0.613669501787001	7.19825178339541e-50
TXLNA	0.0606644823772707	0.189696636386394
CCDC28B	-0.198852766387312	1.43559621001173e-05
IQCC	0.151536238277006	0.000994763645852908
DCDC2B	0.300685383400908	2.95357797311712e-11
TMEM234	-0.228729423706985	5.53526402155636e-07
EIF3I	-0.359071305109258	1.01848472917668e-15
FAM167B	-0.35776677939677	1.31308832021591e-15
LCK	-0.136860710637584	0.0029781044820104
HDAC1	-0.0440397438339041	0.341269770875894
MARCKSL1	-0.286926034830107	2.43889697689178e-10
TSSK3	0.30631835170156	1.20422279946936e-11
FAM229A	-0.186121320515432	5.00373468540322e-05
BSDC1	0.158807826049081	0.000556529796102067
AL033529.1	0.236524871904783	2.19139574646711e-07
ZBTB8B	0.206457915851391	6.54840884184357e-06
ZBTB8A	0.563574801189602	1.14757374973825e-40
ZBTB8OS	0.423709429454549	7.40505663329757e-22
RBBP4	0.570021622460923	9.18343345420656e-42
SYNC	0.0364782524245548	0.430613563150033
KIAA1522	-0.254991888352723	2.13966022510267e-08
YARS1	0.0484656063205447	0.294912513035023
S100PBP	0.620855862871414	2.50452470073118e-51
FNDC5	0.0171248423813215	0.711456969548903
HPCA	-0.338349732069147	5.02980999502359e-14
TMEM54	-0.57106397881856	6.07286340049191e-42
RNF19B	-0.286672109122038	2.5331098189731e-10
AK2	0.136600994816233	0.00303372923626817
AZIN2	-0.0562389630499139	0.224119758646727
TRIM62	-0.146214971774604	0.00149773829367792
ZNF362	-0.102562684030005	0.0263460750614209
A3GALT2	-0.0931686389026665	0.0437266073594786
PHC2	-0.303022630265274	2.04030883009231e-11
ZSCAN20	0.483813451698106	6.86783658700642e-29
CSMD2	0.178197945700505	0.000104488124103404
HMGB4	0.252555104602178	2.93985926411402e-08
C1orf94	-0.0156038406070399	0.736085312904136
SMIM12	-0.33995352769083	3.75761705197241e-14
GJB5	-0.172594151866455	0.000172637718942722
GJB4	-0.19901832230348	1.41171635091385e-05
GJB3	-0.299931793297889	3.32537290836621e-11
GJA4	-0.366198745040158	2.48934056547493e-16
DLGAP3	-0.071595490544161	0.12153778605614
AC114490.2	0.404552434809052	6.78484541584264e-20
TMEM35B	-0.0228382449392028	0.621773173217441
ZMYM6	0.751611757516062	1.97779020922364e-86
ZMYM1	0.710827552393406	2.22934687284641e-73
SFPQ	0.562123989515001	2.01047555436977e-40
ZMYM4	0.715443481086917	9.70156286099014e-75
KIAA0319L	0.0473807758020521	0.305866265835261
NCDN	-0.359119411570469	1.0089644669067e-15
TFAP2E	0.0572485367392001	0.215899906292586
PSMB2	-0.10235912378932	0.0266476626244825
C1orf216	-0.216734521025875	2.16270731727552e-06
CLSPN	0.434662859745299	4.89671354549166e-23
AGO4	0.515289619173947	3.61683387433854e-33
AGO1	0.403635600149991	8.3619187539942e-20
AGO3	0.618703185303721	6.91169146932248e-51
TEKT2	-0.0569230995445936	0.218525605336538
ADPRS	-0.443902706996082	4.58015784759847e-24
COL8A2	0.02001962744676	0.665421932753295
TRAPPC3	-0.0716189247141943	0.12141556870398
MAP7D1	-0.372775778810838	6.57322126393013e-17
THRAP3	0.518705987325634	1.16573488662888e-33
SH3D21	-0.0713013498985505	0.123080000571718
EVA1B	-0.548346109002038	3.60744463465987e-38
STK40	-0.267136563700597	4.17979309165887e-09
LSM10	-0.606315833294863	2.0480573137229e-48
OSCP1	-0.035707287599967	0.440425978238607
MRPS15	0.0254253945787279	0.582839272592946
CSF3R	0.0663068020541218	0.151654063638893
GRIK3	0.022355973432168	0.629153624806134
ZC3H12A	-0.224570919922332	8.95485706993152e-07
MEAF6	0.595933557592451	1.9992547894894e-46
SNIP1	0.522055544228271	3.79355476553189e-34
DNALI1	0.0149616464617392	0.746567282891726
GNL2	0.455234848973275	2.26512331663124e-25
RSPO1	-0.0527618771522525	0.254128842362011
C1orf109	0.288754110462065	1.85439340422557e-10
CDCA8	-0.175466106864167	0.000133723522465784
EPHA10	-0.188879796304628	3.84411542276663e-05
MANEAL	-0.231549498678416	3.97364848693591e-07
YRDC	0.0733861736304136	0.112471752223409
C1orf122	-0.448145028338104	1.50578848864659e-24
MTF1	0.529578801073916	2.91065086258198e-35
INPP5B	0.304441394775175	1.62731709309878e-11
SF3A3	0.202981590236693	9.40912709238994e-06
FHL3	-0.136521386761612	0.0030509675014242
UTP11	0.582812164470957	5.17530286733543e-44
POU3F1	0.00616949886750537	0.893992574545416
RRAGC	0.400251217175895	1.79858450787627e-19
MYCBP	0.395890729509224	4.76324478821948e-19
AL139260.3	0.372611373346857	6.79823156000696e-17
GJA9	0.270340109499437	2.67947064356213e-09
RHBDL2	-0.00877046452369662	0.849753031290833
AKIRIN1	0.574420453686487	1.58727434314789e-42
NDUFS5	-0.488178648844578	1.86064794976222e-29
MACF1	0.483616799114124	7.28079668389834e-29
BMP8A	-0.218735658277557	1.73195948251918e-06
PABPC4	0.0132417490816932	0.774865858530832
HEYL	0.0518227336818991	0.262691553785885
NT5C1A	0.108502540746602	0.0187508358180735
HPCAL4	0.0837664600555839	0.0699203709724959
PPIE	-0.253515609751834	2.59483168328388e-08
BMP8B	0.00413206228321621	0.928885444653827
OXCT2	-0.120505404857034	0.00899416431761246
TRIT1	0.542348910384044	3.20646177583554e-37
MYCL	0.111612958195539	0.0155955396948296
MFSD2A	-0.173300020583563	0.000162193608159911
CAP1	0.280046248818221	6.71987031545238e-10
PPT1	0.35322768712078	3.14978039927714e-15
RLF	0.719916215646085	4.38130185401936e-76
TMCO2	0.115341893903366	0.0124343139071658
ZMPSTE24	0.733972881312877	1.7264627253558e-80
COL9A2	-0.18721232565289	4.5103047767678e-05
SMAP2	-0.00292292457021991	0.949661978902101
ZFP69B	0.510343041820949	1.82185640949837e-32
ZFP69	0.500817463161425	3.80864981900642e-31
EXO5	0.164171023111529	0.000356819263588887
ZNF684	0.480520694158541	1.81665994840341e-28
RIMS3	0.0528185526726502	0.253618366552597
NFYC	-0.347021199135006	1.01868233189476e-14
KCNQ4	-0.123064085066244	0.00762672353154549
CITED4	-0.334230181863772	1.0555729947451e-13
CTPS1	0.21050878922735	4.25901272853404e-06
SLFNL1	0.307563929202589	9.84944451786482e-12
SCMH1	0.0384578494466615	0.406005377729508
FOXO6	-0.231776272313817	3.86842257365878e-07
EDN2	-0.143329060182919	0.00185956249938322
HIVEP3	0.0722417256649772	0.11820242737447
GUCA2B	-0.227035069614499	6.74127361196986e-07
GUCA2A	-0.189829605767334	3.50744411800409e-05
FOXJ3	0.662588270154051	1.32819411285466e-60
RIMKLA	-0.0613183015215178	0.184959567915538
ZMYND12	-0.0132243644106623	0.775153498404903
PPCS	0.25428145401673	2.34812179861541e-08
CCDC30	0.423782396314348	7.2746467529976e-22
PPIH	-0.0748949448694495	0.105253116401108
YBX1	-0.118014237654146	0.0105309834960214
CLDN19	0.0407900154963975	0.378114997882435
P3H1	-0.346228334046566	1.18127225812608e-14
C1orf50	-0.336009050871646	7.67471898989857e-14
TMEM269	0.157889814467659	0.000599698260994045
SVBP	0.301626243535365	2.54595580279795e-11
ERMAP	0.190856858182601	3.17482022701003e-05
ZNF691	-0.111331254577455	0.0158607568818905
SLC2A1	-0.228054593887491	5.98841646647677e-07
FAM183A	0.00298696544874764	0.948560587750642
EBNA1BP2	0.0880445673889131	0.0567355723541433
CFAP57	0.162265196561152	0.000418533828608985
TMEM125	-0.579488202096918	2.03223625106619e-43
C1orf210	-0.196483532301614	1.82231802088483e-05
TIE1	-0.175155495202073	0.000137495773718434
MPL	0.0759045764808863	0.100630812309011
CDC20	-0.385104604960024	4.98397762867488e-18
ELOVL1	-0.477334921253227	4.60960727423379e-28
MED8	-0.272948950599558	1.85741954446566e-09
SZT2	0.146619543791282	0.0014525356308083
HYI	-0.256649087932733	1.72063177350759e-08
PTPRF	-0.296152568009798	5.99549300741456e-11
KDM4A	0.12406534701158	0.00714434385119979
ST3GAL3	-0.198256390230364	1.52484006288387e-05
ARTN	-0.26959669249288	2.97226617872142e-09
IPO13	-0.482549714067833	9.98841907287838e-29
DPH2	-0.316772195737889	2.16346517057535e-12
ATP6V0B	-0.505139055570495	9.70376288236824e-32
B4GALT2	-0.530453006893288	2.15079811758721e-35
CCDC24	-0.298598102294576	4.09830607873267e-11
SLC6A9	-0.282592766257333	4.63274064248418e-10
KLF17	0.0636749588689845	0.168608601867523
DMAP1	-0.253808269911596	2.4977291643989e-08
ERI3	-0.481394207946021	1.40491424828546e-28
RNF220	-0.438499827488038	1.8467784618615e-23
TMEM53	-0.523172324657762	2.60184427156084e-34
ARMH1	-0.261780828742954	8.67646941257837e-09
KIF2C	0.0216578594928849	0.639902806415086
RPS8	-0.373454935331029	5.71879164744673e-17
BEST4	-0.249753089381739	4.21915061354618e-08
PLK3	-0.300300668822893	3.1380089779263e-11
TCTEX1D4	-0.194638412094481	2.19001454485729e-05
BTBD19	0.171180086160749	0.000195484481444205
PTCH2	-0.114073110794944	0.0134398936006364
EIF2B3	-0.0513456042936969	0.26711704566262
HECTD3	-0.533011588692991	8.8276345055228e-36
UROD	-0.644028522531636	2.67380245965994e-56
ZSWIM5	0.0160792647118864	0.7283566819319
HPDL	-0.223486035449961	1.01369935082557e-06
MUTYH	-0.429985304170896	1.58095774908795e-22
TOE1	-0.444972421333648	3.46497418848178e-24
TESK2	0.0208891021820996	0.65182742074167
CCDC163	0.0672111991853907	0.146136950653269
MMACHC	0.102487959533387	0.0264564409313229
PRDX1	-0.0542660615233496	0.24082134807696
AKR1A1	-0.551275377335709	1.22109526071428e-38
NASP	0.239435541001438	1.53755719422797e-07
CCDC17	-0.00682797216690058	0.882755945518665
GPBP1L1	0.61708642870517	1.47382908587712e-50
TMEM69	0.522644843095784	3.10961839617502e-34
IPP	0.508528043533535	3.27560087924258e-32
MAST2	-0.173197083634897	0.000163678856087798
PIK3R3	0.239812699338023	1.46806426142252e-07
P3R3URF-PIK3R3	0.00417251028623695	0.928191184669547
TSPAN1	-0.261748197811419	8.71473170473321e-09
P3R3URF	0.0166881672657599	0.718498348206318
POMGNT1	-0.273065660066126	1.82705297251604e-09
LURAP1	0.187656072968895	4.32308120578618e-05
RAD54L	0.159085851838582	0.000544036493432745
LRRC41	0.0299473649939302	0.517653433556379
UQCRH	0.00667358845695473	0.8853884281523
NSUN4	0.236970070190592	2.07640190566585e-07
FAAH	-0.46644702182515	1.0330819893691e-26
DMBX1	-0.0192617708119902	0.677361548598462
KNCN	0.0643550023018137	0.164097578335916
MKNK1	0.111090144825931	0.0160908876319554
MOB3C	-0.143155334994041	0.00188371010804921
ATPAF1	0.250564902287015	3.80155567734011e-08
TEX38	0.243790666612453	8.97118845560502e-08
EFCAB14	0.683839694164382	6.31880673802914e-66
CYP4B1	-0.043482614149125	0.347418258716855
CYP4A11	0.145619229646412	0.00156665543578435
CYP4X1	0.0622635355244004	0.178266199295625
CYP4Z1	0.281967002843642	5.07787278888783e-10
CYP4A22	0.279557504017801	7.21396026494954e-10
PDZK1IP1	-0.398830851632697	2.47397753436444e-19
TAL1	0.158245155700268	0.000582632884615873
STIL	0.506639820143868	6.00798358991367e-32
CMPK1	0.691407897378225	6.21802919453158e-68
FOXE3	-0.0783392955770506	0.0901464684375101
FOXD2	-0.0393669271104996	0.394991058507367
TRABD2B	-0.0613592007167141	0.184666169716366
SLC5A9	-0.0304566144791369	0.510555215455833
SPATA6	0.502064946591358	2.57171740578546e-31
AGBL4	0.0842410967799916	0.0683439474427135
BEND5	-0.0573412329451049	0.215156173768187
ELAVL4	0.180746405039762	8.27339575860682e-05
DMRTA2	-0.0128765586633597	0.780914567869842
FAF1	0.18001035213722	8.8533588283648e-05
CDKN2C	-0.087013929686262	0.0597067018233355
C1orf185	0.245163870912974	7.55342766248914e-08
RNF11	0.603829932012164	6.22829912664259e-48
TTC39A	-0.0821234791478436	0.0756084313949474
EPS15	0.776867515969094	7.24375037922516e-96
OSBPL9	0.623236693018124	8.0747767397109e-52
NRDC	0.478060887469517	3.73151647077689e-28
RAB3B	0.179507549344943	9.27131624848346e-05
TXNDC12	0.351808978699157	4.12855497312075e-15
KTI12	-0.081534949794941	0.0777353269268861
BTF3L4	0.722749630279604	5.96674551453752e-77
ZFYVE9	0.42121957518323	1.35429803875495e-21
CC2D1B	-0.08047590991149	0.0816847959302709
ORC1	0.000906582410334749	0.984377676151776
PRPF38A	0.608466898886404	7.76111138210454e-49
TUT4	0.504975821406952	1.02217341715956e-31
GPX7	-0.139722336864761	0.00242377675967042
SHISAL2A	0.0231602616795613	0.616866149316043
COA7	0.502936561939505	1.95273875295216e-31
ZYG11B	0.783995716646479	9.3233639258382e-99
ZYG11A	0.187913052272241	4.21804322946589e-05
ECHDC2	-0.0509710258829559	0.270626968241344
SCP2	0.596046185077575	1.90402852855426e-46
PODN	-0.205817222836054	7.00405064160261e-06
SLC1A7	-0.0981215703658922	0.0336351237637153
CPT2	0.0274360426179217	0.553387186830452
CZIB	-0.0737424978081652	0.110732791712254
MAGOH	0.0596929181461732	0.196899517488197
LRP8	0.275454518862398	1.30158542625752e-09
DMRTB1	-0.0170158643867892	0.713211969407217
GLIS1	-0.101026670320375	0.0286961229842771
NDC1	0.626264715431128	1.8868611853965e-52
YIPF1	0.0854141365358037	0.0645725506700372
DIO1	0.29334580509337	9.23695339856585e-11
HSPB11	0.499475639841444	5.80008214193964e-31
LRRC42	0.0753594553641327	0.103106046527366
LDLRAD1	-0.00790016468651979	0.864510542411774
TMEM59	0.188872086954101	3.84696921496291e-05
TCEANC2	0.489045058510045	1.43258726938491e-29
AL357673.1	0.156033493495766	0.000696637667584638
CDCP2	0.0251300562010485	0.587226058171398
CYB5RL	0.387859763081686	2.75853575805152e-18
MRPL37	-0.231523606478464	3.98583645450254e-07
SSBP3	-0.0743467702282567	0.107832227337652
ACOT11	-0.222159531465138	1.17865555721513e-06
FAM151A	-0.173364565913237	0.000161268759957499
MROH7	0.208127340978979	5.49016966500221e-06
MROH7-TTC4	0.13230378826596	0.00410204326034937
TTC4	0.183827715350445	6.21220638341399e-05
PARS2	-0.249321090528399	4.4591017971904e-08
TTC22	-0.334108202777733	1.07881636120472e-13
LEXM	0.0879297594360835	0.0570603500862802
DHCR24	-0.141114163115715	0.00218974384148322
TMEM61	-0.290709951771202	1.38020271851132e-10
BSND	0.178135264815236	0.000105085559973635
PCSK9	-0.2003982956336	1.22684694704748e-05
USP24	0.616685385958719	1.77716250152337e-50
PLPP3	0.202483967545491	9.90519676746946e-06
PRKAA2	0.253214698454466	2.69847578620239e-08
FYB2	0.125094014595747	0.00667737079639466
C8A	0.183910197922192	6.16434338820495e-05
C8B	0.10745004772814	0.0199378975820903
DAB1	0.137554931190819	0.00283394281896218
OMA1	0.618252520776425	8.5397675474077e-51
TACSTD2	-0.0792913612923792	0.0862929397995053
MYSM1	0.712113321433552	9.36874033264153e-74
JUN	-0.117333330192437	0.0109896673397902
FGGY	0.0574497414119436	0.214287914216673
HOOK1	0.774346076475431	7.19221500477187e-95
CYP2J2	0.0912159880831454	0.0483525741404948
C1orf87	0.239516596761207	1.52235990725484e-07
NFIA	0.505769153098173	7.9368492465941e-32
TM2D1	0.680137189324354	5.75992360741233e-65
PATJ	0.607206687057447	1.3715268229166e-48
L1TD1	0.0687861585017378	0.136896490930669
KANK4	0.0686006833650233	0.137960761696464
USP1	0.760674123589084	1.10995671912149e-89
DOCK7	0.667523481997305	8.4416719149835e-62
ANGPTL3	0.436317337491736	3.22077072176403e-23
ATG4C	0.704242308260778	1.75600869522371e-71
FOXD3	-0.111388900647606	0.015806164987429
ALG6	0.707231839210964	2.45574702354541e-72
ITGB3BP	0.647269340349296	4.97985250196296e-57
EFCAB7	0.639850855031344	2.26515604916085e-55
PGM1	-0.162429052040431	0.000412860823032465
ROR1	0.170777010587152	0.000202498069038085
UBE2U	0.190744514130722	3.20968671793931e-05
CACHD1	0.169668342594907	0.000223023660092985
RAVER2	0.495557003814712	1.96008090023323e-30
JAK1	0.535435455361852	3.77045233217393e-36
AK4	0.302173727160867	2.33460042224542e-11
DNAJC6	0.253047888016977	2.75764446514636e-08
LEPROT	0.578648575870619	2.86386100831718e-43
LEPR	0.442035154789467	7.43731249488821e-24
PDE4B	0.232005278440379	3.76488328224103e-07
SGIP1	0.426745398263273	3.5226721876257e-22
TCTEX1D1	0.302348122945229	2.27094505429495e-11
INSL5	-0.0261097381242742	0.57273344021643
WDR78	0.445354424040781	3.13560604681296e-24
MIER1	0.753407149017925	4.60666697450759e-87
SLC35D1	0.54070839231319	5.78448289431551e-37
C1orf141	0.308340998012677	8.68444459337454e-12
IL23R	0.419969737898262	1.83022221369747e-21
IL12RB2	0.254246531124405	2.35886039101486e-08
SERBP1	0.663353139647538	8.69495836017726e-61
GADD45A	-0.182932446831195	6.75477769158132e-05
GNG12	0.639925290548964	2.18117239703341e-55
DIRAS3	0.0915624555927892	0.0475030795209534
WLS	-0.0108370016890381	0.814929761686724
RPE65	0.046600698726505	0.313906980369901
DEPDC1	0.575138361125084	1.18887839365065e-42
LRRC7	0.443091700571875	5.65546092153989e-24
LRRC40	0.685357778047742	2.52912182742014e-66
SRSF11	0.764151819373489	5.74187749909137e-91
ANKRD13C	0.763548886268463	9.63036817796276e-91
HHLA3	-0.204380184356549	8.13844537258928e-06
CTH	0.228851126489275	5.45712717381204e-07
PTGER3	0.193978760435228	2.3377810186973e-05
ZRANB2	0.796868605482891	2.88824380024826e-104
NEGR1	0.303156217402638	1.99742340301472e-11
LRRIQ3	0.428106241969516	2.51872559921033e-22
FPGT	0.68563883424301	2.13343478349098e-66
FPGT-TNNI3K	0.397190689033017	3.56828747752802e-19
TNNI3K	0.246355671147796	6.50046234589844e-08
LRRC53	0.125189167788543	0.00663558866689093
ERICH3	0.127667664650714	0.00562660483319616
CRYZ	0.375688836957157	3.6089765531422e-17
TYW3	0.465566946157147	1.32188199813598e-26
LHX8	0.0817272361573135	0.0770351416632744
SLC44A5	0.267455876904887	3.9996395736403e-09
ACADM	0.502836974202349	2.01522832253154e-31
RABGGTB	0.60521048842461	3.36235387838279e-48
MSH4	0.197745276212071	1.6054968436176e-05
ASB17	0.314268788445677	3.28376202798491e-12
ST6GALNAC3	0.184489099591586	5.83808247047836e-05
ST6GALNAC5	0.195637167581581	1.9830414985571e-05
PIGK	0.68129063122848	2.90361585258002e-65
AK5	0.1439548819301	0.00177490500835652
AC118549.1	0.73713775227934	1.60902895348905e-81
USP33	0.737044699721903	1.72614700251478e-81
MIGA1	0.753622144639849	3.86584866302942e-87
NEXN	0.346819756687299	1.0577804923309e-14
FUBP1	0.639312862631429	2.97546822509606e-55
DNAJB4	0.534995050745723	4.40294657037026e-36
GIPC2	0.48422216263713	6.08223023288017e-29
PTGFR	0.36001842255476	8.46305213480657e-16
IFI44L	0.208099823495046	5.50620778859357e-06
IFI44	0.196698955860476	1.78342962892211e-05
ADGRL4	0.404819279752605	6.38365822974553e-20
ADGRL2	0.31456866125306	3.12430483481962e-12
TTLL7	0.345180385665421	1.43572767760848e-14
PRKACB	0.45956212493499	6.973086644269e-26
SAMD13	0.281323681986458	5.57879010984931e-10
DNASE2B	0.128317671122759	0.00538591982315277
RPF1	0.526105869624599	9.59838802137107e-35
GNG5	0.169407316916747	0.000228131549651673
SPATA1	0.411985831553274	1.21669680636656e-20
CTBS	0.61363645445942	7.30882492986934e-50
SSX2IP	0.682015308101912	1.88512144916437e-65
LPAR3	0.0886658785771757	0.0550044537440641
MCOLN2	0.14003025822919	0.00237011732979857
WDR63	0.21023430694341	4.38615542328912e-06
MCOLN3	0.218337074904612	1.81060174985246e-06
SYDE2	0.581630576184105	8.4310957457395e-44
C1orf52	0.490105852091479	1.03911065586678e-29
BCL10	0.573175690390464	2.61545359901021e-42
DDAH1	0.561260666139118	2.80309822889511e-40
CCN1	0.00823397303272127	0.858844354578089
ZNHIT6	0.723345970061502	3.90953807311474e-77
COL24A1	0.285393112905485	3.06417343523537e-10
ODF2L	0.62251408918995	1.13967799754063e-51
CLCA2	0.0242152282568237	0.600910123595223
CLCA1	-0.0861601432630885	0.0622643965097995
CLCA4	-0.015508060724701	0.737645594396157
SH3GLB1	0.629250059578624	4.42993697949455e-53
SELENOF	0.459624259011091	6.85527455344766e-26
HS2ST1	0.752719919042559	8.05836667347876e-87
AC093155.3	0.404885267789221	6.28810962436507e-20
LMO4	0.00826291926348886	0.858353347365387
PKN2	0.779457274539638	6.64295419470906e-97
GTF2B	0.341302028582588	2.93672413247524e-14
KYAT3	0.490506495055163	9.20160386296733e-30
RBMXL1	0.624742676177667	3.92624472646009e-52
GBP3	0.312504168245112	4.39636375416446e-12
GBP1	0.275547489750815	1.28443445554862e-09
GBP2	0.1491016195056	0.00120156133926293
GBP7	0.172869764228773	0.000168486862378325
GBP4	0.184016640922272	6.10309085056487e-05
GBP5	0.209825594579174	4.58221234421282e-06
GBP6	0.0773083423080907	0.0944737125448027
LRRC8B	0.749264346802121	1.30436005458305e-85
LRRC8C	0.472191447093329	2.03080462711396e-27
AC093423.3	0.1132226730672	0.014153381900462
LRRC8D	0.586357992131038	1.18214243875213e-44
ZNF326	0.773762647167888	1.21811933673892e-94
BARHL2	0.000134746467192018	0.997677890010652
ZNF644	0.813204543974458	7.37456880103152e-112
HFM1	0.346517544506084	1.11921254304918e-14
CDC7	0.558519540686346	8.0008172414811e-40
TGFBR3	0.333267833691996	1.25314855516037e-13
BRDT	0.212429370225726	3.46295973564539e-06
EPHX4	0.150208211052239	0.00110309590779941
SETSIP	-0.0284174588903848	0.539280214663973
BTBD8	0.512850756390903	8.05326071435556e-33
C1orf146	0.399805123063178	1.98833863074651e-19
GLMN	0.620593565280074	2.8354774040659e-51
RPAP2	0.705185784349136	9.46375474177188e-72
GFI1	-0.0845397752859183	0.0673669543159913
EVI5	0.743790219601925	9.79163937693029e-84
RPL5	-0.0443248508830979	0.338150353805984
DIPK1A	0.558656837581584	7.59311866380459e-40
MTF2	0.777673050656157	3.4571834458517e-96
TMED5	0.75941724653049	3.19724249243657e-89
CCDC18	0.668030204024555	6.34221595038261e-62
DR1	0.744042320633359	8.04522605656096e-84
FNBP1L	0.712568638795978	6.88428104323131e-74
BCAR3	-0.105014660333762	0.0229381266232197
DNTTIP2	0.645485714342818	1.25901243743325e-56
GCLM	0.713502025206003	3.65349193069683e-74
ABCA4	-0.000188218356371126	0.996756403713908
ARHGAP29	0.409761201156606	2.04414391396592e-20
ABCD3	0.54295040813753	2.58060876930565e-37
F3	0.157608476798327	0.000613537265847643
SLC44A3	0.168995538911473	0.000236412467636742
CNN3	0.194491797706253	2.22207041434605e-05
ALG14	0.226484274222201	7.18500807755444e-07
TLCD4	0.531687106680513	1.40108714698649e-35
TLCD4-RWDD3	0.552048554114475	9.15794115697372e-39
RWDD3	0.595775337212247	2.14105862236367e-46
PTBP2	0.61256006558465	1.19965975047361e-49
DPYD	0.217172651948062	2.06042270217137e-06
SNX7	0.455947450583519	1.86781588402301e-25
PLPPR5	0.221209404959925	1.31231815815005e-06
PLPPR4	0.288380924091767	1.96138421227103e-10
PALMD	0.228361542238195	5.77804654220222e-07
FRRS1	0.189811238660251	3.5136812802589e-05
AGL	0.670089034706246	1.97301881855798e-62
SLC35A3	0.682353356553236	1.54042722117477e-65
MFSD14A	0.664352875319258	4.98831469622831e-61
SASS6	0.733891808848333	1.83384621769563e-80
TRMT13	0.7387983999463	4.5688687203063e-82
LRRC39	0.489670065950975	1.18580225943672e-29
DBT	0.688766206825307	3.17101049050199e-67
RTCA	0.463479902548654	2.36502450791191e-26
CDC14A	0.555989275094093	2.08857975138726e-39
GPR88	0.207264147151852	6.0151209659806e-06
VCAM1	0.286564426334319	2.57412420777786e-10
EXTL2	0.633557639277769	5.32248425159063e-54
SLC30A7	0.718472619400794	1.19852110758676e-75
DPH5	0.32207277240993	8.82687032255545e-13
S1PR1	0.144303664907902	0.00172927077387369
OLFM3	0.151916117463803	0.000965632554083436
COL11A1	0.171188586907034	0.000195339046637883
RNPC3	0.651508019264292	5.35845096555333e-58
AMY2B	0.276011779742681	1.2020176451031e-09
AMY2A	0.0514161525948167	0.266459492799001
AMY1A	0.133554258820709	0.00376055798568102
AMY1B	0.148759333502856	0.00123361909126311
AMY1C	-0.0104847153517137	0.820842438487026
PRMT6	0.136089552956735	0.00314603772339985
NTNG1	0.188214851704563	4.09776723717539e-05
VAV3	0.306800867732263	1.11413857698831e-11
SLC25A24	0.68705875378875	9.00522884770007e-67
NBPF4	0.00518810371751456	0.910778512369601
NBPF6	0.0459799992379274	0.320403034739557
FAM102B	0.60281522566823	9.77947229157968e-48
HENMT1	0.157665944346004	0.000610686588203338
PRPF38B	0.70541826573218	8.12358519759283e-72
FNDC7	0.148441448139426	0.0012640948274336
STXBP3	0.749131952847752	1.44987203310381e-85
AKNAD1	0.254526089166109	2.27421293200996e-08
GPSM2	0.499961187624723	4.9822974337373e-31
CLCC1	0.568908821785908	1.42577068582623e-41
WDR47	0.53020985904552	2.33982010632633e-35
TAF13	0.595934000496549	1.99887121545389e-46
TMEM167B	0.685442580048516	2.40261348972419e-66
C1orf194	0.249598166380567	4.30373018931008e-08
KIAA1324	-0.0569310536748076	0.218461158228984
SARS1	-0.233184825088053	3.27243291079456e-07
CELSR2	-0.0430291601511993	0.352474100122183
PSRC1	-0.169531136702874	0.000225695083973295
MYBPHL	-0.0647824851566285	0.16130866252781
SORT1	0.337100578292108	6.3049217750798e-14
PSMA5	-0.0535702823051961	0.246914814311121
SYPL2	0.0861534072450789	0.0622849293260498
ATXN7L2	-0.187335413287084	4.45761808636342e-05
CYB561D1	-0.0593680733543098	0.199351791991781
AMIGO1	-0.0075494650027727	0.870470934539559
GPR61	0.31343545866473	3.76981469695086e-12
GNAI3	0.590351408982669	2.19250165478513e-45
GNAT2	0.0473453698503931	0.306228240383537
AMPD2	-0.341607051382923	2.77700703370861e-14
GSTM4	-0.270361708962365	2.67139670180076e-09
GSTM2	0.0859052747060936	0.0630451898238635
GSTM1	-0.0556088624386307	0.22936167000768
GSTM5	0.0539322665451934	0.243731340292854
GSTM3	0.0182725324460941	0.693068443758496
EPS8L3	-0.139520594395792	0.00245953159702082
CSF1	-0.0806346394608324	0.0810827122873497
AHCYL1	0.335708040605529	8.10119433401949e-14
STRIP1	-0.0454248039497824	0.326287227543276
ALX3	0.0933068596231558	0.0434137750829595
UBL4B	0.000878487435316053	0.984861752893245
SLC6A17	0.0221234532741144	0.63272529991766
KCNC4	0.116441486195099	0.01161716751345
RBM15	0.620999382165225	2.33997477199723e-51
SLC16A4	0.315760122908565	2.56223275913797e-12
LAMTOR5	-0.257930348564668	1.45227340265231e-08
PROK1	-0.0706346652518258	0.126631877593525
KCNA10	-0.0216535602635903	0.639969240660683
KCNA2	0.217793138270789	1.92345834731376e-06
KCNA3	0.213599465759717	3.04995731220383e-06
CD53	0.0804757665195068	0.081685341466427
LRIF1	0.606874910838886	1.59265586697804e-48
DRAM2	0.493697144746776	3.4744790268061e-30
CEPT1	0.734248471189738	1.40606043837147e-80
DENND2D	0.135204224146504	0.00334941243359147
CHI3L2	0.102458469645068	0.026500106065974
CHIA	0.213469311633251	3.09345603331819e-06
PIFO	0.118281207636427	0.0103558275064718
OVGP1	0.0278509977901412	0.54740063909652
WDR77	-0.0985333050071666	0.032893816413318
ATP5PB	0.0564221572436041	0.222611880344222
C1orf162	0.192452605777489	2.7167230023071e-05
TMIGD3	-0.00399378365882888	0.931259299084419
RAP1A	0.61279239770157	1.07814278261469e-49
INKA2	0.0159848787092347	0.729888888296448
DDX20	0.632587340548689	8.60364959610809e-54
KCND3	0.178637477524113	0.000100387671170208
CTTNBP2NL	0.692131934327358	3.96637602405982e-68
WNT2B	0.35477007884723	2.34338890046014e-15
ST7L	0.598622024714732	6.2036510682453e-47
CAPZA1	0.662376394187935	1.49325386529978e-60
MOV10	-0.240568838101125	1.33774950784474e-07
RHOC	-0.396730238045864	3.95326265779674e-19
AL603832.3	-0.0449368059327978	0.331516673065934
PPM1J	-0.164030255870913	0.000361070064020769
TAFA3	-0.0548927375541346	0.235424123348613
SLC16A1	0.397257449141332	3.51562603616382e-19
LRIG2	0.528943110959927	3.62486901238618e-35
MAGI3	0.626079352748614	2.06343608028897e-52
PHTF1	0.543207532215242	2.35153629943607e-37
RSBN1	0.736977420526065	1.81606745198643e-81
PTPN22	0.459066214201506	7.98792566407293e-26
BCL2L15	0.25938606841482	1.19646038876086e-08
AP4B1	0.0526843345326142	0.254828421909338
DCLRE1B	0.297785178443623	4.6526359614958e-11
HIPK1	0.60975079315169	4.33365122820997e-49
OLFML3	-0.0486602461951868	0.29297526579688
SYT6	0.0786735822886763	0.0887779981500743
TRIM33	0.778596782822395	1.4746226327321e-96
BCAS2	0.483112685001277	8.45494878869288e-29
DENND2C	0.354765796379282	2.34531912453195e-15
AMPD1	0.0714003719422185	0.122559124212362
NRAS	0.753332555227506	4.89537855955461e-87
CSDE1	0.572788846092157	3.05326613221638e-42
SIKE1	0.72719769095694	2.48005659655756e-78
SYCP1	0.228523205313388	5.6701229263555e-07
TSHB	0.313123573605027	3.96924813516457e-12
TSPAN2	0.327977049920395	3.18435631026425e-13
NGF	-0.177516921414103	0.000111153940381556
VANGL1	0.414456752948697	6.80649819523024e-21
CASQ2	0.0216809219801673	0.639546480292192
NHLH2	0.0191527543328515	0.679085798389464
SLC22A15	0.369243648983276	1.34895730516628e-16
MAB21L3	0.25035998702663	3.90302703275569e-08
ATP1A1	-0.130736186478897	0.00456964983905049
CD58	0.439213126580877	1.5384771124667e-23
IGSF3	0.0991471815055176	0.0318144751773855
CD2	0.0583131737030051	0.207468576953388
PTGFRN	0.155155041042825	0.000747401259855655
CD101	0.017128322054832	0.711400957347256
TTF2	0.478659329939622	3.13374396752464e-28
TRIM45	0.136064985842418	0.00315152636093999
VTCN1	-0.000565144646432556	0.990260988506666
MAN1A2	0.761954964097378	3.75099707215443e-90
TENT5C	0.140950237919569	0.00221619233702461
GDAP2	0.667599157320309	8.08904997909928e-62
WDR3	0.537629323104883	1.73544010325151e-36
SPAG17	0.344864645532835	1.52242527427414e-14
TBX15	0.0999697422981436	0.0304157764748083
WARS2	0.340830943498756	3.20124516576256e-14
HAO2	0.158750940509817	0.000559118595608972
HSD3B2	-0.0368475388664035	0.42595864182853
HSD3B1	-0.094517746473271	0.0407529242784012
ZNF697	0.422566185779721	9.77653045917679e-22
PHGDH	-0.143082742810142	0.00189388512143448
HMGCS2	-0.0414608487147642	0.370315643940272
REG4	-0.239632970509828	1.5007937234429e-07
ADAM30	0.161419083990438	0.000449000500771073
NOTCH2	0.337166079328782	6.23082058485565e-14
SEC22B	0.527107236181293	6.81389072934408e-35
NBPF26	0.277736623976929	9.38513164473126e-10
PPIAL4A	-0.0815489145056593	0.0776843029105731
FCGR1B	0.0529267824150031	0.252645520470059
FAM72B	0.236271650008541	2.25951396631589e-07
SRGAP2C	0.330214217053008	2.15138769903157e-13
H3-2	0.0316716866365535	0.493825958949459
FAM72C	0.208389192009864	5.33976802500706e-06
PPIAL4E	0.150188719018035	0.00110476398739067
NBPF15	0.168654399427072	0.000243484894223728
PPIAL4F	0.0538395978061224	0.244543566071062
SRGAP2B	0.255308699089433	2.0525812825192e-08
FAM72D	0.445182986801271	3.27941154102785e-24
PPIAL4D	-0.134115126227653	0.00361593290866887
NBPF20	0.30904938106765	7.74041230469386e-12
GPR89A	0.312575821966391	4.34474552594701e-12
PDZK1	0.132559196456801	0.00403009684459889
CD160	0.379166534503491	1.75009095608216e-17
RNF115	0.537790981527103	1.63862857901551e-36
POLR3C	-0.0312255053900224	0.499934856003516
NUDT17	-0.0489530835557288	0.290076736498131
PIAS3	0.113700971226882	0.0137481119629001
ANKRD35	-0.128604234741162	0.00528278532679052
ITGA10	0.123630770633653	0.0073502531670762
PEX11B	0.193866505886074	2.36384999388123e-05
RBM8A	0.244603300340946	8.10390955206594e-08
AC243547.3	-0.0834648498044218	0.070937487100697
LIX1L	0.29755532937559	4.82220188070622e-11
ANKRD34A	0.00353302242350399	0.93917355431159
POLR3GL	0.150371665158985	0.00108919900161589
TXNIP	0.173383819342422	0.000160993843321855
HJV	0.206516976368758	6.5078602746627e-06
NBPF10	0.202295315958809	1.00996902428786e-05
NOTCH2NLA	0.436173345250256	3.34067755325351e-23
PPIAL4H	0.200631840198273	1.19793309620137e-05
NBPF12	0.406777734950007	4.07440700927598e-20
PRKAB2	0.564724075254396	7.34548110836173e-41
FMO5	0.20079831474133	1.17771981659672e-05
CHD1L	0.364046858054841	3.82324432949245e-16
BCL9	0.301469683143375	2.60975365425806e-11
ACP6	0.124427494031193	0.00697671202243072
GJA5	0.0902749958199297	0.0507241677928204
GJA8	0.0801135644093404	0.0830727746501181
GPR89B	0.378304343312665	2.09575295339238e-17
NBPF11	0.379131289959906	1.76305185436484e-17
PPIAL4G	0.208486757695737	5.28474042042296e-06
NBPF14	0.0690661003606908	0.135302133661664
NUDT4B	0.0975743215881743	0.0346424259067952
PDE4DIP	0.409833405204252	2.01013160975899e-20
NBPF9	0.337995097162192	5.36358651655614e-14
NBPF19	0.434837673659147	4.68519226753481e-23
PPIAL4C	0.142797067993648	0.001934417769499
FCGR1A	0.0056069137518915	0.903609820399331
H2BC18	0.307805194711898	9.47229168825352e-12
H3C13	0.190198785814205	3.38427722823389e-05
H4C14	0.139580822571309	0.00244880730135533
H3C14	0.147090191928531	0.00140152912100443
H2AC18	0.139538645262683	0.00245631295278165
H2AC19	0.17436401723632	0.000147564579339502
H3C15	0.255974887105308	1.88051787109164e-08
H4C15	0.159865397031782	0.000510382199449599
H2BC21	0.279772000278301	6.99291559898505e-10
H2AC20	0.158863137129427	0.000554023323251727
H2AC21	0.277948803667653	9.10266059923684e-10
BOLA1	-0.501180438304253	3.39797262942797e-31
SV2A	0.00899262820672362	0.845994022105216
SF3B4	-0.27777657486865	9.33130258994667e-10
MTMR11	0.0766966355448176	0.0971186928557166
OTUD7B	0.460581145140055	5.27068841936502e-26
VPS45	0.44719465467504	1.93456346609798e-24
PLEKHO1	-0.100760286779626	0.0291214760288706
ANP32E	0.559700568767036	5.09801228389322e-40
CA14	0.158352678125824	0.0005775585881971
APH1A	-0.358806757414798	1.07243637831815e-15
C1orf54	-0.0350738288012681	0.448583068698489
CIART	-0.139354892376577	0.00248925811025112
MRPS21	-0.0990117976587289	0.0320498744997257
PRPF3	0.372754774962791	6.60155462315246e-17
RPRD2	0.454155962439729	3.03059281570193e-25
TARS2	-0.158043113656087	0.000592279921160088
ECM1	-0.253170956439287	2.71387146696426e-08
ADAMTSL4	0.0810242402122658	0.0796201173399365
MCL1	0.498137730206842	8.80564080525243e-31
ENSA	0.397221218775836	3.54410943170741e-19
GOLPH3L	0.555255028615656	2.75492345443968e-39
HORMAD1	0.192314197810253	2.75382942929863e-05
CTSS	0.232760908023672	3.44181799067196e-07
CTSK	0.079859248780203	0.0840582690531526
ARNT	0.459913301416836	6.33256663370067e-26
SETDB1	0.181952132525871	7.40002754351244e-05
CERS2	-0.00693810085594544	0.880878866616972
ANXA9	0.0226794866389322	0.62419859860875
MINDY1	-0.285175288997855	3.16482190702266e-10
PRUNE1	0.131272108440319	0.00440463347415618
BNIPL	0.169405992012753	0.000228157753032296
C1orf56	-0.117656326166722	0.0107699245680629
CDC42SE1	0.462110554652948	3.45666603282041e-26
MLLT11	0.342581375582463	2.32178262349003e-14
GABPB2	0.44199304969671	7.51878527908405e-24
SEMA6C	-0.11709655273983	0.0111532666065975
TNFAIP8L2	-0.162877676266934	0.000397692758613828
SCNM1	-0.202707355056109	9.67950229688535e-06
LYSMD1	0.146004764767168	0.00152173126048954
TMOD4	0.00308354142761283	0.946899835682763
VPS72	-0.233735377892973	3.06438935662586e-07
PIP5K1A	0.539761685739377	8.11884398021031e-37
PSMD4	-0.584376088870158	2.70439302007009e-44
ZNF687	-0.347957400522297	8.54803067083125e-15
PI4KB	-0.367727747721465	1.83156443024534e-16
RFX5	0.291768329850136	1.17523838963458e-10
SELENBP1	-0.183055764771551	6.677473880453e-05
PSMB4	-0.500426002007221	4.3066983336903e-31
POGZ	0.353823766796616	2.81013763007721e-15
CGN	0.0333462417329117	0.471258383351602
TUFT1	0.145022434172366	0.0016386017978798
SNX27	0.414449214590612	6.81862049132706e-21
CELF3	-0.0291602768179747	0.528723613200185
RIIAD1	0.0426185566367496	0.357092004649184
MRPL9	-0.0434343693870443	0.347953973073855
OAZ3	-0.107159322942115	0.0202771067526679
TDRKH	0.170204833302549	0.000212859517895417
LINGO4	-0.00841922853113118	0.855702863186101
RORC	-0.0474715974221244	0.304939039890211
C2CD4D	-0.460408347548001	5.52724789977978e-26
THEM5	0.12687586935934	0.00593283248888581
THEM4	0.345395255365672	1.37951588066546e-14
S100A10	0.0810244929762465	0.0796191754282986
S100A11	-0.361051735250195	6.90992984059182e-16
TCHHL1	0.175470894645626	0.000133666144808671
TCHH	0.017670145762755	0.702698353250868
RPTN	0.04365860053232	0.345468526111591
HRNR	0.250918084752887	3.63261970061525e-08
FLG	0.165924255713547	0.000307640823862641
FLG2	0.164693175352823	0.000341455707488961
CRNN	0.0344999559070395	0.456046107572503
LCE5A	0.0558073717693346	0.227700938787689
CRCT1	-0.000671323771269494	0.988431345064517
LCE3E	0.0328334331709568	0.478108531989176
LCE3D	0.0350340189044713	0.449098542778109
LCE3C	0.182557774976899	6.99485745925993e-05
LCE3B	NA	NA
LCE3A	-0.0442842023425158	0.338593979070837
LCE2D	0.263934198580137	6.481242104e-09
LCE2C	0.188249815836212	4.08404458240672e-05
LCE2B	0.176296424364104	0.000124111269624178
LCE2A	0.0701639207020036	0.129187395667632
LCE4A	0.217104068932472	2.07612226153593e-06
C1orf68	0.0740878489988517	0.109067646004752
KPRP	0.0626428413312213	0.175631388467558
LCE1F	0.0510419573181193	0.269959910245197
LCE1E	-0.126814037027992	0.00595736506504289
LCE1D	-0.0107760776194059	0.815951553421252
LCE1C	0.0383324696595636	0.407538687021964
LCE1B	0.166811895580344	0.000285227719521262
LCE1A	0.0501498270220397	0.278431749157945
LCE6A	0.172776142075552	0.000169886247515403
SMCP	0.228477722474135	5.70028909466712e-07
IVL	0.0160994059592614	0.72802986065867
SPRR4	0.023889165288918	0.60582187020117
SPRR1A	-0.0548498076820246	0.235791110103072
SPRR3	-0.0242441475034728	0.600475356873527
SPRR1B	-0.0687029708986446	0.137373044412174
SPRR2D	-0.0272873093258039	0.555540716401024
SPRR2A	-0.0193854124390371	0.675408019155415
SPRR2B	0.0406387502027017	0.379887499345096
SPRR2E	-0.000439992026872737	0.992417641732528
SPRR2F	-0.00573854099271226	0.901358370524755
SPRR2G	0.0749498031935698	0.104997722134009
LELP1	0.0667085400408212	0.149184121948897
PRR9	0.00899339145312046	0.845981113946648
LORICRIN	0.00800330707108696	0.862759009402388
PGLYRP3	-0.136907318597321	0.00296822092727632
PGLYRP4	-0.140991115928282	0.00220956970560344
S100A9	-0.216474780372745	2.22562187802832e-06
S100A12	0.0948703423537609	0.0400045179083217
S100A8	0.0864050836988689	0.0615215492196143
S100A7A	0.0373407712078174	0.419787236977711
S100A7L2	0.214796278042542	2.67646563920643e-06
S100A7	-0.0831706175864845	0.0719413433120686
S100A6	-0.37737718277475	2.54248626545253e-17
S100A5	-0.0461451850873644	0.31866575587876
S100A4	-0.16441597216522	0.000349533470832782
S100A3	-0.256563311212228	1.74021812118678e-08
S100A2	-0.199185888680535	1.38793132309788e-05
S100A16	-0.339836807453609	3.83843127130731e-14
S100A14	-0.16616990041083	0.000301279078071953
S100A13	-0.217747048230327	1.93332474225861e-06
S100A1	-0.132072894386771	0.00416808198249952
CHTOP	0.0924559652017769	0.0453698584943164
SNAPIN	-0.0342409624179343	0.459436900422678
ILF2	-0.0299568360142558	0.517520957935653
NPR1	-0.203041624391864	9.35090513784304e-06
INTS3	0.148174101773131	0.00129026013220713
SLC27A3	-0.482373650840212	1.05222133933914e-28
GATAD2B	0.430273873530479	1.47145386356987e-22
DENND4B	-0.269346713372379	3.07752426792168e-09
CRTC2	-0.418636076463566	2.52036411328514e-21
SLC39A1	-0.426105760668339	4.12214760298707e-22
CREB3L4	-0.25520355079581	2.08109514957198e-08
JTB	-0.282573355133028	4.64595964779258e-10
RAB13	-0.0836456279409302	0.070326409706631
RPS27	0.148101572964585	0.00129744398996266
NUP210L	0.34412165714501	1.74720196810758e-14
TPM3	0.303376014382208	1.92876927580456e-11
C1orf189	0.138630492082817	0.00262309903299702
C1orf43	-0.00789707387666878	0.864563039903034
UBAP2L	-0.0526964816648756	0.254718743944179
HAX1	-0.248668388201879	4.84683106230581e-08
AQP10	-0.0703359974175289	0.128248656369628
ATP8B2	0.0582399706406351	0.208040568644892
IL6R	0.149720918008544	0.00114550139393241
SHE	0.26712118240087	4.18866693767285e-09
TDRD10	0.021980643395859	0.634923207916364
UBE2Q1	0.0499397954490472	0.280452194499897
CHRNB2	0.0238375973991788	0.606600316264276
ADAR	0.284117336767876	3.7012504156343e-10
KCNN3	0.247178786546157	5.85756158241808e-08
PMVK	-0.565572988608742	5.27729096595216e-41
PBXIP1	-0.170130112900582	0.000214248675278068
PYGO2	-0.00711352677868967	0.877890216014345
SHC1	-0.0620089669812353	0.180050905802753
CKS1B	-0.0952454541567027	0.0392211122152195
FLAD1	-0.488279012166626	1.80521183724294e-29
LENEP	0.125280879638697	0.00659553955285419
ZBTB7B	-0.436707697737816	2.91665771329332e-23
DCST2	-0.175199294321005	0.000136957865930899
DCST1	-0.102019802001899	0.027156997158006
ADAM15	-0.597459318096393	1.0304605396786e-46
EFNA4	-0.0639790504405187	0.166580095119484
AL691442.2	-0.0120954597146337	0.793896049585572
EFNA3	-0.0847533217136891	0.0666754798361214
EFNA1	-0.380162916349174	1.42006222233363e-17
SLC50A1	-0.2325915018283	3.51184040954311e-07
DPM3	-0.668080999338602	6.16280730554506e-62
KRTCAP2	-0.374484889283226	4.62724055914397e-17
AL713999.1	-0.0117051626119364	0.800404229146757
TRIM46	-0.0574983201326385	0.213900015851319
MUC1	-0.219693629836106	1.55610619689469e-06
THBS3	-0.260312081748865	1.05706202350139e-08
MTX1	-0.506431387080747	6.42255575035278e-32
GBA	-0.350576288192424	5.2170767097575e-15
FAM189B	-0.397935453474145	3.02232959503452e-19
SCAMP3	-0.462242805786018	3.33250983652086e-26
CLK2	-0.262127712487789	8.27965475226977e-09
HCN3	-0.178107786308528	0.000105348480101493
PKLR	-0.0626883081073567	0.175317511553725
FDPS	-0.191411346883661	3.00792322828513e-05
RUSC1	-0.389771543545144	1.8238555488916e-18
ASH1L	0.587511960747451	7.28226528078334e-45
MSTO1	-0.29977864442745	3.40632897070257e-11
YY1AP1	0.413988248051286	7.60177133388113e-21
DAP3	-0.0439972642520702	0.341736115915131
GON4L	0.41508587601758	5.8662558064565e-21
SYT11	0.226902169041156	6.84586752425223e-07
RIT1	0.434214923171171	5.48268162484684e-23
KHDC4	0.488653653018983	1.61233387983721e-29
RXFP4	-0.233205168931397	3.2645091751853e-07
ARHGEF2	-0.0525365279915978	0.256165608629546
SSR2	-0.3682012068055	1.66499471971071e-16
UBQLN4	0.0433413475800405	0.348988372919954
LAMTOR2	-0.585451111787019	1.72755104930561e-44
RAB25	-0.554360449252634	3.85678226875042e-39
MEX3A	0.128107525617368	0.0054626993169351
LMNA	-0.504886031174079	1.05182235717874e-31
SEMA4A	-0.0144676030038067	0.754663164605626
SLC25A44	0.189979853568995	3.45681455658689e-05
PMF1-BGLAP	-0.122121934996295	0.00810698536931282
PMF1	-0.446113602929068	2.57009726585745e-24
BGLAP	-0.278557902114243	8.33692212989909e-10
PAQR6	-0.236667232472195	2.15397303122662e-07
SMG5	-0.216849853778317	2.13532045934166e-06
TMEM79	-0.336630154113934	6.86308284018969e-14
GLMP	-0.304187004472907	1.69481896908675e-11
VHLL	0.061869359348356	0.181035256041043
CCT3	-0.186372198233591	4.88594880621028e-05
TSACC	0.26638778701799	4.63366277667357e-09
RHBG	-0.0938593613439347	0.0421820683168738
C1orf61	0.169432060708924	0.000227642694576688
MEF2D	-0.130596611223143	0.00461353290747843
IQGAP3	-0.00984184333211571	0.831658195145617
TTC24	0.0718976596695247	0.119969205957424
NAXE	-0.529345303041396	3.15514576342722e-35
GPATCH4	0.0587656885653059	0.203957962005936
HAPLN2	-0.226511240003089	7.1626457391636e-07
BCAN	0.171844066630779	0.000184425057527992
NES	-0.000850764419371837	0.985339426222165
CRABP2	-0.177572472377246	0.000110595579910561
ISG20L2	0.158648186409812	0.000563823180542046
RRNAD1	-0.390819775594019	1.45200354531747e-18
MRPL24	-0.438337884729777	1.92485410248947e-23
HDGF	0.142986944456849	0.00190738988660075
PRCC	-0.067464006674531	0.144622461905115
SH2D2A	-0.198789618090155	1.44480551450283e-05
NTRK1	-0.136851126465866	0.00298014058124352
INSRR	-0.0201367976883085	0.663583409470628
PEAR1	-0.0664845808325867	0.150557252234092
LRRC71	0.068449070974581	0.138835437872661
ARHGEF11	0.0681056043650431	0.140832692770285
ETV3L	0.154491885412695	0.000787968504675333
ETV3	0.491553094698419	6.69282156210139e-30
FCRL5	0.165370856768507	0.000322435050175962
FCRL4	0.163055423232969	0.000391827933504976
FCRL3	0.174253718775705	0.0001490214727334
FCRL2	0.141596218366668	0.00211362888181951
FCRL1	0.0984732803065853	0.0330010119479168
CD5L	0.0861469608041099	0.0623045846780408
KIRREL1	0.244202504076078	8.52102564499311e-08
CD1D	-0.155699464324696	0.000715551746492768
CD1A	-0.0465789319318057	0.314133313520193
CD1C	0.0132186634810081	0.775247830425211
CD1B	-0.0455126419166393	0.325351651335091
CD1E	0.151812881621465	0.000973470281585726
OR10T2	0.283565102024409	4.01540838994371e-10
OR10K2	0.080199916502552	0.0827402828692069
OR10K1	0.091246691589949	0.048276782908969
OR10R2	NA	NA
OR6Y1	0.202589910157526	9.79754248668515e-06
OR6P1	0.274591659825714	1.47175153019008e-09
OR10X1	NA	NA
OR10Z1	0.115493417005732	0.0123187785043617
SPTA1	0.157609585008365	0.000613482176570728
OR6K2	0.152714340391961	0.000906969284990355
OR6K3	0.147575167417516	0.00135069645106242
OR6N1	0.19393157786772	2.3487048740903e-05
OR6K6	0.0177174344221678	0.701940637591299
OR6N2	0.21299999612408	3.25528401930988e-06
MNDA	0.25234672430182	3.02036637876363e-08
PYHIN1	0.28400014409408	3.76585334562847e-10
IFI16	0.221424137035786	1.28089515014291e-06
AIM2	0.117640343050363	0.0107807060450002
CADM3	-0.0478287472565076	0.301310836184609
ACKR1	-0.146124271270989	0.00150804789091497
FCER1A	0.0938919490767297	0.0421103494552589
OR10J1	0.0659110732635977	0.154117289845646
OR10J5	0.226596135889484	7.09267842110946e-07
APCS	0.111480399757924	0.0157198518611089
CRP	0.0262091820179432	0.571271860439952
DUSP23	-0.581899176264543	7.54709309427569e-44
FCRL6	0.0958036352442092	0.0380794343791496
SLAMF8	-0.000151575119651934	0.997387879805839
AL590560.2	0.0331070284651312	0.474447084466591
VSIG8	-0.105666999311105	0.022098434486204
CFAP45	-0.0180225806974658	0.697058346325231
TAGLN2	-0.357856878888767	1.29029629583726e-15
IGSF9	-0.234437634983976	2.81743678738437e-07
SLAMF9	-0.0617858943613102	0.18162565282105
KCNJ10	0.171734074873791	0.000186215645189161
PIGM	0.566534134397953	3.62504441257204e-41
KCNJ9	0.148811530911049	0.00122868005120411
IGSF8	-0.589869159110689	2.69057696531386e-45
ATP1A2	-0.00997715309932022	0.829379012575462
ATP1A4	0.133461739983201	0.00378491216018979
CASQ1	0.108774616707808	0.0184541837511122
PEA15	0.0162851946323603	0.725017498218222
DCAF8	0.429099972199173	1.96958321417276e-22
AL139011.2	0.274433361091286	1.50523372660165e-09
PEX19	0.371575149893178	8.40112324229028e-17
COPA	0.204964814013963	7.65728354506338e-06
NCSTN	-0.0539574255134833	0.24351115262445
NHLH1	0.117630497026805	0.0107873524803208
VANGL2	0.0773909291266094	0.0941210644380866
SLAMF6	0.189677300532961	3.55948288352165e-05
CD84	0.314788529231893	3.01222445489522e-12
SLAMF1	0.170161640277708	0.000213661505324164
CD48	0.0261521014407184	0.57211058773769
SLAMF7	0.101237917003741	0.0283626126036979
LY9	0.0617114207289844	0.18215364966458
CD244	0.0161922762934977	0.726523541730288
ITLN1	-0.171133045884401	0.000196291103950572
ITLN2	-0.0968301782383111	0.036053266088357
F11R	0.314054502031723	3.40255380968708e-12
AL591806.4	0.0782199511089286	0.0906391087867793
TSTD1	-0.327762690251312	3.30572247143628e-13
USF1	-0.594085576915088	4.44054813359783e-46
ARHGAP30	0.022986862704838	0.619506373709169
NECTIN4	-0.129994245916372	0.00480731494386246
KLHDC9	-0.357428405812227	1.40226930447764e-15
PFDN2	-0.501117464583072	3.46593907580295e-31
NIT1	-0.521458985191164	4.63742982116921e-34
DEDD	0.0929811642799233	0.0441539455591455
UFC1	-0.214287835471489	2.82945419168305e-06
USP21	-0.19581203753139	1.94876913725739e-05
PPOX	-0.450073445034836	9.03449493887263e-25
B4GALT3	-0.313239905345368	3.89368310833311e-12
ADAMTS4	-0.00937344764859382	0.839558723827082
NDUFS2	-0.46022848030404	5.80741093647278e-26
FCER1G	0.0645291092257247	0.162957358078395
APOA2	-0.183931624941876	6.15196678039261e-05
TOMM40L	-0.218833900186292	1.71308460360029e-06
NR1I3	0.210009597532884	4.49293335001544e-06
PCP4L1	0.0814556518368079	0.0780255805240466
MPZ	-0.125264914478759	0.00660249567220821
SDHC	0.499934477743503	5.02415805550617e-31
CFAP126	NA	NA
FCGR2A	0.203503292431218	8.91449853861669e-06
HSPA6	-0.124327521398714	0.00702263221431612
FCGR3A	0.168391632249031	0.000249066884610695
FCGR3B	0.177447337161579	0.000111857093927185
FCGR2B	0.0807426301856758	0.080675144566068
FCRLA	0.0639639838450167	0.166680167454546
FCRLB	0.0211822728362874	0.647269200888144
DUSP12	-0.0670372584042408	0.147185979338723
ATF6	0.65686898037251	3.03424909649213e-59
OLFML2B	-0.093046895865697	0.0440037156836575
NOS1AP	0.229976861041593	4.78289334561449e-07
AL512785.2	0.146175671280585	0.00150219746571305
SPATA46	0.32118704039269	1.02660080609756e-12
C1orf226	-0.118198614354124	0.0104097379151087
SH2D1B	0.116850402816727	0.0113256240858883
UHMK1	0.803804096277772	2.11208202124106e-107
UAP1	0.28725498464651	2.3219077143817e-10
DDR2	0.336984843143224	6.43796931552604e-14
HSD17B7	0.187539067929326	4.37172102771795e-05
CCDC190	0.0642754546205563	0.164620523075699
RGS4	0.206984200033519	6.19541733827686e-06
RGS5	0.463127680069419	2.6079668995358e-26
NUF2	0.500686807550651	3.96819339730034e-31
PBX1	0.342616590111083	2.30677997302559e-14
LMX1A	0.0756880096376406	0.101608466850548
RXRG	0.00167700964177343	0.971106049794664
LRRC52	0.296469923929548	5.70784946109283e-11
MGST3	-0.246956806454265	6.02462188232277e-08
ALDH9A1	0.231038561670668	4.22091381136269e-07
TMCO1	0.380075129846312	1.44649102204801e-17
UCK2	-0.179879939045714	8.96002756159797e-05
FAM78B	-0.131655229251093	0.00428998692746881
POGK	0.567807943622884	2.19955026932556e-41
TADA1	0.467934285211018	6.79997849922754e-27
ILDR2	0.292758258836752	1.01056049710798e-10
MAEL	0.143340021109514	0.00185804849110894
GPA33	-0.171970037547985	0.000182394164131147
DUSP27	-0.0653135764120009	0.157893688440832
POU2F1	0.637556808763847	7.22053442322922e-55
CD247	-0.102650872908319	0.0262163330749367
CREG1	0.50750494696626	4.55232887922553e-32
RCSD1	0.176460208377455	0.000122293546613953
MPZL1	0.365574126228718	2.82045547390744e-16
ADCY10	0.331640344979251	1.67272735808963e-13
MPC2	0.350400297511975	5.39386960654867e-15
DCAF6	0.592878447901429	7.45783676219566e-46
GPR161	0.0702470191144607	0.128733402357476
TIPRL	0.622508725343118	1.14259298997503e-51
SFT2D2	0.649336349419288	1.68660617543912e-57
TBX19	0.139646152225751	0.00243722287076481
XCL2	-0.0502894211834306	0.277094367169615
XCL1	-0.0245776408667085	0.59547195557265
DPT	0.0244743720224244	0.597019271240579
ATP1B1	0.146983524793716	0.00141294274218631
NME7	0.407435489837314	3.50172108303258e-20
BLZF1	0.641867297774199	8.10954893577747e-56
CCDC181	0.35008645612197	5.72384430643826e-15
SLC19A2	0.54182441040522	3.87349461620897e-37
F5	0.074057562096427	0.109212883135017
SELP	0.0281186105127695	0.543556809686827
C1orf112	0.444401542675623	4.02183503485977e-24
SELL	0.204200122774216	8.29235180814235e-06
SELE	0.193413073868955	2.47198378811897e-05
METTL18	0.563032358528194	1.41569623531656e-40
SCYL3	0.543957067846395	1.7925436865211e-37
KIFAP3	0.309850530529521	6.79327928973888e-12
METTL11B	0.0470991712765431	0.308753087435156
GORAB	0.592256287531551	9.7341786692498e-46
PRRX1	0.274337239121082	1.52592459461854e-09
MROH9	0.342636739875252	2.29823824865285e-14
FMO3	0.245035898966127	7.67582349704444e-08
FMO2	0.149400217178153	0.00117422371534689
FMO1	0.214562159897691	2.74590123389734e-06
FMO4	0.338289511482789	5.08501730833943e-14
PRRC2C	0.582206921796657	6.64675689158124e-44
MYOC	0.0295080182541564	0.523817951954859
VAMP4	0.641733194562875	8.68497596012614e-56
EEF1AKNMT	-0.308986619288142	7.8198332401742e-12
DNM3	0.414688197180025	6.44448166161109e-21
PIGC	0.0377143326324926	0.41514823313535
C1orf105	0.131038379730028	0.00447592760878552
SUCO	0.677609252222428	2.55635129527207e-64
FASLG	0.0607037254520076	0.189409821426304
TNFSF18	0.207660980599865	5.7681014466394e-06
TNFSF4	0.269634151394794	2.95679757151013e-09
PRDX6	0.169988290422533	0.000216908722332454
SLC9C2	0.190986944685537	3.13489546963208e-05
ANKRD45	0.0902407503660599	0.0508122770206101
TEX50	0.264156173152865	6.28832043467124e-09
KLHL20	0.494359791883964	2.83455874318426e-30
CENPL	0.495908601295876	1.75833968647009e-30
DARS2	0.500002003589493	4.91899499932764e-31
ZBTB37	0.541655834854954	4.11577876906165e-37
SERPINC1	0.0244620583966758	0.597203892492571
RC3H1	0.755845302232608	6.24109509422589e-88
RABGAP1L	0.616426936926312	2.0046815900928e-50
GPR52	0.397150285625421	3.60053484800662e-19
CACYBP	0.450611493871543	7.82978326486487e-25
MRPS14	0.142797265219258	0.00193438951456144
TNN	0.000842050004541945	0.985489578491863
KIAA0040	0.0875805853573823	0.0580576078920323
TNR	0.189863610163921	3.49592444689233e-05
COP1	0.364172559404458	3.72893839110122e-16
PAPPA2	0.0774488933768772	0.0938741843091185
ASTN1	0.0107052559657583	0.8171397351455
BRINP2	0.0391067306672351	0.398125035934532
SEC16B	0.313573447640192	3.68473510979315e-12
RASAL2	0.518200908523313	1.37926831206552e-33
CLEC20A	0.00846025809052122	0.855007406114508
TEX35	0.126266600273943	0.00617857228316686
RALGPS2	0.689286285693196	2.30410061754223e-67
ANGPTL1	0.285646264599391	2.95111253067304e-10
FAM20B	0.641106818846232	1.19572697112878e-55
TOR3A	-0.144555970350286	0.00169693266120682
ABL2	0.512741734841154	8.34538865529803e-33
SOAT1	0.459668318489628	6.77292741530835e-26
AXDND1	0.108214949786613	0.0190689164411487
NPHS2	0.228971979506458	5.38058547129061e-07
TDRD5	0.172234359922038	0.000178200712121519
FAM163A	-0.0566413518097123	0.220817211690571
TOR1AIP2	0.451473702079856	6.22183808656449e-25
TOR1AIP1	0.630154367929569	2.84709297854022e-53
CEP350	0.714326482304766	2.08328761169201e-74
QSOX1	-0.263579457557904	6.80152264974839e-09
LHX4	0.428242939500241	2.43505916917549e-22
ACBD6	-0.288359114525618	1.96781945666408e-10
XPR1	0.647481167835293	4.45859462221815e-57
KIAA1614	0.13321952746436	0.00384934901602068
STX6	0.551886322446591	9.72843190841075e-39
MR1	0.189776076578115	3.52565103494632e-05
IER5	-0.165495189984789	0.00031905452067638
CACNA1E	0.0559708704204959	0.226339536219073
ZNF648	0.047703925451573	0.302575601299344
GLUL	0.108573437583108	0.0186731371529458
TEDDM1	0.326260606005721	4.29279166070585e-13
RGSL1	0.174075893941704	0.000151398755016855
RNASEL	0.33029211359944	2.12208935313816e-13
RGS16	0.0115488210027379	0.803015122776172
RGS8	0.0884723081240416	0.0555390157083501
NPL	0.336477828032197	7.05398669316918e-14
DHX9	0.371552095565651	8.44071321033172e-17
SHCBP1L	0.131306801883889	0.00439413884741308
LAMC1	0.296151079489681	5.99687490803156e-11
LAMC2	0.00263116471775188	0.954680920234972
NMNAT2	0.155082055391884	0.000751769399332474
SMG7	0.515140970278171	3.79837565918322e-33
NCF2	0.142854144094652	0.0019262566769257
ARPC5	0.342258245807685	2.46399021688945e-14
RGL1	0.291892585031786	1.15321525457283e-10
APOBEC4	0.404295200508516	7.19505897732846e-20
COLGALT2	0.0166050183468209	0.719841849309384
TSEN15	0.40698518662732	3.88447802669949e-20
C1orf21	0.0474606691742146	0.305050511237246
EDEM3	0.615620645985365	2.91710750877075e-50
NIBAN1	0.267106794807786	4.19698403179968e-09
RNF2	0.613028867904905	9.67005116392796e-50
TRMT1L	0.641555320294044	9.51119556603911e-56
SWT1	0.584992347198867	2.09209561511392e-44
IVNS1ABP	0.38492651159502	5.17724352600545e-18
HMCN1	0.304433764243912	1.62930311531628e-11
PRG4	0.0914449256193915	0.0477898354353879
TPR	0.499856308484918	5.14867749318437e-31
ODR4	0.687632368057299	6.34688281888755e-67
PDC	0.345735701650779	1.29484207244078e-14
PTGS2	0.233182010433872	3.27353064846637e-07
PLA2G4A	0.040821962720361	0.377741296095814
BRINP3	0.0109755976435927	0.812606462349717
RGS18	0.376134131311832	3.29115092545687e-17
RGS21	0.285575072230336	2.98249093359296e-10
RGS1	0.405977414593818	4.89676015945247e-20
RGS13	0.278733657528473	8.1278661551416e-10
RPS27AP5	-0.0599289044023598	0.195131899347503
RGS2	0.113167918705927	0.0142004399449704
UCHL5	0.713599614598055	3.41882061865692e-74
RO60	0.706421354354208	4.19631792256422e-72
GLRX2	0.237857817305095	1.8642038862499e-07
CDC73	0.696629103068354	2.35789346821769e-69
B3GALT2	0.295171786150873	6.97666900257458e-11
KCNT2	0.374434476239782	4.67554205988459e-17
CFH	0.209769700120399	4.60966632806051e-06
CFHR3	0.215647640484736	2.43785611703802e-06
CFHR1	0.0964113269563643	0.0368686429375487
CFHR4	0.159125457485516	0.000542278126842371
CFHR2	0.169495935325717	0.000226385271123152
CFHR5	0.231250386258041	4.11665766793553e-07
F13B	0.234252836764197	2.8804979034665e-07
ASPM	0.664874480544814	3.72974501220981e-61
ZBTB41	0.766809218167468	5.76908622083981e-92
CRB1	0.263031749476936	7.32636265497905e-09
DENND1B	0.674642309615286	1.44206954956046e-63
C1orf53	-0.35297457016116	3.30590571053717e-15
LHX9	0.157735545083173	0.000607250495434502
NEK7	0.645895341001162	1.01802469781957e-56
ATP6V1G3	0.257043079351343	1.63337509242248e-08
PTPRC	0.352509646972559	3.6127063431524e-15
NR5A2	0.192414700141636	2.72683790229515e-05
ZNF281	0.689772167629296	1.70867628921909e-67
KIF14	0.618680241938073	6.98657996392761e-51
DDX59	0.498364786180453	8.20435508946812e-31
CAMSAP2	0.668103248999586	6.08581774753913e-62
GPR25	-0.325826702300153	4.62809241537798e-13
INAVA	-0.141155173268502	0.00218317231747883
KIF21B	0.0356999601968537	0.440519846372245
CACNA1S	-0.0276834178083621	0.54981446323279
ASCL5	-0.0895729615123261	0.0525561144424662
TMEM9	-0.480928695379583	1.61129960602127e-28
IGFN1	0.0495962519388101	0.283778337468761
PKP1	-0.0831696639904902	0.071944615532404
TNNT2	0.0162546516022927	0.725512430587349
LAD1	-0.289727469692785	1.60138077457734e-10
TNNI1	0.0282694204261244	0.5413965806493
PHLDA3	-0.337603861938155	5.75701414048354e-14
CSRP1	-0.103978549036509	0.0243285980760982
NAV1	0.335767517466325	8.01512601898371e-14
IPO9	0.247742476014359	5.45319417256825e-08
SHISA4	-0.218774249339541	1.72452147822554e-06
LMOD1	-0.043890269657891	0.342912513288673
TIMM17A	0.443265862509204	5.40530875894332e-24
RNPEP	-0.167261451981735	0.000274467129319903
ELF3	-0.195296179413797	2.05152321548223e-05
GPR37L1	-0.127767717459451	0.00558893836988854
ARL8A	-0.32764587627514	3.37375447405335e-13
PTPN7	-0.0261503380083568	0.572136508443511
LGR6	-0.184450943908192	5.85907458775889e-05
UBE2T	0.0538250997247384	0.244670810427482
PPP1R12B	0.300804511237085	2.89864418435149e-11
SYT2	0.257307072599883	1.57732231098253e-08
KDM5B	0.366987935235508	2.12515361023446e-16
RABIF	0.0595282901584091	0.198139539155677
KLHL12	0.233687867480568	3.08182852747668e-07
ADIPOR1	0.191505781385797	2.98034078455573e-05
CYB5R1	-0.217642694469834	1.95584292603225e-06
TMEM183A	0.305556381264667	1.36114765556171e-11
PPFIA4	-0.0327560806086757	0.479146504092941
MYOG	0.153227039354483	0.000871045226680913
ADORA1	-0.142038876222814	0.0020458728012256
MYBPH	0.0132750834092279	0.774314408128189
CHI3L1	-0.0793244276863645	0.0861615232435008
CHIT1	-0.0571027830523527	0.217073065649449
BTG2	0.183135431717216	6.62797790503383e-05
FMOD	-0.13153506236371	0.00432565241697321
PRELP	0.0437328797842861	0.34464768554008
OPTC	0.0484023641983347	0.295543798052763
ATP2B4	0.330710047612702	1.97144450346996e-13
LAX1	0.16197321616083	0.00042882300802279
ZC3H11A	0.660243385959622	4.83025343173427e-60
ZBED6	0.472429084651238	1.89737771428105e-27
SNRPE	0.0556543638693227	0.228980247693562
SOX13	-0.260617131236721	1.01468795019073e-08
ETNK2	-0.0588904765491378	0.202997479313349
REN	-0.0860451087959023	0.0626158132386257
KISS1	-0.283476780172509	4.06800272723253e-10
GOLT1A	-0.147362654511081	0.0013727586101829
PLEKHA6	-0.0549228746872081	0.235166736389943
PPP1R15B	0.745168679797379	3.33519381136705e-84
PIK3C2B	0.0877535070718336	0.0575619454228848
MDM4	0.508504040718163	3.30103471304085e-32
LRRN2	-0.0783704559331476	0.0900181962922797
NFASC	0.0469387550735068	0.310405569342172
CNTN2	0.131552704126211	0.00432039962109565
TMEM81	0.0524145416263989	0.257272856896395
RBBP5	0.68309738403054	9.86740677779423e-66
DSTYK	0.498220001130414	8.58289647024597e-31
TMCC2	-0.159963549751002	0.000506284679483348
NUAK2	-0.0744726958594514	0.107235389772276
KLHDC8A	-0.106622070219526	0.0209171795055676
LEMD1	-0.0497614641691258	0.282175465558394
BLACAT1	0.0959188642201396	0.0378472917119679
CDK18	-0.330130061821593	2.18348518906567e-13
MFSD4A	0.0317651496102258	0.492551372603165
ELK4	0.693895425841047	1.31943000932673e-68
SLC45A3	-0.120033037088738	0.00926923334177014
NUCKS1	0.670047985321599	2.01967726450471e-62
RAB29	0.357408114812499	1.40780217271124e-15
SLC41A1	0.170221557610955	0.000212549746361884
PM20D1	0.270968375315278	2.45402851250491e-09
SLC26A9	-0.00273197683756107	0.952946506967253
RAB7B	-0.0182965267260444	0.69268587436023
CTSE	-0.150496792568188	0.00107866990625768
RHEX	0.0477522120263	0.302085917599956
AVPR1B	0.0095816165306335	0.836045455977138
FAM72A	0.502185960429698	2.47537851964841e-31
SRGAP2	0.187143993249434	4.5398074908901e-05
IKBKE	-0.321350507702672	9.98416793280572e-13
RASSF5	0.146638885073772	0.00145040635840661
EIF2D	-0.110126118685346	0.0170405037626432
DYRK3	0.176146134656067	0.000125801536531227
MAPKAPK2	-0.300833040342393	2.88563714886841e-11
IL10	0.166434525051288	0.00029456331802241
IL19	0.0572095463282405	0.21621329006605
IL20	0.0950291962700694	0.0396711573716436
IL24	0.0553648356755294	0.231414949156836
FCMR	-0.0688015395927065	0.136808517321678
PIGR	-0.108449416678157	0.0188092412104279
FCAMR	0.0359830041324511	0.436902213478963
C1orf116	-0.0931930527433837	0.0436712144051657
PFKFB2	0.305014284565251	1.48476875129519e-11
YOD1	0.644571895744244	2.02006589098715e-56
C4BPB	-0.106916555454988	0.0205641949392079
C4BPA	-0.0293920924686176	0.525450752442066
CD55	0.0903284999113276	0.0505867639066958
CR2	0.060709547847112	0.18936729457524
CR1	0.188011128501189	4.17859548231054e-05
CR1L	0.218042322339052	1.87094559121403e-06
CD46	0.592850603024511	7.54737301038098e-46
CD34	0.0967741508339737	0.0361614387650764
PLXNA2	-0.113735083428681	0.0137196023244587
CAMK1G	0.143626295680817	0.00181890357210825
LAMB3	-0.369967095071485	1.16509611688892e-16
G0S2	-0.114131321433486	0.0133922361909879
HSD11B1	0.0312074150659565	0.500183380402397
TRAF3IP3	0.260611322012218	1.0154793119189e-08
C1orf74	0.240198598058049	1.40009897698778e-07
IRF6	0.152123975285617	0.000950028293837141
UTP25	0.506587789586208	6.1089221381202e-32
SYT14	0.273130141083314	1.81048305455456e-09
SERTAD4	0.233350362861567	3.20849120793695e-07
HHAT	0.159217272854162	0.000538222091750067
KCNH1	0.267445302057241	4.00548331629019e-09
RCOR3	0.573240191928899	2.54876988189376e-42
TRAF5	0.410227104313226	1.83425803714728e-20
RD3	0.170277843048025	0.00021151031146004
SLC30A1	0.695781224190066	4.03072388806859e-69
NEK2	0.361387595834402	6.4682148115449e-16
LPGAT1	0.56645151592499	3.74415607899348e-41
INTS7	0.383049350343537	7.72037111026884e-18
DTL	0.531258259263409	1.62642263356848e-35
PPP2R5A	0.544122265516191	1.68829622365886e-37
PACC1	0.0924704518414914	0.0453359463553685
NENF	-0.506551265549291	6.18077903896308e-32
ATF3	0.0919438406972728	0.0465824695269285
FAM71A	0.061477523648429	0.183819291124844
BATF3	-0.0191786038911872	0.678676799229124
NSL1	0.535818623992495	3.29394055857117e-36
TATDN3	0.360176548741192	8.20489603778585e-16
SPATA45	0.111616511748685	0.0155922191030807
FLVCR1	0.44309344861415	5.65289426905341e-24
VASH2	0.468105736298714	6.47906515110067e-27
ANGEL2	0.676637411735285	4.51551566712836e-64
RPS6KC1	0.566422224202417	3.78731111212358e-41
PROX1	0.469768266453852	4.04864277100945e-27
SMYD2	0.303236910984999	1.97194591897633e-11
PTPN14	0.368275305041869	1.64031003702069e-16
CENPF	0.568888100332002	1.43747477936354e-41
KCNK2	0.0984005690651649	0.033131262928137
KCTD3	0.449457443273035	1.06396502575806e-24
USH2A	0.292326510236254	1.07941510512009e-10
ESRRG	0.335432790741879	8.51144277802005e-14
GPATCH2	0.705509150213435	7.65253121832353e-72
SPATA17	0.265728094293383	5.07286384855656e-09
RRP15	0.720354640423857	3.22348842959902e-76
TGFB2	0.27490871687707	1.406851924647e-09
LYPLAL1	0.422372647337706	1.02462504755351e-21
ZC3H11B	0.0840145223410391	0.0690928037111625
SLC30A10	-0.0024514534753339	0.957773271866923
EPRS1	0.516289946197541	2.59970734141382e-33
BPNT1	0.00721410690952362	0.876177458014728
IARS2	0.458706090096088	8.81505649615958e-26
RAB3GAP2	0.685048789262945	3.0486469443822e-66
MARK1	0.180583022649471	8.3989528048605e-05
C1orf115	-0.201680886962406	1.07586616989687e-05
MTARC2	-0.0633736934617077	0.170636421549018
MTARC1	0.0839173328408738	0.0694160795580286
HLX	-0.250550645148451	3.80853229131606e-08
DUSP10	0.122520988626534	0.00790036693538243
HHIPL2	0.0716329914918856	0.121342251594911
TAF1A	0.568895141392805	1.43348713433074e-41
MIA3	0.448462519484708	1.38463254219617e-24
AIDA	0.650417944002221	9.5391427586097e-58
BROX	0.733554299810899	2.35697658631883e-80
FAM177B	0.00563143802157588	0.903190280000169
DISP1	-0.0105804503327173	0.819234629509989
TLR5	0.225486976729881	8.06079946357418e-07
SUSD4	0.032104779661967	0.487934561729593
CCDC185	0.0396812084467048	0.39122553691057
CAPN8	-0.0594011681245712	0.199100944507545
CAPN2	0.0542939871790805	0.24057900533731
TP53BP2	0.431722349436267	1.0252206314059e-22
FBXO28	0.753131932428352	5.76423588025993e-87
DEGS1	0.195422644880352	2.02586697983795e-05
NVL	0.439741101123958	1.34355562124856e-23
CNIH4	-0.224420106334031	9.11088882723979e-07
WDR26	0.595894539341139	2.03333438433107e-46
CNIH3	-0.0662303955936906	0.1521273150248
DNAH14	0.516998126788988	2.056429475331e-33
LBR	0.700256613395509	2.32808069509295e-70
ENAH	0.527807560983588	5.35835812245985e-35
SRP9	0.638714156747856	4.02812491695799e-55
EPHX1	-0.257572494303965	1.52284558967415e-08
TMEM63A	-0.161465778402777	0.000447266740750597
LEFTY1	-0.110161877895373	0.0170044223994115
AL117348.2	0.0838851465445557	0.0695234115029636
PYCR2	-0.347273028815569	9.71793656247284e-15
LEFTY2	-0.135421575960075	0.00329840707335889
SDE2	0.676988482118537	3.67755192824852e-64
H3-3A	0.645959800438302	9.84521944511052e-57
ACBD3	0.640718507390931	1.45732276917842e-55
MIXL1	0.0757418372500564	0.101364769966641
LIN9	0.614921146503804	4.03553739911766e-50
PARP1	0.0838970664108946	0.0694836463862085
STUM	0.0292863972309112	0.526941715429882
ITPKB	0.113723984042522	0.0137288730378139
PSEN2	-0.448392911089844	1.41034312685656e-24
COQ8A	-0.183174160395877	6.60404151935475e-05
CDC42BPA	0.494968032076492	2.35055009538928e-30
ZNF678	0.67283088276919	4.10595449336328e-63
SNAP47	-0.460394237751959	5.54873411500074e-26
JMJD4	-0.385884086132921	4.21833718569027e-18
PRSS38	0.116017472779613	0.0119264647553142
WNT9A	-0.23786915380918	1.86163420649727e-07
WNT3A	0.0232569535596973	0.615396028562408
ARF1	-0.692298948056795	3.57496177017508e-68
C1orf35	-0.57595678553211	8.5441910449122e-43
MRPL55	-0.761469063334373	5.66547366909557e-90
GUK1	-0.699077182156592	4.96125603403317e-70
GJC2	-0.302341655416688	2.27327520008157e-11
IBA57	-0.107866371286022	0.0194607455602209
OBSCN	-0.164120927264153	0.000358326650941587
TRIM11	-0.217414899014746	2.00587394929428e-06
TRIM17	0.220690329968887	1.3913592936914e-06
H3-4	0.0822719511789275	0.0750794111597047
H2AW	-0.351572021288237	4.31885504038721e-15
H2BU1	0.201753147308091	1.06790909227643e-05
RNF187	-0.597674513433061	9.38232061906411e-47
RHOU	0.160420287656255	0.000487616515132607
RAB4A	0.345015966297902	1.48025254336149e-14
CCSAP	0.583564308703725	3.78937324645098e-44
ACTA1	-0.473635070028886	1.34281122596986e-27
NUP133	0.548729117828029	3.13293018220392e-38
ABCB10	0.616322676357154	2.10444360082536e-50
TAF5L	0.107652303703898	0.0197048335343626
URB2	0.17089448102927	0.00020043010646349
GALNT2	-0.243747001808383	9.02024073863214e-08
PGBD5	0.060718211478413	0.189304028282663
COG2	0.433851392749213	6.0086623419388e-23
AGT	-0.133784697786894	0.00370051441767724
CAPN9	-0.0803451355827077	0.0821835534272027
C1orf198	0.101954868928156	0.0272554129310131
TTC13	0.49874874310682	7.27863128997597e-31
ARV1	0.0638450841192429	0.167471480464762
FAM89A	-0.0921686109932513	0.0460469497350653
TRIM67	0.119286060520529	0.00971950073354003
AL109810.2	0.130932909445558	0.00450843909730796
C1orf131	0.394463498728995	6.53116030030553e-19
GNPAT	0.368784330186663	1.48019211247504e-16
EXOC8	0.71545681039541	9.6132743736971e-75
SPRTN	0.539918690321672	7.67554970550519e-37
EGLN1	0.427501478797998	2.9242072526013e-22
TSNAX	0.616879105993859	1.62360433255597e-50
TSNAX-DISC1	0.267354957469353	4.0557472701204e-09
DISC1	0.367219697652515	2.02852743681394e-16
SIPA1L2	0.177358426449393	0.000112761629679804
MAP10	0.147174272583429	0.00139259209523696
NTPCR	0.0851926602236637	0.0652711970369339
PCNX2	0.220863784668513	1.36445237281962e-06
MAP3K21	0.436188309223387	3.32801423629559e-23
KCNK1	-0.10504077284146	0.0229039911742019
SLC35F3	0.0129293492020387	0.780039362463342
COA6	0.113371747530863	0.0140259558558667
TARBP1	0.437833591797578	2.18945197914469e-23
IRF2BP2	0.367287796016404	2.00096582211821e-16
TOMM20	0.457935330178013	1.08802417276424e-25
RBM34	0.454704397845858	2.61403989692593e-25
ARID4B	0.697003035784512	1.86024071463139e-69
GGPS1	0.574220096690152	1.72038639546914e-42
B3GALNT2	0.381165717358478	1.14988466044661e-17
GNG4	0.0630634375792843	0.1727437339312
LYST	0.46287601462026	2.79649757034964e-26
NID1	0.14284978628185	0.00192687867085762
GPR137B	0.309049776487296	7.73991443306029e-12
ERO1B	0.427237568852899	3.12073520205331e-22
EDARADD	0.0914916642998208	0.0476756266872415
LGALS8	0.490021232752727	1.06611571646062e-29
HEATR1	0.617864560726753	1.02425239013125e-50
ACTN2	0.109113397468838	0.0180905309849665
MTR	0.607738053909523	1.0791302236138e-48
MT1HL1	-0.143677566989944	0.00181197306739294
RYR2	0.245607026705763	7.1439722411612e-08
ZP4	0.0388148456299657	0.401658406724891
MTRNR2L11	0.105797601175854	0.021933563490952
CHRM3	0.191954567551764	2.85250279021068e-05
FMN2	0.0944345453907613	0.0409312383947845
GREM2	-0.00890002505917195	0.847560447721316
RGS7	0.00439611319385006	0.924354203907973
FH	-0.209959753738844	4.51695233860378e-06
KMO	0.322694656909711	7.93638721996213e-13
OPN3	-0.0684241428371106	0.138979658935808
CHML	0.734178610006416	1.48120306040924e-80
WDR64	0.2790593581489	7.75384688090529e-10
EXO1	0.361560877611249	6.25128734994023e-16
BECN2	-0.0592828855794576	0.199998545947929
MAP1LC3C	-0.0221916464000271	0.631676914978416
PLD5	0.218011163276666	1.87743610433577e-06
CEP170	0.483479979836012	7.5825010591316e-29
SDCCAG8	0.47043722866315	3.34832044893055e-27
AKT3	0.334708438190534	9.69080492239124e-14
ZBTB18	0.29020735232646	1.4893477042196e-10
C1orf100	0.305596585733558	1.35239060723911e-11
ADSS2	0.614179810573606	5.68715373188355e-50
CATSPERE	0.354300693524313	2.56451190775266e-15
DESI2	0.664909581159212	3.65740050084178e-61
COX20	0.331988304257185	1.57279530954074e-13
HNRNPU	0.625471345713119	2.765937679546e-52
EFCAB2	0.254057436502428	2.41783612410144e-08
KIF26B	0.155769292477572	0.000711558911163556
SMYD3	0.208198520329437	5.4488904503118e-06
TFB2M	0.420126884568603	1.76233799193838e-21
CNST	0.596190239129204	1.78876206205582e-46
SCCPDH	-0.0226463265840226	0.624705714486195
AHCTF1	0.71148174088738	1.43508640485851e-73
ZNF670-ZNF695	0.239185741953519	1.58531784334706e-07
ZNF695	0.379860718147468	1.51309214125386e-17
ZNF670	0.585328498131992	1.81830801204604e-44
ZNF669	0.457280046566182	1.30068954770958e-25
ZNF124	0.59047421043173	2.081023127007e-45
ZNF496	-0.0709068750694528	0.125172142270907
NLRP3	0.118107882703211	0.0104692471916338
OR2B11	0.0440643150632202	0.341000210966977
GCSAML	0.311461795591397	5.21860795816275e-12
OR2C3	0.207705336856914	5.74109997873195e-06
OR2G2	0.256546053765002	1.74418469987368e-08
OR2G3	0.181174957329814	7.95240883970246e-05
OR13G1	0.123684025725717	0.00732473789848734
OR6F1	0.0334338197575475	0.470093925978439
AC118470.1	0.159061100557604	0.000545138059537943
OR14A2	0.256409816576033	1.77580719540906e-08
OR14K1	0.232822531128105	3.41668144157606e-07
OR1C1	-0.0290277898748614	0.530598748133567
OR14A16	0.172492870945797	0.000174187002422716
OR11L1	0.0361700272569648	0.434521225924068
TRIM58	0.173968960443574	0.000152845399882376
OR2W3	-0.0437551698767452	0.34440160569715
OR2T8	0.176385282033229	0.000123121974370435
OR2AJ1	0.0603347062544708	0.192119475946133
OR2L8	NA	NA
OR2AK2	0.109875340198207	0.0172954282184142
OR2L5	0.174900892123138	0.000140662105396046
OR2L2	0.0615960511150342	0.182973826610423
OR2L3	0.0447059516925751	0.334009249876757
OR2L13	0.124072031900055	0.00714121716149847
OR2M5	0.164098877427645	0.000358992011488954
OR2M2	0.000100879374451838	0.998261526607054
OR2M3	0.191438254482057	3.00003951566738e-05
OR2M4	-0.00287702579525949	0.950451416690356
OR2T33	0.108204760745017	0.0190802714286756
OR2T12	0.211697484380959	3.74790959868876e-06
OR2M7	0.0910150546722938	0.0488510388865893
OR14C36	0.198814112562643	1.44122668803976e-05
OR2T4	0.205506906782108	7.23545469840302e-06
OR2T6	0.0436485770354506	0.345579388196291
OR2T1	0.0521023241977351	0.260121862403335
OR2T2	0.137670899686546	0.00281048956409246
OR2T3	0.0845171360706214	0.0674406048909675
OR2T5	0.156467745856481	0.000672740772988319
[truncated: 17,598 more rows]
