# Supplementary material for: PTBP3 modulates P53 expression and promotes colorectal cancer cell proliferation by maintaining UBE4A mRNA stability
Source: Cell Death Dis. 2022 Feb 8;13(2):128. doi: 10.1038/s41419-022-04564-8 (PMC8826374; doi:10.1038/s41419-022-04564-8)
Supplement: Supplementary file 12 — Table S5 [file 41419_2022_4564_MOESM12_ESM.xls]

## Sheet: Sheet1
Probe.Rod1.RIP	Chromosome.Rod1.RIP	Start.Rod1.RIP	End.Rod1.RIP	Strand.Rod1.RIP	No.value.Rod1.RIP	Feature.Rod1.RIP	Description.Rod1.RIP	Orientation.Rod1.RIP	Distance.Rod1.RIP	s_5_1_m_IgG_1.fastq.chipseq.bowtie.SR.hg19.sam.srt.bam	s_5_1_m_IgG_2.fastq.chipseq.bowtie.SR.hg19.sam.srt.bam	s_6_1_Rod1_1.fastq.chipseq.bowtie.SR.hg19.sam.srt.bam	s_6_1_Rod1_2.fastq.chipseq.bowtie.SR.hg19.sam.srt.bam	logConc,Rod1,RIP	logFC,Rod1,RIP	PValue,Rod1,RIP	FDR,Rod1,RIP
PARP11	12	3918027	3921605	-	NA	PARP11	poly (ADP-ribose) polymerase family, member 11 [Source:HGNC Symbol;Acc:1186]	overlapping	0	29	30	768	726	15.6093	5.045	2.04383e-34	4.46484e-29
PRSS16	6	27223026	27223647	+	NA	PRSS16	protease, serine, 16 (thymus) [Source:HGNC Symbol;Acc:9480]	overlapping	0	2	6	228	235	17.9031	6.22205	1.28155e-33	2.09971e-28
MYADM	19	54376782	54379691	+	NA	MYADM	myeloid-associated differentiation marker [Source:HGNC Symbol;Acc:7544]	overlapping	0	66	53	647	751	15.166	3.90832	2.04725e-24	7.89233e-20
SYT3	19	51140521	51141302	-	NA	SYT3	synaptotagmin III [Source:HGNC Symbol;Acc:11511]	overlapping	0	6	22	189	197	17.1313	4.14917	9.39292e-22	3.23989e-17
C16orf57	16	58043833	58044016	+	NA	C16orf57	chromosome 16 open reading frame 57 [Source:HGNC Symbol;Acc:25792]	overlapping	0	2	1	63	69	19.5237	5.812	9.39675e-20	2.67752e-15
SIX2	2	45232343	45233624	-	NA	SIX2	SIX homeobox 2 [Source:HGNC Symbol;Acc:10888]	overlapping	0	78	63	532	598	15.195	3.36086	2.72848e-19	7.1526e-15
SLC25A35	17	8197751	8198661	-	NA	SLC25A35	solute carrier family 25, member 35 [Source:HGNC Symbol;Acc:31921]	overlapping	0	11	9	120	125	17.7038	3.97791	2.43832e-18	5.7071e-14
MTL5	11	68503600	68506256	-	NA	MTL5	metallothionein-like 5, testis-specific (tesmin) [Source:HGNC Symbol;Acc:7446]	overlapping	0	16	30	209	176	16.7613	3.45764	2.02683e-17	4.4277e-13
DPAGT1	11	118971728	118972852	-	NA	DPAGT1	dolichyl-phosphate (UDP-N-acetylglucosamine) N-acetylglucosaminephosphotransferase 1 (GlcNAc-1-P transferase) [Source:HGNC Symbol;Acc:2995]	overlapping	0	6	11	89	116	17.9637	3.92574	3.28172e-17	6.51734e-13
CCDC97	19	41828500	41830785	+	NA	CCDC97	coiled-coil domain containing 97 [Source:HGNC Symbol;Acc:28289]	overlapping	0	134	116	730	891	14.5272	3.04372	4.48786e-17	8.16996e-13
DLX6	7	96639108	96640352	+	NA	DLX6-AS	DLX6 antisense RNA (non-protein coding) [Source:HGNC Symbol;Acc:37151]	overlapping	0	13	20	163	126	17.2037	3.53189	5.39037e-17	8.44384e-13
FAM119B	12	58174038	58176321	+	NA	FAM119B	family with sequence similarity 119, member B [Source:HGNC Symbol;Acc:24936]	overlapping	0	13	27	174	160	16.9707	3.44183	5.5402e-17	8.44384e-13
IGF2	11	2150342	2154453	-	NA	IGF2	insulin-like growth factor 2 (somatomedin A) [Source:HGNC Symbol;Acc:5466]	overlapping	0	14	16	136	139	17.3263	3.56239	5.46511e-17	8.44384e-13
IKZF4	12	56428355	56432219	+	NA	IKZF4	IKAROS family zinc finger 4 (Eos) [Source:HGNC Symbol;Acc:13179]	overlapping	0	26	23	173	205	16.752	3.29598	2.34345e-16	2.7924e-12
IFFO1	12	6657834	6658274	-	NA	IFFO1	intermediate filament family orphan 1 [Source:HGNC Symbol;Acc:24970]	overlapping	0	4	14	80	116	17.9612	3.765	4.04956e-16	4.65603e-12
NR2F1	5	92919043	92921192	+	NA	RP11-65F13.2	No description	overlapping	0	41	50	268	352	15.9547	3.10324	4.28747e-16	4.84458e-12
DUSP7	3	52082935	52085138	-	NA	DUSP7	dual specificity phosphatase 7 [Source:HGNC Symbol;Acc:3073]	overlapping	0	27	19	166	188	16.8422	3.29859	5.15438e-16	5.72542e-12
ESRRG	1	216676596	216680525	-	NA	ESRRG	estrogen-related receptor gamma [Source:HGNC Symbol;Acc:3474]	overlapping	0	7	19	131	85	17.5767	3.47273	1.82555e-15	1.4955e-11
NBPF1	1	16931913	16934186	-	NA	AL137798.3	No description	overlapping	0	36	37	243	236	16.2798	3.08978	1.68698e-15	1.4955e-11
C5orf51	5	41917118	41921738	+	NA	C5orf51	chromosome 5 open reading frame 51 [Source:HGNC Symbol;Acc:27750]	overlapping	0	397	562	2587	2348	12.7321	2.75223	4.26272e-15	3.36583e-11
NBPF10	1	145361449	145362269	+	NA	NBPF10	neuroblastoma breakpoint family, member 10 [Source:HGNC Symbol;Acc:31992]	overlapping	0	5	10	73	77	18.2675	3.67925	1.11724e-14	8.61411e-11
PSMD11	17	30800819	30800963	+	NA	PSMD11	proteasome (prosome, macropain) 26S subunit, non-ATPase, 11 [Source:HGNC Symbol;Acc:9556]	overlapping	0	6	8	70	72	18.3558	3.70244	1.51822e-14	1.15696e-10
TMEM99	17	38990634	38992522	+	NA	TMEM99	transmembrane protein 99 [Source:HGNC Symbol;Acc:28305]	overlapping	0	27	37	194	206	16.5108	3.00638	1.79298e-14	1.33529e-10
ATP1B2	17	7559049	7561087	+	NA	ATP1B2	ATPase, Na+/K+ transporting, beta 2 polypeptide [Source:HGNC Symbol;Acc:805]	overlapping	0	29	33	184	205	16.5572	3.00576	1.93773e-14	1.41103e-10
OLFM2	19	9964438	9965539	-	NA	OLFM2	olfactomedin 2 [Source:HGNC Symbol;Acc:17189]	overlapping	0	41	37	206	263	16.2658	2.927	2.51736e-14	1.70081e-10
TEX261	2	71213068	71215845	-	NA	TEX261	testis expressed 261 [Source:HGNC Symbol;Acc:30712]	overlapping	0	91	174	616	703	14.6283	2.66976	8.39636e-14	5.29104e-10
CD47	3	107762146	107766139	-	NA	CD47	CD47 molecule [Source:HGNC Symbol;Acc:1682]	overlapping	0	151	204	873	796	14.232	2.62033	1.43993e-13	8.65759e-10
TGOLN2	2	85553631	85554808	-	NA	TGOLN2	trans-golgi network protein 2 [Source:HGNC Symbol;Acc:15450]	overlapping	0	12	18	108	102	17.5167	3.18092	1.60395e-13	9.30242e-10
C13orf23	13	39584003	39585624	-	NA	C13orf23	chromosome 13 open reading frame 23 [Source:HGNC Symbol;Acc:20291]	overlapping	0	64	93	393	382	15.3791	2.68001	2.13131e-13	1.19384e-09
KIF6	6	39657754	39659638	-	NA	KIF6	kinesin family member 6 [Source:HGNC Symbol;Acc:21202]	overlapping	0	4	4	48	52	19.0171	3.99499	2.09354e-13	1.19384e-09
CD99L2	X	149996779	149998077	-	NA	CD99L2	CD99 molecule-like 2 [Source:HGNC Symbol;Acc:18237]	overlapping	0	6	13	92	58	18.0678	3.3964	2.2771e-13	1.26469e-09
ENO3	17	4858702	4859157	+	NA	ENO3	enolase 3 (beta, muscle) [Source:HGNC Symbol;Acc:3354]	overlapping	0	2	2	29	54	19.6787	4.67164	3.01941e-13	1.64901e-09
APOOL	X	84342596	84344972	+	NA	APOOL	apolipoprotein O-like [Source:HGNC Symbol;Acc:24009]	overlapping	0	124	216	778	772	14.3222	2.56327	4.66134e-13	2.48364e-09
RAP2C	X	131337053	131339615	-	NA	RAP2C	RAP2C, member of RAS oncogene family [Source:HGNC Symbol;Acc:21165]	overlapping	0	162	214	889	784	14.1865	2.54559	5.37515e-13	2.84088e-09
HGSNAT	8	43054531	43057998	+	NA	HGSNAT	heparan-alpha-glucosaminide N-acetyltransferase [Source:HGNC Symbol;Acc:26527]	overlapping	0	137	129	599	606	14.6832	2.55249	8.28627e-13	4.34443e-09
SYPL2	1	110022000	110024759	+	NA	SYPL2	synaptophysin-like 2 [Source:HGNC Symbol;Acc:27638]	overlapping	0	13	30	114	134	17.1498	2.87458	1.81857e-12	8.51307e-09
SFT2D2	1	168211739	168212087	+	NA	SFT2D2	SFT2 domain containing 2 [Source:HGNC Symbol;Acc:25140]	overlapping	0	19	58	217	154	16.4051	2.68154	2.29922e-12	1.06867e-08
PEX11B	1	145522674	145522954	+	NA	PEX11B	peroxisomal biogenesis factor 11 beta [Source:HGNC Symbol;Acc:8853]	overlapping	0	17	16	95	106	17.4903	2.95995	2.3702e-12	1.0939e-08
PIGU	20	33176257	33176411	-	NA	PIGU	phosphatidylinositol glycan anchor biosynthesis, class U [Source:HGNC Symbol;Acc:15791]	overlapping	0	11	11	78	73	17.9797	3.15077	4.81114e-12	2.10203e-08
ATP6V0B	1	44442698	44443885	+	NA	ATP6V0B	ATPase, H+ transporting, lysosomal 21kDa, V0 subunit b [Source:HGNC Symbol;Acc:861]	overlapping	0	42	57	218	251	16.0865	2.59622	4.98598e-12	2.164e-08
MFSD5	12	53646602	53648188	+	NA	MFSD5	major facilitator superfamily domain containing 5 [Source:HGNC Symbol;Acc:28156]	overlapping	0	29	27	117	182	16.8427	2.72926	6.91454e-12	2.90484e-08
PCYT1B	X	24576204	24580622	-	NA	PCYT1B	phosphate cytidylyltransferase 1, choline, beta [Source:HGNC Symbol;Acc:8755]	overlapping	0	9	14	72	78	17.9608	3.05954	7.35717e-12	3.0711e-08
MBTPS2	X	21900551	21903542	+	NA	MBTPS2	membrane-bound transcription factor peptidase, site 2 [Source:HGNC Symbol;Acc:15455]	overlapping	0	109	191	638	591	14.5752	2.41832	8.02039e-12	3.30584e-08
ALG8	11	77835067	77835260	-	NA	ALG8	asparagine-linked glycosylation 8, alpha-1,3-glucosyltransferase homolog (S. cerevisiae) [Source:HGNC Symbol;Acc:23161]	overlapping	0	2	8	52	41	18.8921	3.59965	8.70496e-12	3.33026e-08
PKNOX2	11	125279935	125281761	+	NA	PKNOX2	PBX/knotted 1 homeobox 2 [Source:HGNC Symbol;Acc:16714]	overlapping	0	3	3	48	29	19.3866	4.08595	8.8774e-12	3.34364e-08
UCP2	11	73686536	73686716	-	NA	UCP2	uncoupling protein 2 (mitochondrial, proton carrier) [Source:HGNC Symbol;Acc:12518]	overlapping	0	11	13	73	79	17.9205	3.01774	1.02401e-11	3.64728e-08
C6orf64	6	39080851	39081496	-	NA	C6orf64	chromosome 6 open reading frame 64 [Source:HGNC Symbol;Acc:21025]	overlapping	0	19	23	111	113	17.2319	2.78005	1.06351e-11	3.76748e-08
ATPIF1	1	28573100	28573417	+	NA	ATPIF1	ATPase inhibitory factor 1 [Source:HGNC Symbol;Acc:871]	overlapping	0	9	7	69	46	18.3895	3.2504	1.07886e-11	3.78102e-08
SNX27	1	151666846	151671550	+	NA	SNX27	sorting nexin family member 27 [Source:HGNC Symbol;Acc:20073]	overlapping	0	338	518	1716	1641	13.0958	2.35239	1.0783e-11	3.78102e-08
CENPM	22	42336143	42336223	-	NA	CENPM	centromere protein M [Source:HGNC Symbol;Acc:18352]	overlapping	0	2	6	44	38	19.1497	3.72872	1.14484e-11	3.96978e-08
ANKRD36BP1	1	168214803	168216581	-	NA	ANKRD36BP1	ankyrin repeat domain 36B pseudogene 1 [Source:HGNC Symbol;Acc:28169]	overlapping	0	51	185	544	394	14.9262	2.40604	1.5587e-11	5.21183e-08
EIF4EBP2	10	72179670	72179855	+	NA	EIF4EBP2	eukaryotic translation initiation factor 4E binding protein 2 [Source:HGNC Symbol;Acc:3289]	overlapping	0	8	15	71	69	18.0045	2.97172	2.69911e-11	8.07718e-08
PAX1	20	21695119	21696620	+	NA	PAX1	paired box 1 [Source:HGNC Symbol;Acc:8615]	overlapping	0	6	3	41	45	19.0425	3.60498	2.74898e-11	8.15198e-08
ST7	7	116862915	116863961	+	NA	ST7	suppression of tumorigenicity 7 [Source:HGNC Symbol;Acc:11351]	overlapping	0	18	29	106	134	17.1142	2.69008	3.32797e-11	9.60808e-08
RP3-337H4.8	6	43555967	43556483	-	NA	POLH	polymerase (DNA directed), eta [Source:HGNC Symbol;Acc:9181]	overlapping	0	1	7	45	32	19.1863	3.65515	3.73781e-11	1.06971e-07
KDSR	18	60994971	60999134	-	NA	KDSR	3-ketodihydrosphingosine reductase [Source:HGNC Symbol;Acc:4021]	overlapping	0	117	152	532	511	14.7753	2.33423	4.07419e-11	1.1509e-07
FEM1C	5	114856608	114861314	-	NA	FEM1C	fem-1 homolog c (C. elegans) [Source:HGNC Symbol;Acc:16933]	overlapping	0	160	275	847	803	14.0961	2.30452	4.16161e-11	1.17055e-07
CTF1	16	30913399	30914881	+	NA	CTF1	cardiotrophin 1 [Source:HGNC Symbol;Acc:2499]	overlapping	0	0	4	24	40	19.8604	4.30735	5.14855e-11	1.39429e-07
GPR50	X	150348243	150349937	+	NA	GPR50	G protein-coupled receptor 50 [Source:HGNC Symbol;Acc:4506]	overlapping	0	16	19	76	113	17.5096	2.75089	6.40698e-11	1.71384e-07
RNF125	18	29648261	29653176	+	NA	RNF125	ring finger protein 125 [Source:HGNC Symbol;Acc:21150]	overlapping	0	36	48	175	186	16.3889	2.46549	7.0897e-11	1.87352e-07
TMPPE	3	33131917	33135795	-	NA	GLB1	galactosidase, beta 1 [Source:HGNC Symbol;Acc:4298]	overlapping	0	66	110	363	316	15.3846	2.33872	8.52331e-11	2.23435e-07
NRM	6	30655824	30656719	-	NA	NRM	nurim (nuclear envelope membrane protein) [Source:HGNC Symbol;Acc:8003]	overlapping	0	3	8	40	51	18.8639	3.38131	9.99779e-11	2.48189e-07
G6PC3	17	42153048	42153712	+	NA	G6PC3	glucose 6 phosphatase, catalytic, 3 [Source:HGNC Symbol;Acc:24861]	overlapping	0	13	7	59	67	18.1912	3.0039	1.06497e-10	2.63376e-07
AL159163.1	6	167238157	167238232	-	NA	RPS6KA2	ribosomal protein S6 kinase, 90kDa, polypeptide 2 [Source:HGNC Symbol;Acc:10431]	overlapping	0	8	5	58	38	18.6708	3.28715	1.06946e-10	2.6349e-07
PNMA2	8	26365177	26366271	-	NA	PNMA2	paraneoplastic antigen MA2 [Source:HGNC Symbol;Acc:9159]	overlapping	0	29	23	106	138	17.0317	2.56548	1.2884e-10	3.13892e-07
TRAM2	6	52362200	52368068	-	NA	TRAM2	translocation associated membrane protein 2 [Source:HGNC Symbol;Acc:16855]	overlapping	0	83	114	367	389	15.2394	2.3048	1.3195e-10	3.20279e-07
CDC20B	5	54408823	54410146	-	NA	CDC20B	cell division cycle 20 homolog B (S. cerevisiae) [Source:HGNC Symbol;Acc:24222]	overlapping	0	2	1	24	30	20.1786	4.50232	1.58616e-10	3.76636e-07
DDAH1	1	85784168	85787251	-	NA	RP11-131L23.1	No description	overlapping	0	183	306	902	846	13.9693	2.22059	1.66409e-10	3.90292e-07
HMGA2	12	66357025	66360068	+	NA	HMGA2	high mobility group AT-hook 2 [Source:HGNC Symbol;Acc:5009]	overlapping	0	153	176	605	597	14.5296	2.24524	1.66052e-10	3.90292e-07
PLAGL2	20	30780306	30785485	-	NA	PLAGL2	pleiomorphic adenoma gene-like 2 [Source:HGNC Symbol;Acc:9047]	overlapping	0	307	373	1146	1306	13.5014	2.20647	1.67345e-10	3.90292e-07
ZDHHC9	X	128937264	128940462	-	NA	ZDHHC9	zinc finger, DHHC-type containing 9 [Source:HGNC Symbol;Acc:18475]	overlapping	0	105	159	481	496	14.8409	2.25657	1.7527e-10	4.05412e-07
BET1L	11	202924	205667	-	NA	BET1L	blocked early in transport 1 homolog (S. cerevisiae)-like [Source:HGNC Symbol;Acc:19348]	overlapping	0	20	34	99	153	16.9913	2.53497	2.0272e-10	4.35592e-07
CASP2	7	142991690	142991866	+	NA	CASP2	caspase 2, apoptosis-related cysteine peptidase [Source:HGNC Symbol;Acc:1503]	overlapping	0	3	10	47	48	18.7006	3.22545	2.36864e-10	4.97539e-07
C7orf44	7	43648083	43649094	-	NA	STK17A	serine/threonine kinase 17a [Source:HGNC Symbol;Acc:11395]	overlapping	0	13	15	76	71	17.8251	2.76386	2.70081e-10	5.58364e-07
CAV1	7	116199000	116201230	+	NA	CAV1	caveolin 1, caveolae protein, 22kDa [Source:HGNC Symbol;Acc:1527]	overlapping	0	12	18	81	73	17.7393	2.73582	3.1692e-10	6.47035e-07
CHD3	17	7812819	7813909	+	NA	CHD3	chromodomain helicase DNA binding protein 3 [Source:HGNC Symbol;Acc:1918]	overlapping	0	79	95	297	357	15.4425	2.25738	3.47545e-10	7.07356e-07
HOXB8	17	46691643	46692301	-	NA	HOXB7	homeobox B7 [Source:HGNC Symbol;Acc:5118]	overlapping	0	1	3	29	27	19.9318	4.16508	4.07109e-10	8.1842e-07
LST1	6	31554977	31556686	+	NA	LST1	leukocyte specific transcript 1 [Source:HGNC Symbol;Acc:14189]	overlapping	0	3	1	24	33	19.936	4.15757	4.07109e-10	8.1842e-07
CAMK2N1	1	20808884	20810212	-	NA	CAMK2N1	calcium/calmodulin-dependent protein kinase II inhibitor 1 [Source:HGNC Symbol;Acc:24190]	overlapping	0	79	115	342	367	15.2976	2.23235	4.42589e-10	8.75441e-07
TPP1	11	6634000	6635917	-	NA	TPP1	tripeptidyl peptidase I [Source:HGNC Symbol;Acc:2073]	overlapping	0	291	338	1042	1136	13.64	2.15439	4.44824e-10	8.75441e-07
ATF7	12	53905845	53911138	-	NA	ATF7	activating transcription factor 7 [Source:HGNC Symbol;Acc:792]	overlapping	0	181	257	781	729	14.1543	2.16919	4.66164e-10	8.98551e-07
ADIPOR1	1	202909951	202910829	-	NA	AC096632.1	No description	overlapping	0	75	101	296	357	15.4355	2.23796	4.96763e-10	9.33098e-07
ZNF192	6	28120834	28124089	+	NA	ZNF192	zinc finger protein 192 [Source:HGNC Symbol;Acc:12983]	overlapping	0	142	263	697	708	14.2685	2.16556	4.969e-10	9.33098e-07
ADAP1	7	944697	945253	-	NA	ADAP1	ArfGAP with dual PH domains 1 [Source:HGNC Symbol;Acc:16486]	overlapping	0	1	5	29	37	19.5338	3.79064	5.40313e-10	1.00597e-06
ELOVL2	6	10980992	10984139	-	NA	ELOVL2	elongation of very long chain fatty acids (FEN1/Elo2, SUR4/Elo3, yeast)-like 2 [Source:HGNC Symbol;Acc:14416]	overlapping	0	32	54	183	148	16.4169	2.34089	5.65957e-10	1.05073e-06
SGOL1	3	20210978	20212307	-	NA	SGOL1	shugoshin-like 1 (S. pombe) [Source:HGNC Symbol;Acc:25088]	overlapping	0	9	16	70	60	17.9912	2.75778	5.69041e-10	1.05347e-06
C7orf23	7	86846056	86846237	-	NA	C7orf23	chromosome 7 open reading frame 23 [Source:HGNC Symbol;Acc:21707]	overlapping	0	1	4	31	29	19.7206	3.94331	6.48417e-10	1.19704e-06
EFNB3	17	7612485	7614696	+	NA	EFNB3	ephrin-B3 [Source:HGNC Symbol;Acc:3228]	overlapping	0	58	71	218	258	15.8868	2.23222	1.01355e-09	1.74802e-06
HSPBAP1	3	122471708	122473918	-	NA	HSPBAP1	HSPB (heat shock 27kDa) associated protein 1 [Source:HGNC Symbol;Acc:16389]	overlapping	0	39	75	209	208	16.0596	2.24159	1.24831e-09	2.13603e-06
SLC10A7	4	147175127	147177672	-	NA	SLC10A7	solute carrier family 10 (sodium/bile acid cotransporter family), member 7 [Source:HGNC Symbol;Acc:23088]	overlapping	0	41	71	217	187	16.0859	2.24047	1.28902e-09	2.19423e-06
CEACAM19	19	45185839	45187631	+	NA	CEACAM19	carcinoembryonic antigen-related cell adhesion molecule 19 [Source:HGNC Symbol;Acc:31951]	overlapping	0	11	1	32	54	18.8566	3.14803	1.62448e-09	2.64176e-06
NBPF8	1	144599603	144601500	+	NA	AL592284.1	No description	overlapping	0	20	20	87	91	17.4356	2.51403	1.7984e-09	2.90298e-06
FIGN	2	164459121	164468316	-	NA	FIGN	fidgetin [Source:HGNC Symbol;Acc:13285]	overlapping	0	178	373	924	850	13.8709	2.07188	1.93815e-09	3.12088e-06
TXN2	22	36877190	36877387	-	NA	TXN2	thioredoxin 2 [Source:HGNC Symbol;Acc:17772]	overlapping	0	9	17	64	64	17.9828	2.6613	1.98665e-09	3.17557e-06
AP1S3	2	224621706	224623467	-	NA	AP1S3	adaptor-related protein complex 1, sigma 3 subunit [Source:HGNC Symbol;Acc:18971]	overlapping	0	0	7	33	32	19.4209	3.57093	2.08982e-09	3.29229e-06
POLI	18	51820019	51824602	+	NA	POLI	polymerase (DNA directed) iota [Source:HGNC Symbol;Acc:9182]	overlapping	0	16	35	108	98	17.1451	2.39167	2.12805e-09	3.3127e-06
DCAF12	9	34089410	34089588	-	NA	RP11-537H15.3	No description	overlapping	0	6	12	49	52	18.4235	2.84112	2.19837e-09	3.38757e-06
HAND1	5	153854532	153855470	-	NA	HAND1	heart and neural crest derivatives expressed 1 [Source:HGNC Symbol;Acc:4807]	overlapping	0	46	38	127	196	16.4941	2.2569	2.36837e-09	3.60964e-06
RTKN2	10	63952953	63958202	-	NA	RTKN2	rhotekin 2 [Source:HGNC Symbol;Acc:19364]	overlapping	0	38	96	235	235	15.8564	2.18035	2.41526e-09	3.67257e-06
CRTAP	3	33174047	33174192	+	NA	CRTAP	cartilage associated protein [Source:HGNC Symbol;Acc:2379]	overlapping	0	5	3	27	38	19.3421	3.34534	2.72215e-09	4.08239e-06
AC083868.1	7	138706245	138707177	+	NA	ZC3HAV1L	zinc finger CCCH-type, antiviral 1-like [Source:HGNC Symbol;Acc:22423]	overlapping	0	11	34	109	72	17.3107	2.42093	2.96713e-09	4.41945e-06
DERL2	17	5374571	5378109	-	NA	DERL2	Der1-like domain family, member 2 [Source:HGNC Symbol;Acc:17943]	overlapping	0	54	63	202	210	16.0529	2.18182	3.5809e-09	5.3095e-06
ZNF280B	22	22838767	22840320	-	NA	ZNF280B	zinc finger protein 280B [Source:HGNC Symbol;Acc:23022]	overlapping	0	101	150	417	398	15.0029	2.07823	4.08007e-09	6.00454e-06
RNFT2	12	117287119	117289567	+	NA	RNFT2	ring finger protein, transmembrane 2 [Source:HGNC Symbol;Acc:25905]	overlapping	0	5	4	31	36	19.2264	3.23674	4.26954e-09	6.25974e-06
BLCAP	20	36145819	36147752	-	NA	BLCAP	bladder cancer associated protein [Source:HGNC Symbol;Acc:1055]	overlapping	0	135	160	451	511	14.7789	2.06139	4.32208e-09	6.30855e-06
PDX1	13	28498393	28499394	+	NA	PDX1	pancreatic and duodenal homeobox 1 [Source:HGNC Symbol;Acc:6107]	overlapping	0	2	4	23	37	19.613	3.63277	4.93999e-09	7.11537e-06
C10orf57	10	81850553	81852313	+	NA	C10orf57	chromosome 10 open reading frame 57 [Source:HGNC Symbol;Acc:25804]	overlapping	0	30	27	100	126	17.0187	2.32616	5.05254e-09	7.19839e-06
ARHGAP30	1	161016739	161019124	-	NA	ARHGAP30	Rho GTPase activating protein 30 [Source:HGNC Symbol;Acc:27414]	overlapping	0	7	10	46	47	18.5229	2.80788	5.27612e-09	7.46822e-06
KCNC3	19	50815194	50818247	-	NA	KCNC3	potassium voltage-gated channel, Shaw-related subfamily, member 3 [Source:HGNC Symbol;Acc:6235]	overlapping	0	17	31	83	115	17.2436	2.37019	5.57476e-09	7.56419e-06
C14orf1	14	76118114	76118232	-	NA	C14orf1	chromosome 14 open reading frame 1 [Source:HGNC Symbol;Acc:1187]	overlapping	0	17	16	70	73	17.7331	2.47428	6.07855e-09	8.17797e-06
DPYSL2	8	26513131	26515321	+	NA	DPYSL2	dihydropyrimidinase-like 2 [Source:HGNC Symbol;Acc:3014]	overlapping	0	143	248	656	536	14.3975	2.00927	7.27465e-09	9.63142e-06
CTSO	4	156845270	156847222	-	NA	CTSO	cathepsin O [Source:HGNC Symbol;Acc:2542]	overlapping	0	4	19	54	60	18.1609	2.6576	7.54088e-09	9.90386e-06
MOXD1	6	132617208	132618456	-	NA	MOXD1	monooxygenase, DBH-like 1 [Source:HGNC Symbol;Acc:21063]	overlapping	0	47	52	168	176	16.3045	2.16088	7.94645e-09	1.03741e-05
C19orf54	19	41256190	41256408	-	NA	C19orf54	chromosome 19 open reading frame 54 [Source:HGNC Symbol;Acc:24758]	overlapping	0	3	10	48	29	18.8285	2.96973	8.22559e-09	1.06117e-05
POLE3	9	116169515	116171263	-	NA	POLE3	polymerase (DNA directed), epsilon 3 (p17 subunit) [Source:HGNC Symbol;Acc:13546]	overlapping	0	486	533	1491	1602	13.0379	1.96685	8.20988e-09	1.06117e-05
NR2F2	15	96873946	96875776	+	NA	NR2F2	nuclear receptor subfamily 2, group F, member 2 [Source:HGNC Symbol;Acc:7976]	overlapping	0	102	96	285	362	15.3611	2.04836	8.31852e-09	1.06895e-05
HDAC6	X	48677854	48678662	+	NA	HDAC6	histone deacetylase 6 [Source:HGNC Symbol;Acc:14064]	overlapping	0	4	11	40	48	18.6613	2.89128	9.10208e-09	1.16054e-05
MMGT1	X	135044229	135047342	-	NA	MMGT1	membrane magnesium transporter 1 [Source:HGNC Symbol;Acc:28100]	overlapping	0	227	335	853	853	13.8911	1.97596	9.67555e-09	1.20962e-05
AGPAT1	6	32135989	32137225	-	NA	PPT2	palmitoyl-protein thioesterase 2 [Source:HGNC Symbol;Acc:9326]	overlapping	0	70	60	171	277	15.9464	2.09228	1.02927e-08	1.25837e-05
WDR74	11	62609041	62609281	-	NA	WDR74	WD repeat domain 74 [Source:HGNC Symbol;Acc:25529]	overlapping	0	10	11	49	57	18.2824	2.67956	1.02512e-08	1.25837e-05
AC006205.1	12	620402	620867	-	NA	B4GALNT3	beta-1,4-N-acetyl-galactosaminyl transferase 3 [Source:HGNC Symbol;Acc:24137]	overlapping	0	9	13	51	57	18.233	2.6436	1.22399e-08	1.46916e-05
NHLH1	1	160340347	160342638	+	NA	NHLH1	nescient helix loop helix 1 [Source:HGNC Symbol;Acc:7817]	overlapping	0	3	2	18	35	19.8414	3.70262	1.26651e-08	1.50367e-05
SHOX2	3	157813845	157816073	-	NA	SHOX2	short stature homeobox 2 [Source:HGNC Symbol;Acc:10854]	overlapping	0	17	16	79	54	17.7622	2.41604	1.34864e-08	1.5954e-05
TUBB4	19	6495175	6495767	-	NA	TUBB4	tubulin, beta 4 [Source:HGNC Symbol;Acc:20774]	overlapping	0	27	22	84	102	17.2665	2.26724	1.53758e-08	1.81564e-05
LITAF	16	11642459	11643601	-	NA	AC099489.2	No description	overlapping	0	28	19	85	97	17.3087	2.30366	1.56505e-08	1.84143e-05
E2F7	12	77419338	77419762	-	NA	E2F7	E2F transcription factor 7 [Source:HGNC Symbol;Acc:23820]	overlapping	0	6	19	58	53	18.1096	2.52004	1.68661e-08	1.97736e-05
LPCAT3	12	7090166	7090344	-	NA	EMG1	EMG1 nucleolar protein homolog (S. cerevisiae) [Source:HGNC Symbol;Acc:16912]	overlapping	0	11	9	47	52	18.3646	2.65643	1.72636e-08	1.99189e-05
SCAMP2	15	75142855	75143014	-	NA	SCAMP2	secretory carrier membrane protein 2 [Source:HGNC Symbol;Acc:10564]	overlapping	0	2	1	24	16	20.3729	4.11365	1.76543e-08	2.0334e-05
TMED10	14	75598173	75601709	-	NA	TMED10	transmembrane emp24-like trafficking protein 10 (yeast) [Source:HGNC Symbol;Acc:16998]	overlapping	0	425	578	1499	1398	13.0862	1.91488	1.90621e-08	2.19169e-05
RBM4B	11	66436086	66436762	-	NA	RBM4B	RNA binding motif protein 4B [Source:HGNC Symbol;Acc:28842]	overlapping	0	15	9	49	60	18.1689	2.52247	2.00569e-08	2.29e-05
SCN3B	11	123499897	123504484	-	NA	SCN3B	sodium channel, voltage-gated, type III, beta [Source:HGNC Symbol;Acc:20665]	overlapping	0	22	33	106	93	17.114	2.23711	2.02081e-08	2.29926e-05
CEP63	3	134280219	134283870	+	NA	CEP63	centrosomal protein 63kDa [Source:HGNC Symbol;Acc:25815]	overlapping	0	10	27	86	57	17.6244	2.35901	2.10449e-08	2.34132e-05
NECAP1	12	8248638	8250373	+	NA	NECAP1	NECAP endocytosis associated 1 [Source:HGNC Symbol;Acc:24539]	overlapping	0	55	78	207	220	15.9359	2.04527	2.08676e-08	2.34132e-05
ZNF280C	X	129336685	129338966	-	NA	ZNF280C	zinc finger protein 280C [Source:HGNC Symbol;Acc:25955]	overlapping	0	19	46	132	91	16.8958	2.1898	2.16776e-08	2.39574e-05
SLC44A2	19	10753955	10755232	+	NA	SLC44A2	solute carrier family 44, member 2 [Source:HGNC Symbol;Acc:17292]	overlapping	0	30	21	84	107	17.2215	2.24234	2.21165e-08	2.44014e-05
KIAA1715	2	176788620	176794927	-	NA	KIAA1715	KIAA1715 [Source:HGNC Symbol;Acc:21610]	overlapping	0	166	277	651	655	14.256	1.93223	2.22182e-08	2.44723e-05
BASP1	5	17275317	17276943	+	NA	BASP1	brain abundant, membrane attached signal protein 1 [Source:HGNC Symbol;Acc:957]	overlapping	0	24	34	108	99	17.0497	2.2125	2.7181e-08	2.87314e-05
B4GALT1	9	33110635	33113584	-	NA	B4GALT1	UDP-Gal:betaGlcNAc beta 1,4- galactosyltransferase, polypeptide 1 [Source:HGNC Symbol;Acc:924]	overlapping	0	136	164	404	506	14.8139	1.94277	2.73736e-08	2.88884e-05
FAM122B	X	133930138	133930564	-	NA	FAM122B	family with sequence similarity 122B [Source:HGNC Symbol;Acc:30490]	overlapping	0	17	22	77	73	17.5721	2.31329	3.66235e-08	3.66439e-05
PRRC1	5	126859152	126859717	+	NA	PRRC1	proline-rich coiled-coil 1 [Source:HGNC Symbol;Acc:28164]	overlapping	0	8	12	41	55	18.3967	2.59117	4.26493e-08	4.178e-05
NOVA1	14	26915089	26918169	-	NA	NOVA1	neuro-oncological ventral antigen 1 [Source:HGNC Symbol;Acc:7886]	overlapping	0	28	37	114	107	16.9215	2.14031	4.58103e-08	4.42158e-05
SCAMP5	15	75311130	75313836	+	NA	SCAMP5	secretory carrier membrane protein 5 [Source:HGNC Symbol;Acc:30386]	overlapping	0	4	9	27	49	18.8903	2.84647	4.82501e-08	4.60283e-05
USP11	X	47100173	47100577	+	NA	USP11	ubiquitin specific peptidase 11 [Source:HGNC Symbol;Acc:12609]	overlapping	0	10	11	37	64	18.3379	2.56841	4.94423e-08	4.70287e-05
PDP2	16	66918134	66921855	+	NA	PDP2	pyruvate dehyrogenase phosphatase catalytic subunit 2 [Source:HGNC Symbol;Acc:30263]	overlapping	0	82	135	325	314	15.2845	1.93459	4.97323e-08	4.72359e-05
SLC35A4	5	139946150	139946814	+	NA	APBB3	amyloid beta (A4) precursor protein-binding, family B, member 3 [Source:HGNC Symbol;Acc:20708]	overlapping	0	10	16	54	55	18.1007	2.42587	5.01719e-08	4.75846e-05
KCNA7	19	49570675	49574135	-	NA	KCNA7	potassium voltage-gated channel, shaker-related subfamily, member 7 [Source:HGNC Symbol;Acc:6226]	overlapping	0	2	4	25	26	19.7122	3.43437	5.07856e-08	4.8097e-05
CLTA	9	36304064	36304778	+	NA	CLTA	clathrin, light chain A [Source:HGNC Symbol;Acc:2090]	overlapping	0	2	1	15	24	20.4232	4.01308	5.21307e-08	4.92286e-05
C19orf47	19	40826973	40828283	-	NA	C19orf47	chromosome 19 open reading frame 47 [Source:HGNC Symbol;Acc:26723]	overlapping	0	5	2	22	34	19.5501	3.31492	5.55616e-08	5.23177e-05
PAQR8	6	52267960	52272575	+	NA	PAQR8	progestin and adipoQ receptor family member VIII [Source:HGNC Symbol;Acc:15708]	overlapping	0	55	82	203	215	15.9296	1.97206	6.4082e-08	5.90676e-05
PROX1	1	214208992	214214596	+	NA	PROX1	prospero homeobox 1 [Source:HGNC Symbol;Acc:9459]	overlapping	0	42	51	153	141	16.455	2.03998	6.3816e-08	5.90676e-05
OTX1	2	63282636	63284971	+	NA	OTX1	orthodenticle homeobox 1 [Source:HGNC Symbol;Acc:8521]	overlapping	0	21	13	62	69	17.7791	2.29712	6.58058e-08	6.03172e-05
KLK1	19	51322404	51322605	-	NA	KLK1	kallikrein 1 [Source:HGNC Symbol;Acc:6357]	overlapping	0	0	0	11	17	34.454	31.1241	6.88358e-08	6.20531e-05
PTDSS1	8	97345685	97346120	+	NA	PTDSS1	phosphatidylserine synthase 1 [Source:HGNC Symbol;Acc:9587]	overlapping	0	26	61	141	133	16.5551	2.02992	7.15507e-08	6.43235e-05
C1orf55	1	226170403	226173224	-	NA	C1orf55	chromosome 1 open reading frame 55 [Source:HGNC Symbol;Acc:26643]	overlapping	0	161	269	621	569	14.3381	1.85394	8.09666e-08	7.13156e-05
ZBED3	5	76367897	76373720	-	NA	ZBED3	zinc finger, BED-type containing 3 [Source:HGNC Symbol;Acc:20711]	overlapping	0	84	134	296	333	15.3031	1.88431	9.40437e-08	8.2397e-05
TP53INP2	20	33297862	33301243	+	NA	RP11-346K17.4	No description	overlapping	0	116	127	312	391	15.1524	1.87428	9.47216e-08	8.27696e-05
SLC16A2	X	73751168	73753752	+	NA	SLC16A2	solute carrier family 16, member 2 (monocarboxylic acid transporter 8) [Source:HGNC Symbol;Acc:10923]	overlapping	0	93	104	273	296	15.4465	1.89144	1.0961e-07	9.2451e-05
FKBP7	2	179328391	179330658	-	NA	FKBP7	FK506 binding protein 7 [Source:HGNC Symbol;Acc:3723]	overlapping	0	18	28	79	82	17.4068	2.16703	1.2476e-07	0.000104157
MECOM	3	169381124	169381258	-	NA	MECOM	MDS1 and EVI1 complex locus [Source:HGNC Symbol;Acc:3498]	overlapping	0	10	7	31	50	18.646	2.56282	1.27654e-07	0.000106167
GPRC5A	12	13065381	13066598	+	NA	GPRC5A	G protein-coupled receptor, family C, group 5, member A [Source:HGNC Symbol;Acc:9836]	overlapping	0	6	5	26	38	19.1252	2.86003	1.28755e-07	0.000106948
CUL4B	X	119693938	119694555	-	NA	CUL4B	cullin 4B [Source:HGNC Symbol;Acc:2555]	overlapping	0	35	101	213	180	15.964	1.92192	1.31083e-07	0.000108332
FAM120C	X	54094757	54099720	-	NA	FAM120C	family with sequence similarity 120C [Source:HGNC Symbol;Acc:16949]	overlapping	0	85	117	269	308	15.4218	1.86751	1.41519e-07	0.000115789
C10orf72	10	50310217	50311905	-	NA	C10orf72	chromosome 10 open reading frame 72 [Source:HGNC Symbol;Acc:26470]	overlapping	0	0	1	18	13	21.3554	5.31804	1.57066e-07	0.000126456
PPARD	6	35393609	35395955	+	NA	PPARD	peroxisome proliferator-activated receptor delta [Source:HGNC Symbol;Acc:9235]	overlapping	0	18	15	57	66	17.8484	2.24399	1.59477e-07	0.000127926
PEX19	1	160246657	160249424	-	NA	PEX19	peroxisomal biogenesis factor 19 [Source:HGNC Symbol;Acc:9713]	overlapping	0	97	170	350	395	15.0347	1.83567	1.62333e-07	0.000129899
AC022387.1	10	65383168	65384335	+	NA	REEP3	receptor accessory protein 3 [Source:HGNC Symbol;Acc:23711]	overlapping	0	8	16	48	53	18.218	2.42176	1.66086e-07	0.000132256
EN2	7	155255066	155257526	+	NA	EN2	engrailed homeobox 2 [Source:HGNC Symbol;Acc:3343]	overlapping	0	54	69	184	173	16.1139	1.9153	1.68391e-07	0.000133855
SLC6A11	3	10979936	10982419	+	NA	SLC6A11	solute carrier family 6 (neurotransmitter transporter, GABA), member 11 [Source:HGNC Symbol;Acc:11044]	overlapping	0	11	10	42	49	18.3932	2.45814	1.74146e-07	0.000136845
NMT2	10	15182986	15183352	-	NA	NMT2	N-myristoyltransferase 2 [Source:HGNC Symbol;Acc:7858]	overlapping	0	3	5	22	29	19.5145	2.99971	1.75109e-07	0.000137437
DLGAP4	20	35155216	35157040	+	NA	DLGAP4	discs, large (Drosophila) homolog-associated protein 4 [Source:HGNC Symbol;Acc:24476]	overlapping	0	6	11	33	46	18.6566	2.53993	1.92957e-07	0.000150545
EXTL2	1	101337943	101339986	-	NA	EXTL2	exostoses (multiple)-like 2 [Source:HGNC Symbol;Acc:3516]	overlapping	0	19	23	71	73	17.5531	2.13776	2.00616e-07	0.000156148
SLC36A1	5	150867544	150868251	+	NA	SLC36A1	solute carrier family 36 (proton/amino acid symporter), member 1 [Source:HGNC Symbol;Acc:18761]	overlapping	0	8	11	33	53	18.5221	2.48847	2.02758e-07	0.000157628
RUFY3	4	71587728	71588468	+	NA	RUFY3	RUN and FYVE domain containing 3 [Source:HGNC Symbol;Acc:30285]	overlapping	0	8	13	35	58	18.395	2.45354	2.08993e-07	0.000162283
SLC25A46	5	110089002	110091221	+	NA	SLC25A46	solute carrier family 25, member 46 [Source:HGNC Symbol;Acc:25198]	overlapping	0	11	22	63	55	17.8624	2.21384	2.11406e-07	0.00016319
LPCAT3	12	7125578	7125842	-	NA	LPCAT3	lysophosphatidylcholine acyltransferase 3 [Source:HGNC Symbol;Acc:30244]	overlapping	0	38	25	86	120	17.0201	2.0358	2.15794e-07	0.000166186
SENP1	12	48442712	48442915	-	NA	SENP1	SUMO1/sentrin specific peptidase 1 [Source:HGNC Symbol;Acc:17927]	overlapping	0	8	10	35	46	18.5946	2.49963	2.19314e-07	0.000168303
FAM122A	9	71395013	71396204	+	NA	PIP5K1B	phosphatidylinositol-4-phosphate 5-kinase, type I, beta [Source:HGNC Symbol;Acc:8995]	overlapping	0	43	27	114	100	16.8879	1.99626	2.39502e-07	0.000178162
F2R	5	76028139	76031606	+	NA	F2R	coagulation factor II (thrombin) receptor [Source:HGNC Symbol;Acc:3537]	overlapping	0	45	85	200	162	16.0538	1.87413	2.53358e-07	0.00018783
ARHGEF1	19	42400450	42400861	+	NA	ARHGEF1	Rho guanine nucleotide exchange factor (GEF) 1 [Source:HGNC Symbol;Acc:681]	overlapping	0	6	6	31	32	19.0581	2.74291	2.56798e-07	0.000189037
VAMP2	17	8064926	8065084	-	NA	VAMP2	vesicle-associated membrane protein 2 (synaptobrevin 2) [Source:HGNC Symbol;Acc:12643]	overlapping	0	29	22	76	93	17.3075	2.06999	2.57582e-07	0.000189037
MRPL19	2	75882190	75884986	+	NA	MRPL19	mitochondrial ribosomal protein L19 [Source:HGNC Symbol;Acc:14052]	overlapping	0	175	321	691	590	14.1769	1.76396	2.71358e-07	0.000197521
PAX2	10	102587300	102589698	+	NA	PAX2	paired box 2 [Source:HGNC Symbol;Acc:8616]	overlapping	0	6	4	19	40	19.2677	2.85021	2.90307e-07	0.000205018
SLC9A1	1	27436018	27436268	-	NA	SLC9A1	solute carrier family 9 (sodium/hydrogen exchanger), member 1 [Source:HGNC Symbol;Acc:11071]	overlapping	0	2	8	23	34	19.2777	2.82857	2.90307e-07	0.000205018
SIDT2	11	117052160	117052687	+	NA	SIDT2	SID1 transmembrane family, member 2 [Source:HGNC Symbol;Acc:24272]	overlapping	0	7	9	24	51	18.7571	2.51439	3.19741e-07	0.000224354
ERO1L	14	53106634	53110348	-	NA	ERO1L	ERO1-like (S. cerevisiae) [Source:HGNC Symbol;Acc:13280]	overlapping	0	225	345	739	740	13.9841	1.74909	3.22644e-07	0.000226149
KCTD11	17	7255208	7258258	+	NA	KCTD11	potassium channel tetramerisation domain containing 11 [Source:HGNC Symbol;Acc:21302]	overlapping	0	31	38	105	105	16.9195	1.97237	3.24316e-07	0.000226629
APH1A	1	150237806	150239056	-	NA	APH1A	anterior pharynx defective 1 homolog A (C. elegans) [Source:HGNC Symbol;Acc:29509]	overlapping	0	27	38	81	128	16.994	1.99523	3.55428e-07	0.000244167
CDK12	17	37682117	37682569	+	NA	CDK12	cyclin-dependent kinase 12 [Source:HGNC Symbol;Acc:24224]	overlapping	0	9	15	49	46	18.2541	2.3499	3.85496e-07	0.000261533
MCCC2	5	70952570	70954531	+	NA	MCCC2	methylcrotonoyl-CoA carboxylase 2 (beta) [Source:HGNC Symbol;Acc:6937]	overlapping	0	289	441	962	891	13.6373	1.72873	3.84847e-07	0.000261533
BCAP29	7	107258773	107262315	+	NA	BCAP29	B-cell receptor-associated protein 29 [Source:HGNC Symbol;Acc:24131]	overlapping	0	52	109	216	227	15.7703	1.82353	3.97014e-07	0.000268494
NFIA	1	61920975	61921159	+	NA	NFIA	nuclear factor I/A [Source:HGNC Symbol;Acc:7784]	overlapping	0	5	10	31	42	18.8026	2.609	3.97396e-07	0.000268494
CAMK2D	4	114372188	114375671	-	NA	CAMK2D	calcium/calmodulin-dependent protein kinase II delta [Source:HGNC Symbol;Acc:1462]	overlapping	0	65	143	273	289	15.4139	1.79694	4.02841e-07	0.000270223
RBPJ	4	26432314	26436541	+	NA	RBPJ	recombination signal binding protein for immunoglobulin kappa J region [Source:HGNC Symbol;Acc:5724]	overlapping	0	249	454	908	879	13.6936	1.72405	4.14059e-07	0.000277464
SLC30A6	2	32445282	32446735	+	NA	SLC30A6	solute carrier family 30 (zinc transporter), member 6 [Source:HGNC Symbol;Acc:19305]	overlapping	0	21	49	115	91	16.9083	1.95111	4.26466e-07	0.000279008
CHST9	18	24486446	24497314	-	NA	C18orf16	chromosome 18 open reading frame 16 [Source:HGNC Symbol;Acc:26399]	overlapping	0	11	10	49	35	18.4269	2.39079	4.36277e-07	0.000283651
EFNA5	5	106762918	106763210	-	NA	EFNA5	ephrin-A5 [Source:HGNC Symbol;Acc:3225]	overlapping	0	31	49	125	108	16.7281	1.9274	4.39298e-07	0.000284768
RSU1	10	16635152	16635495	-	NA	RSU1	Ras suppressor protein 1 [Source:HGNC Symbol;Acc:10464]	overlapping	0	21	55	109	120	16.7923	1.94529	4.46873e-07	0.000289392
TRIM58	1	248039202	248041507	+	NA	TRIM58	tripartite motif-containing 58 [Source:HGNC Symbol;Acc:24150]	overlapping	0	2	9	21	39	19.1814	2.74581	4.56132e-07	0.000293359
KDELR2	7	6501393	6502806	-	NA	DAGLB	diacylglycerol lipase, beta [Source:HGNC Symbol;Acc:28923]	overlapping	0	105	239	467	417	14.7118	1.74917	4.68227e-07	0.000300843
SLC35A5	3	112301518	112303003	+	NA	SLC35A5	solute carrier family 35, member A5 [Source:HGNC Symbol;Acc:20792]	overlapping	0	22	41	93	99	17.0536	1.96532	5.26949e-07	0.000335285
SLC5A6	2	27424580	27424715	-	NA	SLC5A6	solute carrier family 5 (sodium-dependent vitamin transporter), member 6 [Source:HGNC Symbol;Acc:11041]	overlapping	0	4	5	22	29	19.4296	2.82991	5.33643e-07	0.000339215
RNF26	11	119205237	119208021	+	NA	RNF26	ring finger protein 26 [Source:HGNC Symbol;Acc:14646]	overlapping	0	60	75	173	203	16.0238	1.82684	5.34399e-07	0.000339366
MLLT11	1	151039695	151040970	+	NA	MLLT11	myeloid/lymphoid or mixed-lineage leukemia (trithorax homolog, Drosophila); translocated to, 11 [Source:HGNC Symbol;Acc:16997]	overlapping	0	63	102	215	230	15.7508	1.79277	5.42956e-07	0.000344467
ITGB2	21	46313319	46313942	-	NA	ITGB2	integrin, beta 2 (complement component 3 receptor 3 and 4 subunit) [Source:HGNC Symbol;Acc:6155]	overlapping	0	1	1	16	12	20.9314	4.16638	5.46506e-07	0.000346049
SLC48A1	12	48173928	48175452	+	NA	SLC48A1	solute carrier family 48 (heme transporter), member 1 [Source:HGNC Symbol;Acc:26035]	overlapping	0	9	13	37	53	18.3779	2.35374	5.65246e-07	0.00035757
EYA3	1	28296855	28301057	-	NA	EYA3	eyes absent homolog 3 (Drosophila) [Source:HGNC Symbol;Acc:3521]	overlapping	0	403	617	1281	1258	13.1728	1.69256	5.72778e-07	0.000361283
PSME3	17	40985423	40985690	+	NA	PSME3	proteasome (prosome, macropain) activator subunit 3 (PA28 gamma; Ki) [Source:HGNC Symbol;Acc:9570]	overlapping	0	12	8	44	36	18.5046	2.37684	5.8701e-07	0.000368846
C6orf62	6	24718768	24721064	-	NA	C6orf62	chromosome 6 open reading frame 62 [Source:HGNC Symbol;Acc:20998]	overlapping	0	86	175	349	325	15.11	1.74989	6.07171e-07	0.000380419
STAG3L3	7	72469007	72470073	-	NA	STAG3L3	stromal antigen 3-like 3 [Source:HGNC Symbol;Acc:33845]	overlapping	0	24	41	89	109	17.0174	1.9478	6.55527e-07	0.000408374
RABIF	1	202848085	202850351	-	NA	RABIF	RAB interacting factor [Source:HGNC Symbol;Acc:9797]	overlapping	0	46	75	152	183	16.1877	1.81394	7.07021e-07	0.000437129
APH1B	15	63597813	63601325	+	NA	APH1B	anterior pharynx defective 1 homolog B (C. elegans) [Source:HGNC Symbol;Acc:24080]	overlapping	0	8	27	69	45	17.8294	2.10899	7.15979e-07	0.000441834
RP11-770J1.5	11	118267810	118269776	-	NA	UBE4A	ubiquitination factor E4A (UFD2 homolog, yeast) [Source:HGNC Symbol;Acc:12499]	overlapping	0	87	154	330	284	15.2298	1.74102	7.36841e-07	0.000453002
MOBKL2B	9	27325207	27330614	-	NA	MOBKL2B	MOB1, Mps One Binder kinase activator-like 2B (yeast) [Source:HGNC Symbol;Acc:23825]	overlapping	0	75	137	283	262	15.4134	1.74361	7.86521e-07	0.000479943
LAMP2	X	119573009	119573148	-	NA	LAMP2	lysosomal-associated membrane protein 2 [Source:HGNC Symbol;Acc:6501]	overlapping	0	16	22	57	71	17.7215	2.08936	7.91358e-07	0.000482445
AC012309.1	19	37675724	37678146	-	NA	ZNF585B	zinc finger protein 585B [Source:HGNC Symbol;Acc:30948]	overlapping	0	26	40	101	94	17.0007	1.93734	7.94248e-07	0.000482859
TMEM39A	3	119156602	119156950	-	NA	TMEM39A	transmembrane protein 39A [Source:HGNC Symbol;Acc:25600]	overlapping	0	37	57	135	129	16.5274	1.86342	8.05909e-07	0.000488589
ALG3	3	183960122	183960464	-	NA	EIF2B5	eukaryotic translation initiation factor 2B, subunit 5 epsilon, 82kDa [Source:HGNC Symbol;Acc:3261]	overlapping	0	3	1	14	23	20.2545	3.52055	8.16355e-07	0.000494008
IGDCC4	15	65673802	65676757	-	NA	IGDCC4	immunoglobulin superfamily, DCC subclass, member 4 [Source:HGNC Symbol;Acc:13770]	overlapping	0	45	59	142	144	16.4004	1.82628	8.18549e-07	0.000494422
PIP4K2C	12	57995309	57997198	+	NA	PIP4K2C	phosphatidylinositol-5-phosphate 4-kinase, type II, gamma [Source:HGNC Symbol;Acc:23786]	overlapping	0	66	80	186	208	15.9303	1.78791	8.41575e-07	0.000498229
EMB	5	49692026	49695124	-	NA	EMB	embigin [Source:HGNC Symbol;Acc:30465]	overlapping	0	49	83	165	192	16.0767	1.78477	9.37202e-07	0.000552347
ROD1	9	114981096	114982653	-	NA	ROD1	ROD1 regulator of differentiation 1 (S. pombe) [Source:HGNC Symbol;Acc:10253]	overlapping	0	68	136	284	231	15.4735	1.73421	9.62086e-07	0.000562962
AC120194.1	8	71485681	71486671	+	NA	TRAM1	translocation associated membrane protein 1 [Source:HGNC Symbol;Acc:20568]	overlapping	0	12	42	89	71	17.2797	1.95626	9.68426e-07	0.000566166
AC073610.1	12	49331806	49332630	-	NA	ARF3	ADP-ribosylation factor 3 [Source:HGNC Symbol;Acc:654]	overlapping	0	45	41	111	132	16.666	1.84495	9.77905e-07	0.000570182
SEC61A2	10	12206267	12207403	+	NA	SEC61A2	Sec61 alpha 2 subunit (S. cerevisiae) [Source:HGNC Symbol;Acc:17702]	overlapping	0	131	173	361	414	14.914	1.70387	9.85627e-07	0.000573664
FKBP1A	20	1350416	1350716	-	NA	RP11-314N13.4	No description	overlapping	0	84	109	246	252	15.5536	1.7357	9.91546e-07	0.000575575
HOXA1	7	27132612	27134414	-	NA	HOXA1	homeobox A1 [Source:HGNC Symbol;Acc:5099]	overlapping	0	54	49	129	155	16.4238	1.80894	1.03693e-06	0.000600326
RBMS2	12	56982924	56989980	+	NA	RBMS2	RNA binding motif, single stranded interacting protein 2 [Source:HGNC Symbol;Acc:9909]	overlapping	0	124	206	408	418	14.8006	1.69272	1.0625e-06	0.000614586
PBX2	6	32155019	32155172	-	NA	PBX2	pre-B-cell leukemia homeobox 2 [Source:HGNC Symbol;Acc:8633]	overlapping	0	0	3	19	11	20.5801	3.69813	1.0769e-06	0.00062018
SLC9A8	20	48479466	48479604	+	NA	SLC9A8	solute carrier family 9 (sodium/hydrogen exchanger), member 8 [Source:HGNC Symbol;Acc:20728]	overlapping	0	1	2	18	12	20.5845	3.68986	1.0769e-06	0.00062018
GNG4	1	235710987	235715537	-	NA	GNG4	guanine nucleotide binding protein (G protein), gamma 4 [Source:HGNC Symbol;Acc:4407]	overlapping	0	88	94	202	280	15.6403	1.73265	1.10497e-06	0.000634673
TAP2	6	32793192	32796811	-	NA	TAP2	transporter 2, ATP-binding cassette, sub-family B (MDR/TAP) [Source:HGNC Symbol;Acc:44]	overlapping	0	87	177	351	303	15.1184	1.70011	1.12927e-06	0.000643549
B4GALT7	5	177032792	177034528	+	NA	B4GALT7	xylosylprotein beta 1,4-galactosyltransferase, polypeptide 7 (galactosyltransferase I) [Source:HGNC Symbol;Acc:930]	overlapping	0	1	4	18	21	20.0431	3.29821	1.17154e-06	0.000649067
ENPP1	6	132211481	132216295	+	NA	ENPP1	ectonucleotide pyrophosphatase/phosphodiesterase 1 [Source:HGNC Symbol;Acc:3356]	overlapping	0	149	257	525	463	14.5113	1.67319	1.14954e-06	0.000649067
DIAPH2	X	96854252	96859996	+	NA	DIAPH2	diaphanous homolog 2 (Drosophila) [Source:HGNC Symbol;Acc:2877]	overlapping	0	134	217	449	415	14.7165	1.68303	1.19659e-06	0.000661777
DACH1	13	72012098	72014824	-	NA	DACH1	dachshund homolog 1 (Drosophila) [Source:HGNC Symbol;Acc:2663]	overlapping	0	45	88	190	154	16.0743	1.76707	1.20709e-06	0.000665337
AHCYL2	7	129066880	129070052	+	NA	AHCYL2	adenosylhomocysteinase-like 2 [Source:HGNC Symbol;Acc:22204]	overlapping	0	115	157	331	350	15.082	1.68871	1.27338e-06	0.000697764
LIX1L	1	145498536	145501669	+	NA	LIX1L	Lix1 homolog (mouse)-like [Source:HGNC Symbol;Acc:28715]	overlapping	0	226	357	718	689	14.0008	1.65041	1.28898e-06	0.000697873
C19orf54	19	41246761	41248675	-	NA	ITPKC	inositol 1,4,5-trisphosphate 3-kinase C [Source:HGNC Symbol;Acc:14897]	overlapping	0	39	48	98	150	16.6585	1.82546	1.31049e-06	0.000707454
RAB30	11	82684175	82693457	-	NA	RP11-659G9.3	No description	overlapping	0	57	76	182	162	16.0807	1.7558	1.40047e-06	0.000754167
AP3M1	10	75880016	75883668	-	NA	AP3M1	adaptor-related protein complex 3, mu 1 subunit [Source:HGNC Symbol;Acc:569]	overlapping	0	283	473	915	897	13.6321	1.63768	1.40987e-06	0.000758603
MED14	X	40507558	40511131	-	NA	MED14	mediator complex subunit 14 [Source:HGNC Symbol;Acc:2370]	overlapping	0	161	251	514	487	14.4963	1.66123	1.43197e-06	0.000769862
RAB2B	14	21927183	21928499	-	NA	RAB2B	RAB2B, member RAS oncogene family [Source:HGNC Symbol;Acc:20246]	overlapping	0	58	84	173	201	15.9904	1.74719	1.43511e-06	0.000770287
ANKDD1A	15	65249442	65251042	+	NA	ANKDD1A	ankyrin repeat and death domain containing 1A [Source:HGNC Symbol;Acc:28002]	overlapping	0	4	8	29	28	19.1279	2.6026	1.44445e-06	0.000773403
SLC38A9	5	54921673	54922487	-	NA	SLC38A9	solute carrier family 38, member 9 [Source:HGNC Symbol;Acc:26907]	overlapping	0	10	19	49	51	18.0856	2.14051	1.46924e-06	0.000782202
CELF2	10	11374628	11378666	+	NA	CELF2	CUGBP, Elav-like family member 2 [Source:HGNC Symbol;Acc:2550]	overlapping	0	93	116	262	262	15.4578	1.69775	1.50319e-06	0.000797037
AC019206.2	2	70164871	70167775	-	NA	MXD1	MAX dimerization protein 1 [Source:HGNC Symbol;Acc:6761]	overlapping	0	29	42	105	93	16.934	1.86025	1.50752e-06	0.000798687
TEAD1	11	12958656	12959581	+	NA	TEAD1	TEA domain family member 1 (SV40 transcriptional enhancer factor) [Source:HGNC Symbol;Acc:11714]	overlapping	0	24	52	108	105	16.8373	1.85604	1.5538e-06	0.000821214
CTSC	11	88053979	88059611	-	NA	CTSC	cathepsin C [Source:HGNC Symbol;Acc:2528]	overlapping	0	29	27	81	84	17.2474	1.91972	1.64547e-06	0.000859269
AC116351.3	5	1081139	1081214	+	NA	SLC12A7	solute carrier family 12 (potassium/chloride transporters), member 7 [Source:HGNC Symbol;Acc:10915]	overlapping	0	6	2	21	27	19.5577	2.91465	1.67133e-06	0.000868623
2003-09-01	22	42390625	42394225	+	NA	SEPT3	septin 3 [Source:HGNC Symbol;Acc:10750]	overlapping	0	208	226	475	596	14.4302	1.64521	1.69307e-06	0.000878529
HAS3	16	69152258	69152622	+	NA	HAS3	hyaluronan synthase 3 [Source:HGNC Symbol;Acc:4820]	overlapping	0	28	38	98	88	17.033	1.87321	1.74722e-06	0.000904477
DOLK	9	131707810	131710012	-	NA	RP11-101E3.5	No description	overlapping	0	18	26	58	79	17.5716	1.96599	1.85035e-06	0.000951847
ZBTB44	11	130108710	130109791	-	NA	ZBTB44	zinc finger and BTB domain containing 44 [Source:HGNC Symbol;Acc:25001]	overlapping	0	31	38	85	111	16.9858	1.83967	1.92382e-06	0.000973592
ARSB	5	78076220	78076485	-	NA	ARSB	arylsulfatase B [Source:HGNC Symbol;Acc:714]	overlapping	0	9	8	31	37	18.7581	2.33814	1.98676e-06	0.00100081
PAQR7	1	26187701	26190352	-	NA	RP1-125I3.2	No description	overlapping	0	47	35	104	123	16.7494	1.81616	1.99297e-06	0.00100316
LASS2	1	150937649	150938764	-	NA	LASS2	LAG1 homolog, ceramide synthase 2 [Source:HGNC Symbol;Acc:14076]	overlapping	0	107	134	272	331	15.2669	1.66834	2.03518e-06	0.00102127
EIF4H	7	73609071	73609208	+	NA	EIF4H	eukaryotic translation initiation factor 4H [Source:HGNC Symbol;Acc:12741]	overlapping	0	21	21	61	67	17.6425	1.95954	2.04887e-06	0.00102579
SLC35B1	17	47782486	47783671	-	NA	SLC35B1	solute carrier family 35, member B1 [Source:HGNC Symbol;Acc:20798]	overlapping	0	30	38	89	101	17.0103	1.83279	2.09086e-06	0.00104601
C12orf5	12	4461426	4469188	+	NA	C12orf5	chromosome 12 open reading frame 5 [Source:HGNC Symbol;Acc:1185]	overlapping	0	127	159	336	364	15.0277	1.65292	2.14292e-06	0.00106636
NFAT5	16	69725652	69728142	+	NA	NFAT5	nuclear factor of activated T-cells 5, tonicity-responsive [Source:HGNC Symbol;Acc:7774]	overlapping	0	189	283	591	517	14.3194	1.623	2.2015e-06	0.00108807
UBXN7	3	196134117	196134264	-	NA	UBXN7	UBX domain protein 7 [Source:HGNC Symbol;Acc:29119]	overlapping	0	2	6	25	21	19.5712	2.88581	2.23221e-06	0.00109664
BRWD3	X	79971656	79971749	-	NA	BRWD3	bromodomain and WD repeat domain containing 3 [Source:HGNC Symbol;Acc:17342]	overlapping	0	17	23	62	63	17.6903	2.0038	2.30321e-06	0.00111973
MED29	19	39888097	39891201	+	NA	MED29	mediator complex subunit 29 [Source:HGNC Symbol;Acc:23074]	overlapping	0	111	101	233	301	15.4517	1.67036	2.31655e-06	0.00111973
UBFD1	16	23581801	23585710	+	NA	UBFD1	ubiquitin family domain containing 1 [Source:HGNC Symbol;Acc:30565]	overlapping	0	211	285	582	594	14.2515	1.61624	2.29298e-06	0.00111973
FDXACB1	11	111708191	111708338	-	NA	FDXACB1	ferredoxin-fold anticodon binding domain containing 1 [Source:HGNC Symbol;Acc:25110]	overlapping	0	2	2	17	16	20.3184	3.39239	2.44007e-06	0.00116025
PAPOLA	14	97031292	97033425	+	NA	PAPOLA	poly(A) polymerase alpha [Source:HGNC Symbol;Acc:14981]	overlapping	0	374	629	1235	1063	13.2475	1.59122	2.44313e-06	0.00116025
M6PR	12	9095012	9095138	-	NA	M6PR	mannose-6-phosphate receptor (cation dependent) [Source:HGNC Symbol;Acc:6752]	overlapping	0	8	14	44	35	18.4432	2.22276	2.44537e-06	0.00116047
GBAS	7	56046600	56049260	+	NA	GBAS	glioblastoma amplified sequence [Source:HGNC Symbol;Acc:4179]	overlapping	0	68	107	210	227	15.7222	1.68029	2.45527e-06	0.00116433
DPF2	11	65113401	65113529	+	NA	DPF2	D4, zinc and double PHD fingers family 2 [Source:HGNC Symbol;Acc:9964]	overlapping	0	6	4	24	25	19.3731	2.63949	2.54458e-06	0.00119715
DMBX1	1	46977715	46979898	+	NA	DMBX1	diencephalon/mesencephalon homeobox 1 [Source:HGNC Symbol;Acc:19026]	overlapping	0	4	3	16	29	19.7135	2.98763	2.57117e-06	0.00120879
GNG12	1	68167149	68171259	-	NA	GNG12	guanine nucleotide binding protein (G protein), gamma 12 [Source:HGNC Symbol;Acc:19663]	overlapping	0	137	205	397	424	14.7823	1.62687	2.68437e-06	0.00125213
LETMD1	12	51453144	51454207	+	NA	LETMD1	LETM1 domain containing 1 [Source:HGNC Symbol;Acc:24241]	overlapping	0	39	27	85	101	17.0505	1.8405	2.71922e-06	0.0012621
AC002076.10	7	93522554	93522913	+	NA	GNGT1	guanine nucleotide binding protein (G protein), gamma transducing activity polypeptide 1 [Source:HGNC Symbol;Acc:4411]	overlapping	0	11	10	39	38	18.5056	2.23334	2.86998e-06	0.0013227
AZIN1	8	103850972	103851144	-	NA	AZIN1	antizyme inhibitor 1 [Source:HGNC Symbol;Acc:16432]	overlapping	0	15	19	52	55	17.9227	2.00806	2.87838e-06	0.00132285
PHLDB2	3	111632166	111636510	+	NA	PHLDB2	pleckstrin homology-like domain, family B, member 2 [Source:HGNC Symbol;Acc:29573]	overlapping	0	4	2	22	17	19.8969	3.06594	2.93292e-06	0.00134227
RP11-567G24.3	1	240342866	240342944	-	NA	FMN2	formin 2 [Source:HGNC Symbol;Acc:14074]	overlapping	0	0	0	9	12	34.6577	30.7166	2.9431e-06	0.00134505
RUSC1	1	155300194	155300905	+	NA	RUSC1	RUN and SH3 domain containing 1 [Source:HGNC Symbol;Acc:17153]	overlapping	0	77	65	166	194	16.019	1.69241	3.05051e-06	0.00137781
INPP1	2	191233370	191234003	+	NA	INPP1	inositol polyphosphate-1-phosphatase [Source:HGNC Symbol;Acc:6071]	overlapping	0	1	1	16	8	21.0338	3.96158	3.05896e-06	0.00137782
ST3GAL3	1	44365213	44365396	+	NA	ST3GAL3	ST3 beta-galactoside alpha-2,3-sialyltransferase 3 [Source:HGNC Symbol;Acc:10866]	overlapping	0	1	1	8	18	21.0166	3.9959	3.05896e-06	0.00137782
LONRF3	X	118155276	118156888	+	NA	LONRF3	LON peptidase N-terminal domain and ring finger 3 [Source:HGNC Symbol;Acc:21152]	overlapping	0	3	9	25	30	19.1631	2.53162	3.08104e-06	0.00138302
EMD	X	153608594	153608727	+	NA	EMD	emerin [Source:HGNC Symbol;Acc:3331]	overlapping	0	13	17	45	55	18.0698	2.07505	3.2636e-06	0.00144908
HHIP	4	145658916	145666423	+	NA	HHIP	hedgehog interacting protein [Source:HGNC Symbol;Acc:14866]	overlapping	0	7	13	39	34	18.5741	2.23597	3.39483e-06	0.0014952
ZNF561	19	9718008	9722012	-	NA	ZNF561	zinc finger protein 561 [Source:HGNC Symbol;Acc:28684]	overlapping	0	110	138	300	290	15.2463	1.62709	3.409e-06	0.00149842
TMEM56	1	95657106	95663163	+	NA	TMEM56	transmembrane protein 56 [Source:HGNC Symbol;Acc:26477]	overlapping	0	48	101	201	159	15.9578	1.67207	3.44908e-06	0.00151502
HMMR	5	162918118	162918947	+	NA	HMMR	hyaluronan-mediated motility receptor (RHAMM) [Source:HGNC Symbol;Acc:5012]	overlapping	0	44	115	218	162	15.8675	1.66431	3.50493e-06	0.00152828
CREB3L3	19	4171653	4173050	+	NA	CREB3L3	cAMP responsive element binding protein 3-like 3 [Source:HGNC Symbol;Acc:18855]	overlapping	0	0	2	10	20	20.9109	4.20668	3.54409e-06	0.00153921
PARP9	3	122250620	122255189	-	NA	PARP9	poly (ADP-ribose) polymerase family, member 9 [Source:HGNC Symbol;Acc:24118]	overlapping	0	1	2	17	11	20.6344	3.59007	3.54409e-06	0.00153921
ALG10	12	34178798	34181234	+	NA	AC046130.2	No description	overlapping	0	24	82	155	106	16.4277	1.71349	3.55424e-06	0.0015426
C3orf10	3	10167953	10168874	+	NA	AC034193.1	No description	overlapping	0	233	239	522	585	14.3378	1.58797	3.63059e-06	0.00157365
CEP135	4	56825848	56827091	+	NA	CEP135	centrosomal protein 135kDa [Source:HGNC Symbol;Acc:29086]	overlapping	0	5	25	50	46	18.0839	2.04426	3.81189e-06	0.00163957
DCAF7	17	61657186	61657304	+	NA	KCNH6	potassium voltage-gated channel, subfamily H (eag-related), member 6 [Source:HGNC Symbol;Acc:18862]	overlapping	0	9	8	27	39	18.7884	2.27746	3.81768e-06	0.00163957
HELLS	10	96369610	96373662	+	NA	RP11-119K6.6	No description	overlapping	0	183	352	634	588	14.162	1.57503	3.90344e-06	0.0016731
PIAS3	1	145578062	145578295	+	NA	PIAS3	protein inhibitor of activated STAT, 3 [Source:HGNC Symbol;Acc:16861]	overlapping	0	12	6	27	42	18.7187	2.25294	3.94311e-06	0.00168901
SOAT1	1	179322720	179327815	+	NA	SOAT1	sterol O-acyltransferase 1 [Source:HGNC Symbol;Acc:11177]	overlapping	0	133	197	391	376	14.8499	1.59464	4.11763e-06	0.00175003
PHLDB1	11	118502930	118505769	+	NA	PHLDB1	pleckstrin homology-like domain, family B, member 1 [Source:HGNC Symbol;Acc:23697]	overlapping	0	13	8	31	46	18.5262	2.19301	4.2139e-06	0.00178979
MC2R	18	13882043	13885645	-	NA	MC2R	melanocortin 2 receptor (adrenocorticotropic hormone) [Source:HGNC Symbol;Acc:6930]	overlapping	0	3	2	15	20	20.1265	3.13243	4.64622e-06	0.00193577
HOOK3	8	42873501	42874314	+	NA	HOOK3	hook homolog 3 (Drosophila) [Source:HGNC Symbol;Acc:23576]	overlapping	0	30	34	90	81	17.1166	1.79542	4.71279e-06	0.00196226
KCNJ14	19	48967438	48969367	+	NA	KCNJ14	potassium inwardly-rectifying channel, subfamily J, member 14 [Source:HGNC Symbol;Acc:6260]	overlapping	0	0	1	14	10	21.543	4.94275	4.75765e-06	0.00197217
THEM4	1	151861690	151862226	-	NA	THEM4	thioesterase superfamily member 4 [Source:HGNC Symbol;Acc:17947]	overlapping	0	3	4	18	24	19.7518	2.91059	4.76389e-06	0.00197351
FBXO3	11	33762511	33768866	-	NA	FBXO3	F-box protein 3 [Source:HGNC Symbol;Acc:13582]	overlapping	0	241	339	641	686	14.0547	1.55818	4.80751e-06	0.00197362
TSC22D3	X	107019829	107019944	-	NA	TSC22D3	TSC22 domain family, member 3 [Source:HGNC Symbol;Acc:3051]	overlapping	0	0	0	6	14	34.7057	30.6207	4.83344e-06	0.00197362
S1PR2	19	10332109	10335623	-	NA	S1PR2	sphingosine-1-phosphate receptor 2 [Source:HGNC Symbol;Acc:3169]	overlapping	0	31	52	101	118	16.7652	1.74678	4.87188e-06	0.00198684
RAD18	3	8918760	8923143	-	NA	RAD18	RAD18 homolog (S. cerevisiae) [Source:HGNC Symbol;Acc:18278]	overlapping	0	127	188	334	412	14.9208	1.58708	4.87626e-06	0.00198739
RP11-468E2.1	14	24658363	24659014	-	NA	TM9SF1	transmembrane 9 superfamily member 1 [Source:HGNC Symbol;Acc:11864]	overlapping	0	30	41	96	91	16.9797	1.76911	4.90849e-06	0.00199557
CTNS	17	3563911	3564836	+	NA	CTNS	cystinosis, nephropathic [Source:HGNC Symbol;Acc:2518]	overlapping	0	11	8	28	43	18.6584	2.21701	4.97205e-06	0.0020164
MPZL3	11	118097409	118100635	-	NA	MPZL3	myelin protein zero-like 3 [Source:HGNC Symbol;Acc:27279]	overlapping	0	27	39	108	62	17.073	1.79311	5.07646e-06	0.0020562
CHRM3	1	240070733	240078750	+	NA	CHRM3	cholinergic receptor, muscarinic 3 [Source:HGNC Symbol;Acc:1952]	overlapping	0	11	25	58	49	17.8691	1.94895	5.09191e-06	0.00205737
HERC3	4	89627903	89629693	+	NA	HERC3	hect domain and RLD 3 [Source:HGNC Symbol;Acc:4876]	overlapping	0	61	92	178	196	15.933	1.64657	5.08614e-06	0.00205737
PPP1R11	6	30036881	30038110	+	NA	PPP1R11	protein phosphatase 1, regulatory (inhibitor) subunit 11 [Source:HGNC Symbol;Acc:9285]	overlapping	0	87	70	174	210	15.9021	1.63668	5.2264e-06	0.00208854
LYPLA1	8	54959967	54960678	-	NA	LYPLA1	lysophospholipase I [Source:HGNC Symbol;Acc:6737]	overlapping	0	22	27	69	70	17.4667	1.86554	5.25444e-06	0.00209718
ANGEL1	14	77253588	77255731	-	NA	ANGEL1	angel homolog 1 (Drosophila) [Source:HGNC Symbol;Acc:19961]	overlapping	0	75	88	180	220	15.8459	1.63906	5.27407e-06	0.00210374
TMEM48	1	54293672	54293846	-	NA	TMEM48	transmembrane protein 48 [Source:HGNC Symbol;Acc:25525]	overlapping	0	20	52	97	91	16.9646	1.7569	5.29595e-06	0.00210734
GABRA3	X	151336625	151337035	-	NA	RP11-329E24.6	No description	overlapping	0	1	2	15	12	20.6674	3.52411	5.30868e-06	0.00210856
MTOR	1	11191651	11193254	-	NA	MTOR	mechanistic target of rapamycin (serine/threonine kinase) [Source:HGNC Symbol;Acc:3942]	overlapping	0	26	55	95	118	16.8065	1.73379	5.34208e-06	0.00212054
DHCR7	11	71145460	71146885	-	NA	DHCR7	7-dehydrocholesterol reductase [Source:HGNC Symbol;Acc:2860]	overlapping	0	23	23	57	77	17.5553	1.87131	5.39904e-06	0.00213281
SLC7A5	16	87873308	87873431	-	NA	SLC7A5	solute carrier family 7 (cationic amino acid transporter, y+ system), member 5 [Source:HGNC Symbol;Acc:11063]	overlapping	0	12	29	57	65	17.6962	1.91929	5.60047e-06	0.00220973
LMO7	13	76432057	76434002	+	NA	LMO7	LIM domain 7 [Source:HGNC Symbol;Acc:6646]	overlapping	0	32	41	83	113	16.9477	1.75323	5.70348e-06	0.00224227
AMOT	X	112022225	112022908	-	NA	AMOT	angiomotin [Source:HGNC Symbol;Acc:17810]	overlapping	0	87	134	263	251	15.4281	1.59516	5.83547e-06	0.0022873
IKBKG	X	153792534	153795804	+	NA	IKBKG	inhibitor of kappa light polypeptide gene enhancer in B-cells, kinase gamma [Source:HGNC Symbol;Acc:5961]	overlapping	0	4	6	18	29	19.4204	2.54399	5.87791e-06	0.00230256
CCDC80	3	112359279	112359684	-	NA	CCDC80	coiled-coil domain containing 80 [Source:HGNC Symbol;Acc:30649]	overlapping	0	5	12	22	43	18.8122	2.22848	5.92408e-06	0.00230412
INADL	1	62455840	62456036	+	NA	INADL	InaD-like (Drosophila) [Source:HGNC Symbol;Acc:28881]	overlapping	0	8	8	25	40	18.8477	2.33373	5.92408e-06	0.00230412
FLNB	3	58124009	58124256	+	NA	FLNB	filamin B, beta [Source:HGNC Symbol;Acc:3755]	overlapping	0	20	38	72	89	17.2497	1.81161	5.97581e-06	0.00231189
STT3A	11	125488268	125488456	+	NA	STT3A	STT3, subunit of the oligosaccharyltransferase complex, homolog A (S. cerevisiae) [Source:HGNC Symbol;Acc:6172]	overlapping	0	36	48	111	103	16.7592	1.72499	6.03847e-06	0.00233063
TFCP2L1	2	121974163	121981963	-	NA	TFCP2L1	transcription factor CP2-like 1 [Source:HGNC Symbol;Acc:17925]	overlapping	0	83	72	178	197	15.9226	1.63223	6.27197e-06	0.00241648
GTF3A	13	27999548	28000478	+	NA	GTF3A	general transcription factor IIIA [Source:HGNC Symbol;Acc:4662]	overlapping	0	2	9	24	25	19.3039	2.50099	6.29855e-06	0.00242387
PGAP2	11	3846558	3847544	+	NA	PGAP2	post-GPI attachment to proteins 2 [Source:HGNC Symbol;Acc:17893]	overlapping	0	60	58	130	166	16.2996	1.66466	6.30526e-06	0.00242503
SOX13	1	204094986	204096863	+	NA	SOX13	SRY (sex determining region Y)-box 13 [Source:HGNC Symbol;Acc:11192]	overlapping	0	53	39	79	169	16.6387	1.7057	6.49009e-06	0.00248393
GABBR1	6	29597676	29598420	-	NA	GABBR1	gamma-aminobutyric acid (GABA) B receptor, 1 [Source:HGNC Symbol;Acc:4070]	overlapping	0	50	54	125	132	16.4806	1.6666	6.69413e-06	0.00255361
EPC2	2	149449111	149450402	+	NA	EPC2	enhancer of polycomb homolog 2 (Drosophila) [Source:HGNC Symbol;Acc:24543]	overlapping	0	20	66	111	108	16.7276	1.71722	6.84763e-06	0.00260913
GFRA1	10	117816444	117824055	-	NA	GFRA1	GDNF family receptor alpha 1 [Source:HGNC Symbol;Acc:4243]	overlapping	0	52	104	184	188	15.9176	1.62013	7.10704e-06	0.00269076
C2orf49	2	105961772	105965221	+	NA	C2orf49	chromosome 2 open reading frame 49 [Source:HGNC Symbol;Acc:28772]	overlapping	0	161	215	445	394	14.6854	1.54768	7.23493e-06	0.00273286
TTC17	11	43470153	43471791	+	NA	TTC17	tetratricopeptide repeat domain 17 [Source:HGNC Symbol;Acc:25596]	overlapping	0	10	18	43	45	18.2041	2.00479	7.26203e-06	0.00273522
BLOC1S3	19	45682546	45685057	+	NA	BLOC1S3	biogenesis of lysosomal organelles complex-1, subunit 3 [Source:HGNC Symbol;Acc:20914]	overlapping	0	64	75	146	194	16.0838	1.623	7.38554e-06	0.00276076
ERGIC1	5	172377712	172379688	+	NA	ERGIC1	endoplasmic reticulum-golgi intermediate compartment (ERGIC) 1 [Source:HGNC Symbol;Acc:29205]	overlapping	0	81	72	191	167	15.9501	1.6147	7.61034e-06	0.00279415
DCAF17	2	172337484	172341562	+	NA	DCAF17	DDB1 and CUL4 associated factor 17 [Source:HGNC Symbol;Acc:25784]	overlapping	0	52	130	225	195	15.7074	1.59471	7.95921e-06	0.00288666
YWHAZ	8	101936213	101936526	-	NA	YWHAZ	tyrosine 3-monooxygenase/tryptophan 5-monooxygenase activation protein, zeta polypeptide [Source:HGNC Symbol;Acc:12855]	overlapping	0	44	66	129	142	16.4041	1.65654	8.0294e-06	0.00290408
ADAMTS6	5	64444563	64447772	-	NA	ADAMTS6	ADAM metallopeptidase with thrombospondin type 1 motif, 6 [Source:HGNC Symbol;Acc:222]	overlapping	0	2	9	30	16	19.324	2.46061	8.24587e-06	0.00296763
NCSTN	1	160327939	160328742	+	NA	NCSTN	nicastrin [Source:HGNC Symbol;Acc:17091]	overlapping	0	39	44	90	126	16.7867	1.70516	8.23986e-06	0.00296763
ST6GAL1	3	186793350	186796341	+	NA	ST6GAL1	ST6 beta-galactosamide alpha-2,6-sialyltranferase 1 [Source:HGNC Symbol;Acc:10860]	overlapping	0	29	25	61	88	17.3669	1.78605	8.58391e-06	0.0030741
CLDN12	7	90041958	90045268	+	NA	CLDN12	claudin 12 [Source:HGNC Symbol;Acc:2034]	overlapping	0	120	216	365	393	14.8531	1.53548	8.74419e-06	0.00311657
MEIS2	15	37183222	37184660	-	NA	MEIS2	Meis homeobox 2 [Source:HGNC Symbol;Acc:7001]	overlapping	0	46	100	164	185	16.018	1.61015	8.79972e-06	0.00311657
LPP	3	188592139	188608460	+	NA	LPP	LIM domain containing preferred translocation partner in lipoma [Source:HGNC Symbol;Acc:6679]	overlapping	0	208	374	647	632	14.072	1.5123	8.91217e-06	0.0031368
DCAF10	9	37861137	37863322	+	NA	AL138752.1	No description	overlapping	0	115	212	373	355	14.8933	1.53329	9.08393e-06	0.00318358
TCTN3	10	97453110	97453711	-	NA	TCTN3	tectonic family member 3 [Source:HGNC Symbol;Acc:24519]	overlapping	0	6	16	37	37	18.5018	2.10484	9.07493e-06	0.00318358
NID1	1	236189196	236189441	-	NA	NID1	nidogen 1 [Source:HGNC Symbol;Acc:7821]	overlapping	0	3	2	16	17	20.1615	3.06242	9.38625e-06	0.00326162
KIAA1949	6	30652185	30655672	-	NA	KIAA1949	KIAA1949 [Source:HGNC Symbol;Acc:29413]	overlapping	0	36	42	86	114	16.8837	1.69025	9.58023e-06	0.00332028
PPP2R2C	4	6322305	6325320	-	NA	PPP2R2C	protein phosphatase 2, regulatory subunit B, gamma [Source:HGNC Symbol;Acc:9306]	overlapping	0	14	15	42	48	18.1673	1.97839	9.92858e-06	0.0034355
ZDHHC16	10	99216534	99217006	+	NA	ZDHHC16	zinc finger, DHHC-type containing 16 [Source:HGNC Symbol;Acc:20714]	overlapping	0	16	20	48	57	17.9014	1.8858	1.02749e-05	0.00353482
LIMA1	12	50615804	50616268	-	NA	LIMA1	LIM domain and actin binding 1 [Source:HGNC Symbol;Acc:24636]	overlapping	0	33	49	101	104	16.8141	1.68442	1.05017e-05	0.00359962
JKAMP	14	59970572	59972081	+	NA	JKAMP	JNK1/MAPK8-associated membrane protein [Source:HGNC Symbol;Acc:20184]	overlapping	0	30	35	83	85	17.1259	1.73196	1.06274e-05	0.00363888
FKTN	9	108397332	108403399	+	NA	FKTN	fukutin [Source:HGNC Symbol;Acc:3622]	overlapping	0	99	133	272	248	15.3817	1.54832	1.06569e-05	0.00364518
PRR3	6	30530166	30531500	+	NA	PRR3	proline rich 3 [Source:HGNC Symbol;Acc:21149]	overlapping	0	103	103	221	254	15.5489	1.55829	1.08279e-05	0.00368445
ZNF577	19	52390074	52391173	-	NA	ZNF577	zinc finger protein 577 [Source:HGNC Symbol;Acc:28673]	overlapping	0	19	44	90	69	17.1711	1.72971	1.10418e-05	0.00373862
RUNX1T1	8	92967203	92972745	-	NA	RUNX1T1	runt-related transcription factor 1; translocated to, 1 (cyclin D-related) [Source:HGNC Symbol;Acc:1535]	overlapping	0	133	176	338	350	14.9812	1.52244	1.11118e-05	0.00375763
LRRTM4	2	77744642	77746990	-	NA	LRRTM4	leucine rich repeat transmembrane neuronal 4 [Source:HGNC Symbol;Acc:19411]	overlapping	0	30	53	99	109	16.7988	1.67942	1.11446e-05	0.00376678
CYBASC3	11	61116280	61117894	-	NA	DAK	dihydroxyacetone kinase 2 homolog (S. cerevisiae) [Source:HGNC Symbol;Acc:24552]	overlapping	0	12	8	25	46	18.6295	2.12691	1.12574e-05	0.00379315
ELOVL1	1	43829995	43830131	-	NA	ELOVL1	elongation of very long chain fatty acids (FEN1/Elo2, SUR4/Elo3, yeast)-like 1 [Source:HGNC Symbol;Acc:14418]	overlapping	0	7	8	31	26	18.9609	2.29324	1.15256e-05	0.0038362
ZNF800	7	126986844	126988097	-	NA	ZNF800	zinc finger protein 800 [Source:HGNC Symbol;Acc:27267]	overlapping	0	11	3	27	28	19.0464	2.32322	1.14756e-05	0.0038362
PRKCD	3	53223074	53223262	+	NA	PRKCD	protein kinase C, delta [Source:HGNC Symbol;Acc:9399]	overlapping	0	0	1	10	13	21.5904	4.84795	1.16683e-05	0.0038553
SPTBN1	2	54873331	54873612	+	NA	SPTBN1	spectrin, beta, non-erythrocytic 1 [Source:HGNC Symbol;Acc:11275]	overlapping	0	10	19	44	44	18.1765	1.95872	1.16712e-05	0.0038553
SRRM4	12	119594300	119600857	+	NA	SRRM4	serine/arginine repetitive matrix 4 [Source:HGNC Symbol;Acc:29389]	overlapping	0	1	1	10	12	21.1206	3.78791	1.16683e-05	0.0038553
COL25A1	4	109731877	109733412	-	NA	COL25A1	collagen, type XXV, alpha 1 [Source:HGNC Symbol;Acc:18603]	overlapping	0	14	27	58	58	17.7257	1.86086	1.20232e-05	0.00390375
FLOT2	17	27208832	27209046	-	NA	FLOT2	flotillin 2 [Source:HGNC Symbol;Acc:3758]	overlapping	0	2	1	9	18	20.6942	3.47113	1.20383e-05	0.00390375
SAMD12	8	119201699	119209971	-	NA	SAMD12	sterile alpha motif domain containing 12 [Source:HGNC Symbol;Acc:31750]	overlapping	0	63	77	163	161	16.094	1.58168	1.19302e-05	0.00390375
LRIG2	1	113666497	113669822	+	NA	LRIG2	leucine-rich repeats and immunoglobulin-like domains 2 [Source:HGNC Symbol;Acc:20889]	overlapping	0	99	197	357	286	15.0432	1.52052	1.21785e-05	0.00392978
CCDC120	X	48924712	48927509	+	NA	CCDC120	coiled-coil domain containing 120 [Source:HGNC Symbol;Acc:28910]	overlapping	0	38	84	147	141	16.2761	1.61219	1.23953e-05	0.00399579
CBR1	21	37443248	37443881	+	NA	SETD4	SET domain containing 4 [Source:HGNC Symbol;Acc:1258]	overlapping	0	4	21	31	53	18.3435	2.05151	1.24568e-05	0.00400969
C18orf25	18	43842892	43846954	+	NA	C18orf25	chromosome 18 open reading frame 25 [Source:HGNC Symbol;Acc:28172]	overlapping	0	70	123	225	208	15.6476	1.54637	1.2483e-05	0.00401421
PRKACB	1	84700863	84704181	+	NA	PRKACB	protein kinase, cAMP-dependent, catalytic, beta [Source:HGNC Symbol;Acc:9381]	overlapping	0	122	172	322	330	15.0551	1.51782	1.26486e-05	0.00405155
VAMP1	12	6571406	6574107	-	NA	TAPBPL	TAP binding protein-like [Source:HGNC Symbol;Acc:30683]	overlapping	0	15	34	59	76	17.5011	1.79509	1.2925e-05	0.00413603
SYF2	1	25551493	25551591	-	NA	SYF2	SYF2 homolog, RNA splicing factor (S. cerevisiae) [Source:HGNC Symbol;Acc:19824]	overlapping	0	0	0	11	6	34.7911	30.4498	1.32932e-05	0.00422907
KCNAB1	3	156254447	156256545	+	NA	KCNAB1	potassium voltage-gated channel, shaker-related subfamily, beta member 1 [Source:HGNC Symbol;Acc:6228]	overlapping	0	10	20	56	30	18.1384	1.93689	1.33776e-05	0.00425114
NRXN3	14	80328006	80328307	+	NA	NRXN3	neurexin 3 [Source:HGNC Symbol;Acc:8010]	overlapping	0	2	3	16	16	20.1818	3.0214	1.33885e-05	0.00425114
FAM167A	8	11278972	11282145	-	NA	C8orf12	chromosome 8 open reading frame 12 [Source:HGNC Symbol;Acc:15548]	overlapping	0	11	10	31	40	18.578	2.08856	1.35249e-05	0.00427374
SLC30A7	1	101440775	101447309	+	NA	SLC30A7	solute carrier family 30 (zinc transporter), member 7 [Source:HGNC Symbol;Acc:19306]	overlapping	0	45	121	217	151	15.8556	1.56375	1.35388e-05	0.00427606
UBE2G1	17	4172512	4175811	-	NA	AC005940.1	No description	overlapping	0	558	708	1343	1344	12.9776	1.46043	1.3586e-05	0.0042889
B4GALT5	20	48263502	48263615	-	NA	B4GALT5	UDP-Gal:betaGlcNAc beta 1,4- galactosyltransferase, polypeptide 5 [Source:HGNC Symbol;Acc:928]	overlapping	0	3	7	17	28	19.4524	2.4795	1.37456e-05	0.00430817
FBXL4	6	99365250	99365595	-	NA	FBXL4	F-box and leucine-rich repeat protein 4 [Source:HGNC Symbol;Acc:13601]	overlapping	0	5	5	23	20	19.4611	2.46297	1.37456e-05	0.00430817
IQGAP1	15	91016947	91017030	+	NA	IQGAP1	IQ motif containing GTPase activating protein 1 [Source:HGNC Symbol;Acc:6110]	overlapping	0	12	17	41	47	18.1836	1.94514	1.37246e-05	0.00430817
AC027644.3	7	66172047	66174231	+	NA	KCTD7	potassium channel tetramerisation domain containing 7 [Source:HGNC Symbol;Acc:21957]	overlapping	0	10	25	47	53	17.954	1.86035	1.4003e-05	0.00438046
FGF11	17	7346395	7348256	+	NA	FGF11	fibroblast growth factor 11 [Source:HGNC Symbol;Acc:3667]	overlapping	0	7	4	23	23	19.3488	2.41334	1.41837e-05	0.00443064
KDELR1	19	48887487	48887739	-	NA	KDELR1	KDEL (Lys-Asp-Glu-Leu) endoplasmic reticulum protein retention receptor 1 [Source:HGNC Symbol;Acc:6304]	overlapping	0	11	6	35	22	18.8587	2.13767	1.43961e-05	0.00447143
MSRB2	10	23409687	23410942	+	NA	MSRB2	methionine sulfoxide reductase B2 [Source:HGNC Symbol;Acc:17061]	overlapping	0	7	9	36	22	18.8882	2.25239	1.43961e-05	0.00447143
OTUB1	11	63764821	63765892	+	NA	OTUB1	OTU domain, ubiquitin aldehyde binding 1 [Source:HGNC Symbol;Acc:23077]	overlapping	0	22	12	38	62	17.995	1.86565	1.43916e-05	0.00447143
SPHK2	19	49128218	49129619	+	NA	SPHK2	sphingosine kinase 2 [Source:HGNC Symbol;Acc:18859]	overlapping	0	6	21	35	49	18.2784	1.96	1.44566e-05	0.00448543
EXD2	14	69704292	69704648	+	NA	EXD2	exonuclease 3'-5' domain containing 2 [Source:HGNC Symbol;Acc:20217]	overlapping	0	4	9	28	23	19.1445	2.3382	1.45726e-05	0.00448585
GNAL	18	11880988	11881825	+	NA	GNAL	guanine nucleotide binding protein (G protein), alpha activating activity polypeptide, olfactory type [Source:HGNC Symbol;Acc:4388]	overlapping	0	0	13	26	25	19.1506	2.3243	1.45726e-05	0.00448585
RBM4B	11	66432469	66433049	-	NA	RBM4	RNA binding motif protein 4 [Source:HGNC Symbol;Acc:9901]	overlapping	0	68	167	270	248	15.3751	1.52191	1.46099e-05	0.00449311
HOXB3	17	46629389	46631284	-	NA	HOXB3	homeobox B3 [Source:HGNC Symbol;Acc:5114]	overlapping	0	7	17	35	43	18.4108	2.03585	1.52346e-05	0.00462874
DIAPH1	5	140895542	140896575	-	NA	DIAPH1	diaphanous homolog 1 (Drosophila) [Source:HGNC Symbol;Acc:2876]	overlapping	0	41	29	74	105	17.0465	1.67881	1.53002e-05	0.0046358
MTMR1	X	149932985	149933397	+	NA	MTMR1	myotubularin related protein 1 [Source:HGNC Symbol;Acc:7449]	overlapping	0	21	49	79	97	17.049	1.66963	1.53002e-05	0.0046358
RORB	9	77257330	77257731	+	NA	RORB	RAR-related orphan receptor B [Source:HGNC Symbol;Acc:10259]	overlapping	0	1	5	17	18	19.9868	2.88466	1.52979e-05	0.0046358
SLC38A7	16	58699013	58701391	-	NA	SLC38A7	solute carrier family 38, member 7 [Source:HGNC Symbol;Acc:25582]	overlapping	0	38	35	78	108	16.9868	1.67613	1.5579e-05	0.00471809
MCOLN3	1	85487982	85489203	-	NA	WDR63	WD repeat domain 63 [Source:HGNC Symbol;Acc:30711]	overlapping	0	24	20	52	68	17.6655	1.77976	1.66279e-05	0.0049646
EYA4	6	133562637	133562887	+	NA	EYA4	eyes absent homolog 4 (Drosophila) [Source:HGNC Symbol;Acc:3522]	overlapping	0	3	4	20	17	19.8275	2.7592	1.67017e-05	0.00497079
TIRAP	11	126163563	126164828	+	NA	TIRAP	toll-interleukin 1 receptor (TIR) domain containing adaptor protein [Source:HGNC Symbol;Acc:17192]	overlapping	0	19	19	60	43	17.8499	1.83346	1.69913e-05	0.00504782
C12orf53	12	6802958	6804223	-	NA	C12orf53	chromosome 12 open reading frame 53 [Source:HGNC Symbol;Acc:25338]	overlapping	0	7	12	32	31	18.7235	2.08524	1.72689e-05	0.00511406
LPAR1	9	113636457	113638002	-	NA	LPAR1	lysophosphatidic acid receptor 1 [Source:HGNC Symbol;Acc:3166]	overlapping	0	24	59	89	116	16.8194	1.63707	1.75685e-05	0.00518006
STRADB	2	202342810	202343290	+	NA	STRADB	STE20-related kinase adaptor beta [Source:HGNC Symbol;Acc:13205]	overlapping	0	26	25	63	69	17.4799	1.72446	1.76374e-05	0.00518006
TSPAN18	11	44950682	44952883	+	NA	TSPAN18	tetraspanin 18 [Source:HGNC Symbol;Acc:20660]	overlapping	0	20	17	47	58	17.884	1.84268	1.75328e-05	0.00518006
SPG21	15	65255362	65256077	-	NA	SPG21	spastic paraplegia 21 (autosomal recessive, Mast syndrome) [Source:HGNC Symbol;Acc:20373]	overlapping	0	99	109	218	249	15.5537	1.52042	1.78274e-05	0.00521118
ATN1	12	7050910	7051482	+	NA	ATN1	atrophin 1 [Source:HGNC Symbol;Acc:3033]	overlapping	0	24	16	41	75	17.7767	1.83287	1.82355e-05	0.00529102
CDKN1A	6	36653528	36655116	+	NA	CDKN1A	cyclin-dependent kinase inhibitor 1A (p21, Cip1) [Source:HGNC Symbol;Acc:1784]	overlapping	0	31	61	94	132	16.6794	1.62058	1.84154e-05	0.00529102
DLC1	8	12952332	12952466	-	NA	DLC1	deleted in liver cancer 1 [Source:HGNC Symbol;Acc:2897]	overlapping	0	2	1	17	7	20.7367	3.38612	1.82252e-05	0.00529102
GPR137B	1	236343179	236343488	+	NA	GPR137B	G protein-coupled receptor 137B [Source:HGNC Symbol;Acc:11862]	overlapping	0	2	1	16	8	20.7413	3.37675	1.82252e-05	0.00529102
MMP19	12	56229244	56231158	-	NA	AC023055.2	1110012D08Rik pseudogene (LOC440104), transcript variant 4, non-coding RNA [Source:RefSeq DNA;Acc:NR_036479]	overlapping	0	1	1	7	15	21.1349	3.75924	1.84015e-05	0.00529102
NUPR1	16	28548606	28548990	-	NA	NUPR1	nuclear protein, transcriptional regulator, 1 [Source:HGNC Symbol;Acc:29990]	overlapping	0	5	5	17	27	19.4675	2.45028	1.82934e-05	0.00529102
PLBD2	12	113826264	113827201	+	NA	PLBD2	phospholipase B domain containing 2 [Source:HGNC Symbol;Acc:27283]	overlapping	0	8	7	25	32	18.9794	2.25667	1.83185e-05	0.00529102
UBE2E2	3	23574045	23574192	+	NA	UBE2E2	ubiquitin-conjugating enzyme E2E 2 (UBC4/5 homolog, yeast) [Source:HGNC Symbol;Acc:12478]	overlapping	0	1	1	11	10	21.1472	3.73464	1.84015e-05	0.00529102
ZNF595	4	67732	68392	+	NA	Z95704.2	zinc finger protein 595 (ZNF595), mRNA [Source:RefSeq DNA;Acc:NM_182524]	overlapping	0	1	1	10	11	21.1521	3.72488	1.84015e-05	0.00529102
MARCH8	10	45950035	45953991	-	NA	MARCH8	membrane-associated ring finger (C3HC4) 8 [Source:HGNC Symbol;Acc:23356]	overlapping	0	54	82	155	154	16.1494	1.55362	1.94533e-05	0.00553341
XPR1	1	180853142	180859387	+	NA	XPR1	xenotropic and polytropic retrovirus receptor 1 [Source:HGNC Symbol;Acc:12827]	overlapping	0	123	243	387	398	14.7628	1.46883	1.98316e-05	0.0056337
PPIL4	6	149825869	149826840	-	NA	PPIL4	peptidylprolyl isomerase (cyclophilin)-like 4 [Source:HGNC Symbol;Acc:15702]	overlapping	0	103	176	307	295	15.146	1.48637	1.99907e-05	0.00567642
DCAKD	17	43100710	43102092	-	NA	DCAKD	dephospho-CoA kinase domain containing [Source:HGNC Symbol;Acc:26238]	overlapping	0	53	77	138	164	16.2102	1.5624	2.0057e-05	0.0056854
EPB41L1	20	34817254	34820721	+	NA	EPB41L1	erythrocyte membrane protein band 4.1-like 1 [Source:HGNC Symbol;Acc:3378]	overlapping	0	173	198	376	424	14.7464	1.46508	2.05175e-05	0.00580089
NIPAL1	4	48037579	48042188	+	NA	NIPAL1	NIPA-like domain containing 1 [Source:HGNC Symbol;Acc:27194]	overlapping	0	8	18	35	44	18.345	1.93662	2.1089e-05	0.00594452
GJB2	13	20761609	20763742	-	NA	GJB2	gap junction protein, beta 2, 26kDa [Source:HGNC Symbol;Acc:4284]	overlapping	0	2	4	16	18	20.0101	2.83857	2.14142e-05	0.00601548
TSPYL4	6	116571151	116575261	-	NA	TSPYL4	TSPY-like 4 [Source:HGNC Symbol;Acc:21559]	overlapping	0	48	78	144	142	16.26	1.55257	2.14916e-05	0.00603462
GTPBP1	22	39126617	39128244	+	NA	GTPBP1	GTP binding protein 1 [Source:HGNC Symbol;Acc:4669]	overlapping	0	42	53	89	141	16.6514	1.5856	2.1715e-05	0.00609215
SLC35F5	2	114476731	114476857	-	NA	SLC35F5	solute carrier family 35, member F5 [Source:HGNC Symbol;Acc:23617]	overlapping	0	5	13	31	28	18.8071	2.07348	2.19272e-05	0.00613854
ZNF573	19	38229203	38231095	-	NA	ZNF573	zinc finger protein 573 [Source:HGNC Symbol;Acc:26420]	overlapping	0	31	49	92	100	16.8826	1.61832	2.20141e-05	0.00615499
CNIH	14	54893646	54894559	-	NA	AL049778.1	No description	overlapping	0	32	30	75	79	17.225	1.67091	2.20561e-05	0.00615503
PORCN	X	48378763	48379194	+	NA	PORCN	porcupine homolog (Drosophila) [Source:HGNC Symbol;Acc:17652]	overlapping	0	21	17	39	70	17.8574	1.81907	2.23271e-05	0.00617572
PRUNE	1	150997991	150998149	+	NA	PRUNE	prune homolog (Drosophila) [Source:HGNC Symbol;Acc:13420]	overlapping	0	14	9	34	40	18.4782	2.02641	2.26728e-05	0.00618351
ALG6	1	63867925	63868014	+	NA	ALG6	asparagine-linked glycosylation 6, alpha-1,3-glucosyltransferase homolog (S. cerevisiae) [Source:HGNC Symbol;Acc:23157]	overlapping	0	3	4	19	18	19.8313	2.75147	2.29518e-05	0.00623623
TAZ	X	153649242	153649999	+	NA	TAZ	tafazzin [Source:HGNC Symbol;Acc:11577]	overlapping	0	3	4	15	23	19.8291	2.75595	2.29518e-05	0.00623623
NBPF9	1	144826235	144827105	+	NA	NBPF9	neuroblastoma breakpoint family, member 9 [Source:HGNC Symbol;Acc:31991]	overlapping	0	34	33	78	89	17.115	1.66703	2.29758e-05	0.00624018
HIATL1	9	97221443	97223201	+	NA	HIATL1	hippocampus abundant transcript-like 1 [Source:HGNC Symbol;Acc:23376]	overlapping	0	144	222	372	412	14.7691	1.45725	2.33562e-05	0.0063356
NDP	X	43832550	43832750	-	NA	NDP	Norrie disease (pseudoglioma) [Source:HGNC Symbol;Acc:7678]	overlapping	0	1	3	11	17	20.4531	3.12236	2.35428e-05	0.00637568
STAMBP	2	74089330	74094299	+	NA	STAMBP	STAM binding protein [Source:HGNC Symbol;Acc:16950]	overlapping	0	100	155	258	296	15.2831	1.47201	2.39119e-05	0.00642782
GOLPH3L	1	150667132	150667326	-	NA	GOLPH3L	golgi phosphoprotein 3-like [Source:HGNC Symbol;Acc:24882]	overlapping	0	29	26	63	78	17.3847	1.69725	2.40417e-05	0.00642864
SATB1	3	18435954	18436408	-	NA	TBC1D5	TBC1 domain family, member 5 [Source:HGNC Symbol;Acc:19166]	overlapping	0	5	8	24	26	19.1705	2.28661	2.40817e-05	0.00642864
SSR2	1	155980012	155984860	-	NA	SSR2	signal sequence receptor, beta (translocon-associated protein beta) [Source:HGNC Symbol;Acc:11324]	overlapping	0	54	88	155	164	16.0992	1.52913	2.41087e-05	0.00643322
GNG2	14	52433277	52436517	+	NA	GNG2	guanine nucleotide binding protein (G protein), gamma 2 [Source:HGNC Symbol;Acc:4404]	overlapping	0	9	2	22	22	19.3814	2.34898	2.45112e-05	0.00649567
TXNDC15	5	134227868	134229345	+	NA	TXNDC15	thioredoxin domain containing 15 [Source:HGNC Symbol;Acc:20652]	overlapping	0	12	42	72	62	17.4133	1.68921	2.48548e-05	0.00658405
MOBKL2A	19	2071037	2073423	-	NA	MOBKL2A	MOB1, Mps One Binder kinase activator-like 2A (yeast) [Source:HGNC Symbol;Acc:29802]	overlapping	0	16	19	49	46	17.9821	1.80588	2.50375e-05	0.00662978
CDS2	20	5169713	5169832	+	NA	CDS2	CDP-diacylglycerol synthase (phosphatidate cytidylyltransferase) 2 [Source:HGNC Symbol;Acc:1801]	overlapping	0	7	13	35	29	18.6679	2.04832	2.5332e-05	0.00668885
SYT17	16	19278202	19279652	+	NA	SYT17	synaptotagmin XVII [Source:HGNC Symbol;Acc:24119]	overlapping	0	31	18	55	75	17.5326	1.73612	2.55649e-05	0.0067449
TMEM127	2	96916312	96919853	-	NA	TMEM127	transmembrane protein 127 [Source:HGNC Symbol;Acc:26038]	overlapping	0	18	20	49	55	17.8664	1.80009	2.56026e-05	0.00675213
PIGO	9	35088687	35093577	-	NA	PIGO	phosphatidylinositol glycan anchor biosynthesis, class O [Source:HGNC Symbol;Acc:23215]	overlapping	0	33	43	78	110	16.9508	1.63065	2.58299e-05	0.00680935
CELF1	11	47491870	47492441	-	NA	CELF1	CUGBP, Elav-like family member 1 [Source:HGNC Symbol;Acc:2549]	overlapping	0	35	57	106	109	16.6963	1.58744	2.6149e-05	0.00687409
ATP1A3	19	42486060	42486258	-	NA	ATP1A3	ATPase, Na+/K+ transporting, alpha 3 polypeptide [Source:HGNC Symbol;Acc:801]	overlapping	0	2	1	11	13	20.7647	3.33012	2.76901e-05	0.00713891
CELF4	18	35145319	35146000	-	NA	CELF4	CUGBP, Elav-like family member 4 [Source:HGNC Symbol;Acc:14015]	overlapping	0	2	0	8	17	21.0434	3.94289	2.76901e-05	0.00713891
GPC3	X	132669773	132670321	-	NA	GPC3	glypican 3 [Source:HGNC Symbol;Acc:4451]	overlapping	0	61	97	171	176	15.9595	1.50054	2.76732e-05	0.00713891
LRRC8C	1	90178268	90185092	+	NA	LRRC8C	leucine rich repeat containing 8 family, member C [Source:HGNC Symbol;Acc:25075]	overlapping	0	153	274	443	451	14.557	1.43594	2.73699e-05	0.00713891
ZIC3	X	136652050	136653744	+	NA	ZIC3	Zic family member 3 (odd-paired homolog, Drosophila) [Source:HGNC Symbol;Acc:12874]	overlapping	0	49	69	136	130	16.358	1.54639	2.74744e-05	0.00713891
RNASEK	17	6917464	6917850	+	NA	RNASEK	ribonuclease, RNase K [Source:HGNC Symbol;Acc:33911]	overlapping	0	91	139	245	248	15.4334	1.46929	2.78161e-05	0.00716294
ATP6V0E1	5	172461402	172462448	+	NA	ATP6V0E1	ATPase, H+ transporting, lysosomal 9kDa, V0 subunit e1 [Source:HGNC Symbol;Acc:863]	overlapping	0	154	220	390	395	14.7465	1.44051	2.82834e-05	0.0072747
TSPAN14	10	82277661	82282387	+	NA	TSPAN14	tetraspanin 14 [Source:HGNC Symbol;Acc:23303]	overlapping	0	49	74	134	143	16.3057	1.53103	2.83122e-05	0.0072764
LRRC8B	1	90048184	90050348	+	NA	LRRC8B	leucine rich repeat containing 8 family, member B [Source:HGNC Symbol;Acc:30692]	overlapping	0	41	109	173	153	16.0318	1.50381	2.8441e-05	0.00730091
KLF7	2	207943814	207945988	-	NA	KLF7	Kruppel-like factor 7 (ubiquitous) [Source:HGNC Symbol;Acc:6350]	overlapping	0	20	33	59	76	17.4447	1.68229	2.86747e-05	0.00734825
PROCR	20	33764501	33765165	+	NA	PROCR	protein C receptor, endothelial [Source:HGNC Symbol;Acc:9452]	overlapping	0	14	13	36	43	18.3157	1.8881	2.87039e-05	0.00734825
C9orf5	9	111795587	111795781	-	NA	C9orf5	chromosome 9 open reading frame 5 [Source:HGNC Symbol;Acc:1363]	overlapping	0	4	11	24	31	19.0053	2.20336	2.92047e-05	0.00743579
CDHR2	5	176018405	176018691	+	NA	CDHR2	cadherin-related family member 2 [Source:HGNC Symbol;Acc:18231]	overlapping	0	1	0	2	21	21.628	4.77339	2.91574e-05	0.00743579
LETM1	4	1835933	1836709	-	NA	LETM1	leucine zipper-EF-hand containing transmembrane protein 1 [Source:HGNC Symbol;Acc:6556]	overlapping	0	1	1	5	16	21.1764	3.6764	2.91574e-05	0.00743579
EDIL3	5	83236373	83239387	-	NA	EDIL3	EGF-like repeats and discoidin I-like domains 3 [Source:HGNC Symbol;Acc:3173]	overlapping	0	4	2	21	11	20.0298	2.80015	3.00342e-05	0.00759097
MPDZ	9	13105703	13107110	-	NA	MPDZ	multiple PDZ domain protein [Source:HGNC Symbol;Acc:7208]	overlapping	0	31	64	100	124	16.6549	1.5768	2.98691e-05	0.00759097
PXN	12	120648251	120650383	-	NA	PXN	paxillin [Source:HGNC Symbol;Acc:9718]	overlapping	0	52	67	112	166	16.3481	1.54223	3.01438e-05	0.00760109
SLC7A6	16	68308594	68309152	+	NA	SLC7A6	solute carrier family 7 (cationic amino acid transporter, y+ system), member 6 [Source:HGNC Symbol;Acc:11064]	overlapping	0	11	22	39	57	18.0396	1.85944	3.0266e-05	0.00762027
TMEM138	11	61131724	61131990	+	NA	TMEM138	transmembrane protein 138 [Source:HGNC Symbol;Acc:26944]	overlapping	0	21	16	37	67	17.9108	1.78923	3.06517e-05	0.00770246
G6PD	X	153759606	153760305	-	NA	G6PD	glucose-6-phosphate dehydrogenase [Source:HGNC Symbol;Acc:4057]	overlapping	0	4	9	20	30	19.1836	2.25993	3.09996e-05	0.0077483
DCLK1	13	36420037	36424913	-	NA	DCLK1	doublecortin-like kinase 1 [Source:HGNC Symbol;Acc:2700]	overlapping	0	4	8	27	18	19.2859	2.28649	3.17359e-05	0.00791808
PTPN13	4	87655890	87656028	+	NA	PTPN13	protein tyrosine phosphatase, non-receptor type 13 (APO-1/CD95 (Fas)-associated phosphatase) [Source:HGNC Symbol;Acc:9646]	overlapping	0	15	41	68	71	17.3715	1.66841	3.17876e-05	0.00791808
ZSCAN22	19	58849620	58853692	+	NA	ZSCAN22	zinc finger and SCAN domain containing 22 [Source:HGNC Symbol;Acc:4929]	overlapping	0	54	95	147	186	16.045	1.49826	3.17869e-05	0.00791808
APOBEC3C	22	39414274	39414821	+	NA	APOBEC3D	apolipoprotein B mRNA editing enzyme, catalytic polypeptide-like 3D [Source:HGNC Symbol;Acc:17354]	overlapping	0	44	89	142	153	16.204	1.50759	3.25062e-05	0.00795372
APOBEC3F	22	39448582	39449915	+	NA	APOBEC3F	apolipoprotein B mRNA editing enzyme, catalytic polypeptide-like 3F [Source:HGNC Symbol;Acc:17356]	overlapping	0	5	14	30	31	18.7497	2.03204	3.24531e-05	0.00795372
BDH1	3	197236654	197239235	-	NA	BDH1	3-hydroxybutyrate dehydrogenase, type 1 [Source:HGNC Symbol;Acc:1027]	overlapping	0	1	9	16	26	19.5014	2.38071	3.25253e-05	0.00795372
DST	6	56323766	56324065	-	NA	DST	dystonin [Source:HGNC Symbol;Acc:1090]	overlapping	0	13	40	70	60	17.4487	1.6727	3.19751e-05	0.00795372
COPZ1	12	54744260	54745633	+	NA	COPZ1	coatomer protein complex, subunit zeta 1 [Source:HGNC Symbol;Acc:2243]	overlapping	0	99	142	231	290	15.3745	1.45263	3.36201e-05	0.00816167
GNAI2	3	50295800	50296787	+	NA	GNAI2	guanine nucleotide binding protein (G protein), alpha inhibiting activity polypeptide 2 [Source:HGNC Symbol;Acc:4385]	overlapping	0	13	25	41	64	17.8766	1.77841	3.36879e-05	0.00816186
SLC20A2	8	42389803	42390478	-	NA	SLC20A2	solute carrier family 20 (phosphate transporter), member 2 [Source:HGNC Symbol;Acc:10947]	overlapping	0	5	13	34	22	18.8311	2.0255	3.38972e-05	0.00820651
ARSK	5	94938941	94940768	+	NA	ARSK	arylsulfatase family, member K [Source:HGNC Symbol;Acc:25239]	overlapping	0	58	84	165	142	16.1138	1.50047	3.39238e-05	0.00820992
DAZAP2	12	51632610	51632704	+	NA	DAZAP2	DAZ associated protein 2 [Source:HGNC Symbol;Acc:2684]	overlapping	0	1	3	14	12	20.4895	3.04964	3.46936e-05	0.00831333
PIK3R2	19	18279897	18281343	+	NA	PIK3R2	phosphoinositide-3-kinase, regulatory subunit 2 (beta) [Source:HGNC Symbol;Acc:8980]	overlapping	0	18	32	57	72	17.5185	1.70269	3.45844e-05	0.00831333
TMEM214	2	27263579	27264563	+	NA	TMEM214	transmembrane protein 214 [Source:HGNC Symbol;Acc:25983]	overlapping	0	55	69	121	161	16.3012	1.51726	3.45641e-05	0.00831333
MACF1	1	39827032	39827349	+	NA	MACF1	microtubule-actin crosslinking factor 1 [Source:HGNC Symbol;Acc:13664]	overlapping	0	2	14	30	25	18.9397	2.14731	3.53906e-05	0.00844024
NUP210	3	13383248	13383383	-	NA	NUP210	nucleoporin 210kDa [Source:HGNC Symbol;Acc:30052]	overlapping	0	11	6	24	32	18.9039	2.04736	3.53906e-05	0.00844024
PADI2	1	17393256	17395772	-	NA	PADI2	peptidyl arginine deiminase, type II [Source:HGNC Symbol;Acc:18341]	overlapping	0	13	8	23	46	18.6185	2.00845	3.62777e-05	0.00862042
IGSF11	3	118619404	118621808	-	NA	IGSF11	immunoglobulin superfamily, member 11 [Source:HGNC Symbol;Acc:16669]	overlapping	0	0	0	6	10	34.8589	30.3143	3.75676e-05	0.00883087
TMEM30A	6	75964315	75966011	-	NA	COX7A2	cytochrome c oxidase subunit VIIa polypeptide 2 (liver) [Source:HGNC Symbol;Acc:2288]	overlapping	0	10	44	77	51	17.4323	1.65077	3.81726e-05	0.00895703
SLC25A44	1	156165996	156170263	+	NA	SLC25A44	solute carrier family 25, member 44 [Source:HGNC Symbol;Acc:29036]	overlapping	0	27	27	60	75	17.4299	1.65951	3.81726e-05	0.00895703
FOXRED2	22	36884289	36886314	-	NA	FOXRED2	FAD-dependent oxidoreductase domain containing 2 [Source:HGNC Symbol;Acc:26264]	overlapping	0	82	141	239	229	15.4895	1.4457	3.88455e-05	0.00907594
SLC38A2	12	46751972	46754992	-	NA	SLC38A2	solute carrier family 38, member 2 [Source:HGNC Symbol;Acc:13448]	overlapping	0	230	348	598	572	14.1401	1.39693	3.89956e-05	0.00910775
TMEM97	17	26653560	26655247	+	NA	TMEM97	transmembrane protein 97 [Source:HGNC Symbol;Acc:28106]	overlapping	0	136	165	299	331	15.0684	1.42399	3.96355e-05	0.00918414
ZXDA	X	57934198	57937067	-	NA	ZXDA	zinc finger, X-linked, duplicated A [Source:HGNC Symbol;Acc:13198]	overlapping	0	11	12	39	30	18.5089	1.96407	3.9715e-05	0.00918414
RBM38	20	55982599	55984389	+	NA	RBM38	RNA binding motif protein 38 [Source:HGNC Symbol;Acc:15818]	overlapping	0	6	7	17	33	19.1938	2.24046	3.99399e-05	0.00921339
MATR3	5	138619220	138619290	+	NA	SIL1	SIL1 homolog, endoplasmic reticulum chaperone (S. cerevisiae) [Source:HGNC Symbol;Acc:24624]	overlapping	0	21	34	71	62	17.4068	1.65127	4.07728e-05	0.00937581
ENTPD5	14	74433193	74433717	-	NA	ENTPD5	ectonucleoside triphosphate diphosphohydrolase 5 [Source:HGNC Symbol;Acc:3367]	overlapping	0	4	8	20	26	19.296	2.26629	4.13366e-05	0.00949213
FAM189B	1	155217218	155217746	-	NA	FAM189B	family with sequence similarity 189, member B [Source:HGNC Symbol;Acc:1233]	overlapping	0	22	21	52	58	17.7363	1.70404	4.1641e-05	0.00955869
C12orf29	12	88433925	88434042	+	NA	C12orf29	chromosome 12 open reading frame 29 [Source:HGNC Symbol;Acc:25322]	overlapping	0	1	5	16	16	20.0501	2.75801	4.22046e-05	0.00960227
NDST2	10	75566415	75566569	-	NA	NDST2	N-deacetylase/N-sulfotransferase (heparan glucosaminyl) 2 [Source:HGNC Symbol;Acc:7681]	overlapping	0	2	1	11	12	20.7934	3.27269	4.22202e-05	0.00960227
NRN1	6	6006928	6007200	-	NA	NRN1	neuritin 1 [Source:HGNC Symbol;Acc:17972]	overlapping	0	8	10	29	28	18.8355	2.01788	4.21844e-05	0.00960227
PBX1	1	164761731	164761975	+	NA	PBX1	pre-B-cell leukemia homeobox 1 [Source:HGNC Symbol;Acc:8632]	overlapping	0	23	25	50	75	17.5806	1.69778	4.22265e-05	0.00960227
CDC42EP3	2	37873084	37873965	-	NA	AC006369.2	No description	overlapping	0	2	9	20	23	19.4028	2.30318	4.25483e-05	0.00966876
ZNF804A	2	185800510	185804219	+	NA	ZNF804A	zinc finger protein 804A [Source:HGNC Symbol;Acc:21711]	overlapping	0	20	30	66	58	17.527	1.68614	4.33362e-05	0.00979684
GINS4	8	41399510	41399921	+	NA	GINS4	GINS complex subunit 4 (Sld5 homolog) [Source:HGNC Symbol;Acc:28226]	overlapping	0	4	6	21	18	19.5319	2.32097	4.34503e-05	0.00980417
RNF41	12	56598288	56600582	-	NA	RNF41	ring finger protein 41 [Source:HGNC Symbol;Acc:18401]	overlapping	0	118	142	251	299	15.2772	1.42897	4.35781e-05	0.00980417
BAG4	8	38066531	38066785	+	NA	BAG4	BCL2-associated athanogene 4 [Source:HGNC Symbol;Acc:940]	overlapping	0	8	9	19	38	18.9075	2.03897	4.43895e-05	0.00994916
SLC30A5	5	68417521	68417722	+	NA	SLC30A5	solute carrier family 30 (zinc transporter), member 5 [Source:HGNC Symbol;Acc:19089]	overlapping	0	9	15	32	41	18.461	1.93619	4.5241e-05	0.0100848
AGXT2L2	5	177655126	177655590	-	NA	AGXT2L2	alanine-glyoxylate aminotransferase 2-like 2 [Source:HGNC Symbol;Acc:28249]	overlapping	0	10	21	41	45	18.1497	1.8195	4.53741e-05	0.0101076
NMNAT2	1	183217372	183221878	-	NA	NMNAT2	nicotinamide nucleotide adenylyltransferase 2 [Source:HGNC Symbol;Acc:16789]	overlapping	0	55	63	120	143	16.3805	1.50227	4.59991e-05	0.0102225
CREB5	7	28858733	28865511	+	NA	CREB5	cAMP responsive element binding protein 5 [Source:HGNC Symbol;Acc:16844]	overlapping	0	290	453	751	736	13.7874	1.37746	4.6247e-05	0.0102433
PERP	6	138417491	138417631	-	NA	PERP	PERP, TP53 apoptosis effector [Source:HGNC Symbol;Acc:17637]	overlapping	0	1	1	8	11	21.2301	3.56893	4.64209e-05	0.0102433
PIGV	1	27120604	27121725	+	NA	PIGV	phosphatidylinositol glycan anchor biosynthesis, class V [Source:HGNC Symbol;Acc:26031]	overlapping	0	1	0	8	12	21.6952	4.63905	4.64209e-05	0.0102433
STIM1	11	4112512	4114439	+	NA	STIM1	stromal interaction molecule 1 [Source:HGNC Symbol;Acc:11386]	overlapping	0	19	46	65	93	17.1895	1.60253	4.67095e-05	0.0102897
TRIM5	11	5684847	5686912	-	NA	TRIM5	tripartite motif-containing 5 [Source:HGNC Symbol;Acc:16276]	overlapping	0	20	23	65	39	17.7446	1.68695	4.73075e-05	0.0103622
UBQLN2	X	56590072	56593328	+	NA	UBQLN2	ubiquilin 2 [Source:HGNC Symbol;Acc:12509]	overlapping	0	120	146	261	294	15.2504	1.41676	4.71114e-05	0.0103622
GNAQ	9	80331003	80336429	-	NA	GNAQ	guanine nucleotide binding protein (G protein), q polypeptide [Source:HGNC Symbol;Acc:4390]	overlapping	0	176	345	543	500	14.295	1.38539	4.74127e-05	0.0103818
UBIAD1	1	11333263	11334117	+	NA	UBIAD1	UbiA prenyltransferase domain containing 1 [Source:HGNC Symbol;Acc:30791]	overlapping	0	6	17	34	35	18.522	1.93602	4.79147e-05	0.0104567
TMEM109	11	60689713	60689837	+	NA	TMEM109	transmembrane protein 109 [Source:HGNC Symbol;Acc:28771]	overlapping	0	7	7	21	30	19.1142	2.18604	4.90818e-05	0.0106936
CARD8	19	48711513	48715232	-	NA	CARD8	caspase recruitment domain family, member 8 [Source:HGNC Symbol;Acc:17057]	overlapping	0	36	48	99	91	16.845	1.55338	4.95902e-05	0.0107972
ACTN4	19	39219914	39222223	+	NA	ACTN4	actinin, alpha 4 [Source:HGNC Symbol;Acc:166]	overlapping	0	64	86	138	191	16.0551	1.46001	4.97879e-05	0.0108331
ARHGEF17	11	73078629	73080424	+	NA	ARHGEF17	Rho guanine nucleotide exchange factor (GEF) 17 [Source:HGNC Symbol;Acc:21726]	overlapping	0	19	25	51	60	17.7158	1.67775	5.1067e-05	0.0110783
CAP1	1	40525739	40525761	+	NA	CAP1	CAP, adenylate cyclase-associated protein 1 (yeast) [Source:HGNC Symbol;Acc:20040]	overlapping	0	3	1	12	14	20.4988	3.0321	5.12682e-05	0.0111072
RP11-151A6.5	13	101125425	101125566	-	NA	PCCA	propionyl CoA carboxylase, alpha polypeptide [Source:HGNC Symbol;Acc:8653]	overlapping	0	2	2	11	15	20.5031	3.02284	5.12682e-05	0.0111072
STEAP2	7	89861651	89866945	+	NA	STEAP2	six transmembrane epithelial antigen of the prostate 2 [Source:HGNC Symbol;Acc:17885]	overlapping	0	13	27	58	43	17.8285	1.72632	5.24144e-05	0.011281
C7orf42	7	66420489	66423538	+	NA	C7orf42	chromosome 7 open reading frame 42 [Source:HGNC Symbol;Acc:25476]	overlapping	0	99	163	245	306	15.2733	1.41334	5.32543e-05	0.0114505
C18orf45	18	20875981	20878031	-	NA	C18orf45	chromosome 18 open reading frame 45 [Source:HGNC Symbol;Acc:31723]	overlapping	0	30	54	93	98	16.8492	1.5439	5.35125e-05	0.0114909
ITCH	20	33049898	33050026	+	NA	ITCH	itchy E3 ubiquitin protein ligase homolog (mouse) [Source:HGNC Symbol;Acc:13890]	overlapping	0	5	7	23	21	19.3146	2.22956	5.38926e-05	0.0115489
S1PR1	1	101705544	101706505	+	NA	S1PR1	sphingosine-1-phosphate receptor 1 [Source:HGNC Symbol;Acc:3165]	overlapping	0	2	19	35	27	18.6523	1.93682	5.40175e-05	0.0115542
NCOR1	17	16024366	16024583	-	NA	NCOR1	nuclear receptor corepressor 1 [Source:HGNC Symbol;Acc:7672]	overlapping	0	17	36	62	66	17.4723	1.62632	5.52327e-05	0.0116691
RG9MTD2	4	100469770	100470513	-	NA	RG9MTD2	RNA (guanine-9-) methyltransferase domain containing 2 [Source:HGNC Symbol;Acc:28403]	overlapping	0	8	25	45	44	18.0736	1.79048	5.51149e-05	0.0116691
ELF4	X	129198849	129201500	-	NA	ELF4	E74-like factor 4 (ets domain transcription factor) [Source:HGNC Symbol;Acc:3319]	overlapping	0	152	185	316	378	14.9224	1.39007	5.58032e-05	0.0117593
CTNND1	11	57531325	57531604	+	NA	RP11-691N7.7	No description	overlapping	0	0	10	24	17	19.4878	2.40739	5.61484e-05	0.0117866
CUX1	7	101840220	101840585	+	NA	CUX1	cut-like homeobox 1 [Source:HGNC Symbol;Acc:2557]	overlapping	0	2	9	18	24	19.4254	2.25786	5.61484e-05	0.0117866
PATL1	11	59415227	59415386	-	NA	PATL1	protein associated with topoisomerase II homolog 1 (yeast) [Source:HGNC Symbol;Acc:26721]	overlapping	0	14	33	49	70	17.6281	1.66137	5.60522e-05	0.0117866
TGFBR3	1	92184869	92185021	-	NA	TGFBR3	transforming growth factor, beta receptor III [Source:HGNC Symbol;Acc:11774]	overlapping	0	2	3	13	16	20.26	2.86499	5.67224e-05	0.011835
LEF1	4	108968748	108969907	-	NA	LEF1	lymphoid enhancer-binding factor 1 [Source:HGNC Symbol;Acc:6551]	overlapping	0	35	49	99	89	16.8513	1.54059	5.7748e-05	0.0119654
C12orf66	12	64586421	64588438	-	NA	C12orf66	chromosome 12 open reading frame 66 [Source:HGNC Symbol;Acc:26517]	overlapping	0	9	23	54	29	18.118	1.79094	5.84622e-05	0.0120258
ARL6IP6	2	153616261	153617278	+	NA	ARL6IP6	ADP-ribosylation-like factor 6 interacting protein 6 [Source:HGNC Symbol;Acc:24048]	overlapping	0	7	8	27	24	19.0447	2.12564	5.91097e-05	0.0120793
C18orf1	18	13645126	13652753	+	NA	C18orf1	chromosome 18 open reading frame 1 [Source:HGNC Symbol;Acc:1224]	overlapping	0	27	66	95	115	16.7153	1.51685	5.90076e-05	0.0120793
TRRAP	7	98515046	98515302	+	NA	TRRAP	transformation/transcription domain-associated protein [Source:HGNC Symbol;Acc:12347]	overlapping	0	1	14	25	27	19.0381	2.13647	5.91097e-05	0.0120793
SLC35B4	7	133979304	133979831	-	NA	SLC35B4	solute carrier family 35, member B4 [Source:HGNC Symbol;Acc:20584]	overlapping	0	46	114	160	180	15.9706	1.44033	5.92084e-05	0.0120957
APEX2	X	55032951	55035490	+	NA	APEX2	APEX nuclease (apurinic/apyrimidinic endonuclease) 2 [Source:HGNC Symbol;Acc:17889]	overlapping	0	34	32	67	91	17.1762	1.58808	5.92571e-05	0.0121019
SLC16A13	17	6943082	6943438	+	NA	SLC16A13	solute carrier family 16, member 13 (monocarboxylic acid transporter 13) [Source:HGNC Symbol;Acc:31037]	overlapping	0	4	5	11	27	19.6631	2.36289	5.95596e-05	0.0121259
NKIRAS2	17	40175672	40176283	+	NA	NKIRAS2	NFKB inhibitor interacting Ras-like 2 [Source:HGNC Symbol;Acc:17898]	overlapping	0	26	61	102	92	16.8029	1.53432	6.04463e-05	0.0122418
CTDSP2	12	58213712	58217510	-	NA	CTDSP2	CTD (carboxy-terminal domain, RNA polymerase II, polypeptide A) small phosphatase 2 [Source:HGNC Symbol;Acc:17077]	overlapping	0	116	159	256	313	15.2139	1.39324	6.07182e-05	0.012293
TRAPPC1	17	7833663	7834052	-	NA	TRAPPC1	trafficking protein particle complex 1 [Source:HGNC Symbol;Acc:19894]	overlapping	0	21	22	45	64	17.7559	1.66456	6.10891e-05	0.0123491
RNF38	9	36336393	36339811	-	NA	RNF38	ring finger protein 38 [Source:HGNC Symbol;Acc:18052]	overlapping	0	127	244	380	362	14.7885	1.37846	6.21087e-05	0.012519
DCUN1D4	4	52779695	52779808	+	NA	DCUN1D4	DCN1, defective in cullin neddylation 1, domain containing 4 (S. cerevisiae) [Source:HGNC Symbol;Acc:28998]	overlapping	0	4	10	20	30	19.1301	2.15292	6.27066e-05	0.0126022
CHRAC1	8	141525225	141526566	+	NA	CHRAC1	chromatin accessibility complex 1 [Source:HGNC Symbol;Acc:13544]	overlapping	0	59	111	181	172	15.8888	1.42985	6.35598e-05	0.0127658
CD276	15	74005275	74006859	+	NA	CD276	CD276 molecule [Source:HGNC Symbol;Acc:19137]	overlapping	0	105	140	231	279	15.3755	1.40348	6.3778e-05	0.0127802
DBN1	5	176883928	176884504	-	NA	DBN1	drebrin 1 [Source:HGNC Symbol;Acc:2695]	overlapping	0	74	70	130	184	16.12	1.4494	6.4246e-05	0.0128485
GTF3C2	2	27550904	27550956	-	NA	GTF3C2	general transcription factor IIIC, polypeptide 2, beta 110kDa [Source:HGNC Symbol;Acc:4665]	overlapping	0	2	1	11	11	20.8234	3.21267	6.4603e-05	0.0128514
PTPN18	2	131119729	131120003	+	NA	PTPN18	protein tyrosine phosphatase, non-receptor type 18 (brain-derived) [Source:HGNC Symbol;Acc:9649]	overlapping	0	0	2	11	12	21.0857	3.85726	6.4603e-05	0.0128514
SPRED2	2	65537985	65541303	-	NA	SPRED2	sprouty-related, EVH1 domain containing 2 [Source:HGNC Symbol;Acc:17722]	overlapping	0	33	74	103	134	16.5312	1.48056	6.43407e-05	0.0128514
ST5	11	8751497	8752756	-	NA	ST5	suppression of tumorigenicity 5 [Source:HGNC Symbol;Acc:11350]	overlapping	0	1	2	11	11	20.8233	3.21241	6.4603e-05	0.0128514
TK2	16	66544647	66545969	-	NA	TK2	thymidine kinase 2, mitochondrial [Source:HGNC Symbol;Acc:11831]	overlapping	0	1	2	12	10	20.8184	3.22202	6.4603e-05	0.0128514
TMED7	5	114949205	114952142	-	NA	TMED7-TICAM2	TMED7-TICAM2 readthrough [Source:HGNC Symbol;Acc:33945]	overlapping	0	125	192	352	273	15.0125	1.3854	6.4418e-05	0.0128514
ZFYVE28	4	2331889	2332775	-	NA	ZFYVE28	zinc finger, FYVE domain containing 28 [Source:HGNC Symbol;Acc:29334]	overlapping	0	1	2	13	8	20.8449	3.16912	6.4603e-05	0.0128514
MFAP3	5	153432480	153437014	+	NA	MFAP3	microfibrillar-associated protein 3 [Source:HGNC Symbol;Acc:7034]	overlapping	0	278	410	684	668	13.9115	1.35159	6.48985e-05	0.0128885
C1orf27	1	186388141	186390507	+	NA	C1orf27	chromosome 1 open reading frame 27 [Source:HGNC Symbol;Acc:24299]	overlapping	0	90	117	220	203	15.6142	1.41241	6.54346e-05	0.0129542
ERCC6	10	50691392	50691562	-	NA	ERCC6	excision repair cross-complementing rodent repair deficiency, complementation group 6 [Source:HGNC Symbol;Acc:3438]	overlapping	0	4	14	32	22	18.8602	1.96682	6.54463e-05	0.0129542
ZNRF1	16	75141631	75144611	+	NA	ZNRF1	zinc and ring finger 1 [Source:HGNC Symbol;Acc:18452]	overlapping	0	32	22	54	78	17.4546	1.61137	6.54419e-05	0.0129542
DYRK3	1	206820733	206822459	+	NA	DYRK3	dual-specificity tyrosine-(Y)-phosphorylation regulated kinase 3 [Source:HGNC Symbol;Acc:3094]	overlapping	0	60	74	131	158	16.2213	1.45346	6.5549e-05	0.0129706
C8orf51	8	144448801	144450718	-	NA	C8orf51	chromosome 8 open reading frame 51 [Source:HGNC Symbol;Acc:28457]	overlapping	0	3	10	12	37	19.2236	2.1796	6.64676e-05	0.0130773
BCHE	3	165547305	165548829	-	NA	BCHE	butyrylcholinesterase [Source:HGNC Symbol;Acc:983]	overlapping	0	20	43	64	85	17.2502	1.57168	6.74977e-05	0.0132363
EFHD1	2	233546295	233547491	+	NA	EFHD1	EF-hand domain family, member D1 [Source:HGNC Symbol;Acc:29556]	overlapping	0	52	92	138	171	16.1223	1.44212	6.74397e-05	0.0132363
TES	7	115897348	115898837	+	NA	TES	testis derived transcript (3 LIM domains) [Source:HGNC Symbol;Acc:14620]	overlapping	0	45	73	120	136	16.3964	1.46893	6.88031e-05	0.013436
UNC5C	4	96083655	96090550	-	NA	UNC5C	unc-5 homolog C (C. elegans) [Source:HGNC Symbol;Acc:12569]	overlapping	0	132	253	354	427	14.7411	1.36629	6.86867e-05	0.013436
SLC6A16	19	49812133	49812374	-	NA	SLC6A16	solute carrier family 6, member 16 [Source:HGNC Symbol;Acc:13622]	overlapping	0	3	13	27	26	18.973	2.0811	6.9965e-05	0.0136263
CCDC34	11	27370416	27371986	-	NA	CCDC34	coiled-coil domain containing 34 [Source:HGNC Symbol;Acc:25079]	overlapping	0	56	63	136	115	16.3866	1.46584	7.0821e-05	0.0137281
LIMCH1	4	41699177	41702061	+	NA	LIMCH1	LIM and calponin homology domains 1 [Source:HGNC Symbol;Acc:29191]	overlapping	0	60	68	139	132	16.2856	1.45731	7.08439e-05	0.0137281
HIP1	7	75162621	75167545	-	NA	HIP1	huntingtin interacting protein 1 [Source:HGNC Symbol;Acc:4913]	overlapping	0	322	396	638	795	13.8562	1.33989	7.23708e-05	0.0139738
HEG1	3	124686321	124689645	-	NA	HEG1	HEG homolog 1 (zebrafish) [Source:HGNC Symbol;Acc:29227]	overlapping	0	60	72	128	154	16.2497	1.44008	7.27257e-05	0.0140223
GPR160	3	169801693	169803191	+	NA	GPR160	G protein-coupled receptor 160 [Source:HGNC Symbol;Acc:23693]	overlapping	0	11	20	44	38	18.1725	1.77428	7.27498e-05	0.0140228
TP53I11	11	44954587	44956568	-	NA	TP53I11	tumor protein p53 inducible protein 11 [Source:HGNC Symbol;Acc:16842]	overlapping	0	46	52	92	127	16.656	1.48713	7.29021e-05	0.0140415
ZBTB4	17	7362685	7367209	-	NA	ZBTB4	zinc finger and BTB domain containing 4 [Source:HGNC Symbol;Acc:23847]	overlapping	0	144	149	257	348	15.1312	1.37704	7.29844e-05	0.0140433
FBXO42	1	16573334	16578280	-	NA	FBXO42	F-box protein 42 [Source:HGNC Symbol;Acc:29249]	overlapping	0	62	87	154	156	16.0825	1.42423	7.41897e-05	0.0141149
STAT5A	17	40462525	40463961	+	NA	STAT5A	signal transducer and activator of transcription 5A [Source:HGNC Symbol;Acc:11366]	overlapping	0	1	0	9	10	21.7251	4.57912	7.42613e-05	0.0141149
DYM	18	46798548	46798673	-	NA	DYM	dymeclin [Source:HGNC Symbol;Acc:21317]	overlapping	0	0	4	16	8	20.5335	2.96107	7.59692e-05	0.0142821
FAM78A	9	134133463	134136737	-	NA	FAM78A	family with sequence similarity 78, member A [Source:HGNC Symbol;Acc:25465]	overlapping	0	1	3	11	14	20.5294	2.96973	7.59692e-05	0.0142821
JAGN1	3	9932238	9932495	+	NA	JAGN1	jagunal homolog 1 (Drosophila) [Source:HGNC Symbol;Acc:26926]	overlapping	0	0	4	10	15	20.5339	2.96035	7.59692e-05	0.0142821
KIF3C	2	26149471	26151940	-	NA	KIF3C	kinesin family member 3C [Source:HGNC Symbol;Acc:6321]	overlapping	0	41	53	103	103	16.7103	1.49827	7.54385e-05	0.0142821
PIK3R5	17	8782236	8784103	-	NA	PIK3R5	phosphoinositide-3-kinase, regulatory subunit 5 [Source:HGNC Symbol;Acc:30035]	overlapping	0	2	2	14	10	20.5431	2.94288	7.59692e-05	0.0142821
ZNF592	15	85333936	85334114	+	NA	ZNF592	zinc finger protein 592 [Source:HGNC Symbol;Acc:28986]	overlapping	0	2	2	16	8	20.5338	2.96158	7.59692e-05	0.0142821
RBM28	7	127954817	127955024	-	NA	RBM28	RNA binding motif protein 28 [Source:HGNC Symbol;Acc:21863]	overlapping	0	19	36	69	58	17.4382	1.58801	7.71444e-05	0.0144575
C3orf19	3	14712403	14712701	+	NA	C3orf19	chromosome 3 open reading frame 19 [Source:HGNC Symbol;Acc:28033]	overlapping	0	2	8	19	19	19.5563	2.27135	7.78166e-05	0.0145668
DPM2	9	130697620	130698059	-	NA	DPM2	dolichyl-phosphate mannosyltransferase polypeptide 2, regulatory subunit [Source:HGNC Symbol;Acc:3006]	overlapping	0	5	5	17	21	19.5642	2.25675	7.78166e-05	0.0145668
PRKAB1	12	120114342	120114475	+	NA	PRKAB1	protein kinase, AMP-activated, beta 1 non-catalytic subunit [Source:HGNC Symbol;Acc:9378]	overlapping	0	2	7	18	21	19.619	2.45001	7.78166e-05	0.0145668
RERE	1	8412969	8413238	-	NA	RERE	arginine-glutamic acid dipeptide (RE) repeats [Source:HGNC Symbol;Acc:9965]	overlapping	0	11	29	54	45	17.849	1.68474	7.81138e-05	0.0146182
SRD5A1	5	6668315	6669675	+	NA	SRD5A1	steroid-5-alpha-reductase, alpha polypeptide 1 (3-oxo-5 alpha-steroid delta 4-dehydrogenase alpha 1) [Source:HGNC Symbol;Acc:11284]	overlapping	0	27	39	77	73	17.1925	1.55402	7.81817e-05	0.0146268
SPA17	11	124564199	124567414	+	NA	SIAE	sialic acid acetylesterase [Source:HGNC Symbol;Acc:18187]	overlapping	0	30	54	90	97	16.8659	1.51048	7.83596e-05	0.0146475
CBL	11	119149220	119149423	+	NA	CBL	Cas-Br-M (murine) ecotropic retroviral transforming sequence [Source:HGNC Symbol;Acc:1541]	overlapping	0	13	34	53	62	17.6418	1.63359	8.01625e-05	0.0149266
SLC41A1	1	205758221	205760846	-	NA	SLC41A1	solute carrier family 41, member 1 [Source:HGNC Symbol;Acc:19429]	overlapping	0	351	354	657	724	13.8876	1.33091	8.0084e-05	0.0149266
HMBOX1	8	28827560	28828036	+	NA	HMBOX1	homeobox containing 1 [Source:HGNC Symbol;Acc:26137]	overlapping	0	5	3	13	24	19.7584	2.5128	8.09723e-05	0.0149652
LAMA4	6	112461962	112462124	-	NA	LAMA4	laminin, alpha 4 [Source:HGNC Symbol;Acc:6484]	overlapping	0	2	6	19	17	19.7528	2.52251	8.09723e-05	0.0149652
F2RL1	5	76128515	76131140	+	NA	F2RL1	coagulation factor II (thrombin) receptor-like 1 [Source:HGNC Symbol;Acc:3538]	overlapping	0	11	16	35	38	18.3682	1.78217	8.1159e-05	0.0149828
AP4B1	1	114442526	114442867	-	NA	RP5-1073O3.5	No description	overlapping	0	7	11	27	28	18.8645	1.95944	8.1585e-05	0.0150107
DNAJC25	9	114405137	114405374	+	NA	DNAJC25	DnaJ (Hsp40) homolog, subfamily C , member 25 [Source:HGNC Symbol;Acc:34187]	overlapping	0	5	12	27	29	18.894	2.0648	8.1585e-05	0.0150107
NXF1	11	62566317	62566728	-	NA	NXF1	nuclear RNA export factor 1 [Source:HGNC Symbol;Acc:8071]	overlapping	0	9	9	20	37	18.8632	1.96277	8.1585e-05	0.0150107
PINK1-AS	1	20974808	20978686	-	NA	PINK1	PTEN induced putative kinase 1 [Source:HGNC Symbol;Acc:14581]	overlapping	0	147	216	334	394	14.8331	1.35341	8.13425e-05	0.0150107
ZC3HAV1	7	138763850	138764989	-	NA	ZC3HAV1	zinc finger CCCH-type, antiviral 1 [Source:HGNC Symbol;Acc:23721]	overlapping	0	7	11	23	33	18.8653	1.95782	8.1585e-05	0.0150107
TMEM104	17	72832066	72835918	+	NA	TMEM104	transmembrane protein 104 [Source:HGNC Symbol;Acc:25984]	overlapping	0	15	22	49	43	17.9618	1.68559	8.21603e-05	0.0150942
C12orf72	12	31820581	31826032	+	NA	C12orf72	chromosome 12 open reading frame 72 [Source:HGNC Symbol;Acc:28739]	overlapping	0	12	17	43	33	18.2706	1.7711	8.33995e-05	0.0152094
DNAJC18	5	138761901	138762046	-	NA	DNAJC18	DnaJ (Hsp40) homolog, subfamily C, member 18 [Source:HGNC Symbol;Acc:28429]	overlapping	0	5	2	20	12	19.9228	2.56958	8.3191e-05	0.0152094
EIF2C2	8	141569494	141569628	-	NA	EIF2C2	eukaryotic translation initiation factor 2C, 2 [Source:HGNC Symbol;Acc:3263]	overlapping	0	2	4	14	17	20.0796	2.6994	8.38026e-05	0.0152094
KIAA0247	14	70177671	70181861	+	NA	KIAA0247	KIAA0247 [Source:HGNC Symbol;Acc:19956]	overlapping	0	29	66	105	101	16.6998	1.48675	8.36479e-05	0.0152094
NDC80	18	2574988	2575065	+	NA	NDC80	NDC80 homolog, kinetochore complex component (S. cerevisiae) [Source:HGNC Symbol;Acc:16909]	overlapping	0	5	1	17	13	20.0891	2.68195	8.38026e-05	0.0152094
MAPRE2	18	32720259	32725381	+	NA	MAPRE2	microtubule-associated protein, RP/EB family, member 2 [Source:HGNC Symbol;Acc:6891]	overlapping	0	107	163	247	303	15.2517	1.36995	8.43213e-05	0.0152895
RBBP7	X	16875717	16875832	-	NA	RBBP7	retinoblastoma binding protein 7 [Source:HGNC Symbol;Acc:9890]	overlapping	0	9	22	50	29	18.1808	1.75713	8.51894e-05	0.0154099
RASA1	5	86686617	86687736	+	NA	RASA1	RAS p21 protein activator (GTPase activating protein) 1 [Source:HGNC Symbol;Acc:9871]	overlapping	0	31	44	91	74	17.022	1.52609	8.52593e-05	0.0154183
BSG	19	582750	583492	+	NA	BSG	basigin (Ok blood group) [Source:HGNC Symbol;Acc:1116]	overlapping	0	27	30	57	79	17.3913	1.58034	8.58904e-05	0.0154599
TM9SF2	13	100214945	100215645	+	NA	TM9SF2	transmembrane 9 superfamily member 2 [Source:HGNC Symbol;Acc:11865]	overlapping	0	87	131	209	237	15.5522	1.38641	8.56519e-05	0.0154599
TSPAN9	12	3392211	3395725	+	NA	TSPAN9	tetraspanin 9 [Source:HGNC Symbol;Acc:21640]	overlapping	0	7	6	21	25	19.2351	2.15827	8.58488e-05	0.0154599
RNF24	20	3912068	3914848	-	NA	RNF24	ring finger protein 24 [Source:HGNC Symbol;Acc:13779]	overlapping	0	9	24	41	47	18.09	1.75799	8.66095e-05	0.0155808
CTD-2544D21.1	11	3050624	3052806	+	NA	CARS	cysteinyl-tRNA synthetase [Source:HGNC Symbol;Acc:1493]	overlapping	0	8	17	37	34	18.4358	1.86828	8.73096e-05	0.0156852
CENPI	X	100353433	100353528	+	NA	CENPI	centromere protein I [Source:HGNC Symbol;Acc:3968]	overlapping	0	4	12	31	20	18.9848	2.05792	8.79159e-05	0.0157123
EI24	11	125453416	125453578	+	NA	EI24	etoposide induced 2.4 mRNA [Source:HGNC Symbol;Acc:13276]	overlapping	0	5	11	31	20	18.9849	2.05812	8.79159e-05	0.0157123
OTUB2	14	94512062	94515276	+	NA	OTUB2	OTU domain, ubiquitin aldehyde binding 2 [Source:HGNC Symbol;Acc:20351]	overlapping	0	6	10	24	29	18.9829	2.06251	8.79159e-05	0.0157123
TCF12	15	57578355	57582051	+	NA	TCF12	transcription factor 12 [Source:HGNC Symbol;Acc:11623]	overlapping	0	27	56	92	90	16.8882	1.49991	8.801e-05	0.0157248
CCDC109A	10	74645503	74647452	+	NA	CCDC109A	coiled-coil domain containing 109A [Source:HGNC Symbol;Acc:23526]	overlapping	0	36	62	92	123	16.667	1.46364	8.93006e-05	0.0159121
RP5-956O18.3	1	230417236	230417639	-	NA	GALNT2	No description	overlapping	0	41	57	87	131	16.6644	1.46947	8.93006e-05	0.0159121
NAPEPLD	7	102740346	102741664	-	NA	NAPEPLD	N-acyl phosphatidylethanolamine phospholipase D [Source:HGNC Symbol;Acc:21683]	overlapping	0	25	40	75	72	17.2188	1.54507	8.99243e-05	0.0159365
SPTAN1	9	131374388	131374525	+	NA	SPTAN1	spectrin, alpha, non-erythrocytic 1 (alpha-fodrin) [Source:HGNC Symbol;Acc:11273]	overlapping	0	18	29	51	64	17.646	1.62655	9.03388e-05	0.0159797
ZNF74	22	20753801	20755662	+	NA	ZNF74	zinc finger protein 74 [Source:HGNC Symbol;Acc:13144]	overlapping	0	26	34	72	66	17.3201	1.5743	9.02699e-05	0.0159797
SYPL1	7	105733395	105733583	-	NA	SYPL1	synaptophysin-like 1 [Source:HGNC Symbol;Acc:11507]	overlapping	0	9	13	30	34	18.6135	1.88248	9.1003e-05	0.0160712
ITSN2	2	24516557	24516644	-	NA	ITSN2	intersectin 2 [Source:HGNC Symbol;Acc:6184]	overlapping	0	5	14	27	30	18.8023	1.92696	9.39052e-05	0.0164375
RTN3	11	63525628	63526544	+	NA	RTN3	reticulon 3 [Source:HGNC Symbol;Acc:10469]	overlapping	0	129	141	258	283	15.2564	1.36218	9.41408e-05	0.01647
PPARGC1A	4	23793644	23797548	-	NA	PPARGC1A	peroxisome proliferator-activated receptor gamma, coactivator 1 alpha [Source:HGNC Symbol;Acc:9237]	overlapping	0	27	30	59	76	17.3925	1.57793	9.52628e-05	0.0165954
CHTF8	16	69153714	69154552	-	NA	CHTF8	CTF8, chromosome transmission fidelity factor 8 homolog (S. cerevisiae) [Source:HGNC Symbol;Acc:24353]	overlapping	0	14	27	48	54	17.8255	1.66129	9.55751e-05	0.0166365
LANCL1	2	211298839	211299287	-	NA	AC007970.1	No description	overlapping	0	14	38	58	67	17.5077	1.60991	9.56824e-05	0.0166464
UTRN	6	144898235	144898424	+	NA	UTRN	utrophin [Source:HGNC Symbol;Acc:12635]	overlapping	0	15	31	58	51	17.6809	1.61805	9.58937e-05	0.0166748
SREBF2	22	42262835	42263284	+	NA	SREBF2	sterol regulatory element binding transcription factor 2 [Source:HGNC Symbol;Acc:11290]	overlapping	0	35	58	81	128	16.7354	1.47806	9.65111e-05	0.0167594
UBASH3B	11	122680457	122685181	+	NA	UBASH3B	ubiquitin associated and SH3 domain containing B [Source:HGNC Symbol;Acc:29884]	overlapping	0	28	48	82	87	17.0106	1.51011	9.64443e-05	0.0167594
ASGR1	17	7079880	7080220	-	NA	ASGR1	asialoglycoprotein receptor 1 [Source:HGNC Symbol;Acc:742]	overlapping	0	3	8	17	23	19.4614	2.18642	9.80751e-05	0.0170175
RP11-426A6.5	9	138395119	138395547	-	NA	MRPS2	mitochondrial ribosomal protein S2 [Source:HGNC Symbol;Acc:14495]	overlapping	0	9	12	32	28	18.6825	1.87895	9.84712e-05	0.0170726
APAF1	12	99093186	99093347	+	NA	APAF1	apoptotic peptidase activating factor 1 [Source:HGNC Symbol;Acc:576]	overlapping	0	1	2	10	11	20.8596	3.13978	9.91991e-05	0.0171263
LCP1	13	46700096	46701858	-	NA	LCP1	lymphocyte cytosolic protein 1 (L-plastin) [Source:HGNC Symbol;Acc:6528]	overlapping	0	0	2	13	8	21.1373	3.75395	9.91991e-05	0.0171263
TMEM180	10	104230422	104230874	+	NA	RP11-18I14.7	No description	overlapping	0	1	2	6	16	20.8471	3.16463	9.91991e-05	0.0171263
SPRYD4	12	56862823	56864763	+	NA	SPRYD4	SPRY domain containing 4 [Source:HGNC Symbol;Acc:27468]	overlapping	0	119	130	227	276	15.3745	1.35972	0.000101129	0.0174367
ATXN2	12	111953958	111954167	-	NA	ATXN2	ataxin 2 [Source:HGNC Symbol;Acc:10555]	overlapping	0	7	29	48	40	18.0108	1.66435	0.000101384	0.0174622
GLB1L	2	220102234	220102449	-	NA	GLB1L	galactosidase, beta 1-like [Source:HGNC Symbol;Acc:28129]	overlapping	0	5	13	24	30	18.8856	1.91646	0.000101756	0.0174824
WDR55	5	140046160	140048087	+	NA	WDR55	WD repeat domain 55 [Source:HGNC Symbol;Acc:25971]	overlapping	0	6	11	30	24	18.908	2.03714	0.000101756	0.0174824
TIAM1	21	32584947	32585788	-	NA	TIAM1	T-cell lymphoma invasion and metastasis 1 [Source:HGNC Symbol;Acc:11805]	overlapping	0	17	23	47	53	17.858	1.6684	0.000101999	0.0174945
ZNF852	3	44541068	44544602	-	NA	ZNF852	zinc finger protein 852 [Source:HGNC Symbol;Acc:27713]	overlapping	0	41	69	106	130	16.5109	1.44247	0.000102134	0.0175131
CLCN3	4	170641058	170641696	+	NA	CLCN3	chloride channel 3 [Source:HGNC Symbol;Acc:2021]	overlapping	0	38	60	101	108	16.6737	1.45046	0.000102253	0.0175151
SNX16	8	82711816	82713828	-	NA	RP13-923O23.6	No description	overlapping	0	7	7	28	18	19.1574	2.09965	0.000102571	0.0175422
ABHD2	15	89659553	89659752	+	NA	ABHD2	abhydrolase domain containing 2 [Source:HGNC Symbol;Acc:18717]	overlapping	0	36	57	93	110	16.7388	1.47139	0.000103555	0.0176873
TGFBRAP1	2	105880871	105884016	-	NA	TGFBRAP1	transforming growth factor, beta receptor associated protein 1 [Source:HGNC Symbol;Acc:16836]	overlapping	0	44	53	90	121	16.6886	1.45129	0.000106141	0.0180443
CIZ1	9	130939867	130940042	-	NA	CIZ1	CDKN1A interacting zinc finger protein 1 [Source:HGNC Symbol;Acc:16744]	overlapping	0	0	0	3	12	34.9194	30.1933	0.000109264	0.0184271
KIAA0430	16	15696357	15696599	-	NA	KIAA0430	KIAA0430 [Source:HGNC Symbol;Acc:29562]	overlapping	0	0	0	3	12	34.9194	30.1933	0.000109264	0.0184271
NUP214	9	134019955	134020141	+	NA	NUP214	nucleoporin 214kDa [Source:HGNC Symbol;Acc:8064]	overlapping	0	10	33	60	42	17.7659	1.6417	0.000108682	0.0184271
TNFRSF13B	17	16842399	16843111	-	NA	TNFRSF13B	tumor necrosis factor receptor superfamily, member 13B [Source:HGNC Symbol;Acc:18153]	overlapping	0	0	0	5	10	34.9087	30.2146	0.000109264	0.0184271
BCAT1	12	25034235	25034345	-	NA	BCAT1	branched chain amino-acid transaminase 1, cytosolic [Source:HGNC Symbol;Acc:976]	overlapping	0	3	5	22	12	19.7784	2.47186	0.000110223	0.0185412
USP53	4	120169903	120170037	+	NA	USP53	ubiquitin specific peptidase 53 [Source:HGNC Symbol;Acc:29255]	overlapping	0	3	5	18	17	19.7754	2.47781	0.000110223	0.0185412
TYK2	19	10461209	10461644	-	NA	TYK2	tyrosine kinase 2 [Source:HGNC Symbol;Acc:12440]	overlapping	0	9	13	24	41	18.6206	1.86824	0.000110584	0.0185685
KIAA1267	17	44107334	44109069	-	NA	KIAA1267	KIAA1267 [Source:HGNC Symbol;Acc:24565]	overlapping	0	17	53	76	82	17.1193	1.52828	0.000111391	0.0186945
AL359079.1	X	109419107	109420900	+	NA	TMEM164	transmembrane protein 164 [Source:HGNC Symbol;Acc:26217]	overlapping	0	79	181	227	298	15.3167	1.34708	0.000111519	0.0187111
SPARC	5	151040657	151043160	-	NA	SPARC	secreted protein, acidic, cysteine-rich (osteonectin) [Source:HGNC Symbol;Acc:11219]	overlapping	0	34	57	93	103	16.7758	1.45991	0.000112009	0.0187741
PAK1	11	77033062	77034199	-	NA	PAK1	p21 protein (Cdc42/Rac)-activated kinase 1 [Source:HGNC Symbol;Acc:8590]	overlapping	0	22	32	48	81	17.479	1.56003	0.000112491	0.01885
FBXO25	8	420566	421225	+	NA	FBXO25	F-box protein 25 [Source:HGNC Symbol;Acc:13596]	overlapping	0	0	3	12	12	20.7598	3.33889	0.000112874	0.0188902
PDPR	16	70190378	70195205	+	NA	PDPR	pyruvate dehydrogenase phosphatase regulatory subunit [Source:HGNC Symbol;Acc:30264]	overlapping	0	274	466	667	760	13.8307	1.30222	0.000113572	0.0190021
XYLB	3	38454427	38456467	+	NA	XYLB	xylulokinase homolog (H. influenzae) [Source:HGNC Symbol;Acc:12839]	overlapping	0	105	157	240	284	15.306	1.34834	0.000114261	0.019093
C1orf85	1	156263175	156264027	-	NA	C1orf85	chromosome 1 open reading frame 85 [Source:HGNC Symbol;Acc:29436]	overlapping	0	3	4	17	15	19.9349	2.54426	0.000115227	0.0192103
MAGEB2	X	30236693	30238206	+	NA	MAGEB2	melanoma antigen family B, 2 [Source:HGNC Symbol;Acc:6809]	overlapping	0	2	5	11	23	19.9189	2.57589	0.000115227	0.0192103
HS3ST3A1	17	13399006	13400135	-	NA	HS3ST3A1	heparan sulfate (glucosamine) 3-O-sulfotransferase 3A1 [Source:HGNC Symbol;Acc:5196]	overlapping	0	21	12	39	47	18.1101	1.72141	0.000117187	0.0194777
ACE2	X	15579156	15580136	-	NA	ACE2	angiotensin I converting enzyme (peptidyl-dipeptidase A) 2 [Source:HGNC Symbol;Acc:13557]	overlapping	0	1	1	9	8	21.3009	3.42736	0.000119372	0.0195532
CCNI	4	77996625	77997158	-	NA	CCNI	cyclin I [Source:HGNC Symbol;Acc:1595]	overlapping	0	0	1	10	8	21.7567	4.51546	0.000119372	0.0195532
DAPK1	9	90322752	90322894	+	NA	DAPK1	death-associated protein kinase 1 [Source:HGNC Symbol;Acc:2674]	overlapping	0	0	1	11	7	21.7515	4.52576	0.000119372	0.0195532
FAM49B	8	130854326	130854451	-	NA	RP11-473O4.5	No description	overlapping	0	3	3	15	14	20.1199	2.61934	0.000118404	0.0195532
CYB5D1	17	7761064	7761612	+	NA	LSMD1	LSM domain containing 1 [Source:HGNC Symbol;Acc:28212]	overlapping	0	2	3	14	12	20.3286	2.72784	0.000118324	0.0195532
DUSP18	22	31059391	31060067	-	NA	MTMR3	myotubularin related protein 3 [Source:HGNC Symbol;Acc:7451]	overlapping	0	0	1	10	8	21.7567	4.51546	0.000119372	0.0195532
PIGB	15	55642897	55643110	+	NA	PIGB	phosphatidylinositol glycan anchor biosynthesis, class B [Source:HGNC Symbol;Acc:8959]	overlapping	0	0	1	7	11	21.7721	4.48473	0.000119372	0.0195532
TCP11L1	11	33094020	33095109	+	NA	TCP11L1	t-complex 11 (mouse)-like 1 [Source:HGNC Symbol;Acc:25655]	overlapping	0	6	57	71	69	17.2766	1.51587	0.000120376	0.0196783
TMEM106B	7	12271463	12276886	+	NA	TMEM106B	transmembrane protein 106B [Source:HGNC Symbol;Acc:22407]	overlapping	0	104	166	270	256	15.2664	1.34041	0.000120659	0.0197147
TMOD3	15	52200973	52204335	+	NA	TMOD3	tropomodulin 3 (ubiquitous) [Source:HGNC Symbol;Acc:11873]	overlapping	0	95	106	188	214	15.6865	1.35355	0.000121011	0.0197672
GNS	12	65107224	65110599	-	NA	GNS	glucosamine (N-acetyl)-6-sulfatase [Source:HGNC Symbol;Acc:4422]	overlapping	0	130	192	285	353	15.0182	1.32896	0.000121147	0.0197797
ANLN	7	36445790	36446175	+	NA	ANLN	anillin, actin binding protein [Source:HGNC Symbol;Acc:14082]	overlapping	0	39	58	93	114	16.6966	1.43459	0.000121716	0.0198232
MID2	X	107169901	107174867	+	NA	MID2	midline 2 [Source:HGNC Symbol;Acc:7096]	overlapping	0	176	263	431	407	14.5788	1.31333	0.000121569	0.0198232
SLC6A15	12	85253267	85255785	-	NA	SLC6A15	solute carrier family 6 (neutral amino acid transporter), member 15 [Source:HGNC Symbol;Acc:13621]	overlapping	0	62	116	180	174	15.8547	1.36537	0.00012405	0.0201532
KCTD17	22	37458565	37459430	+	NA	KCTD17	potassium channel tetramerisation domain containing 17 [Source:HGNC Symbol;Acc:25705]	overlapping	0	22	15	34	61	17.9755	1.6602	0.000125721	0.0203563
PHF6	X	133507283	133507497	+	NA	PHF6	PHD finger protein 6 [Source:HGNC Symbol;Acc:18145]	overlapping	0	8	10	28	24	18.8975	1.89394	0.000126977	0.0203563
PIGK	1	77620134	77620306	-	NA	PIGK	phosphatidylinositol glycan anchor biosynthesis, class K [Source:HGNC Symbol;Acc:8965]	overlapping	0	6	22	40	32	18.337	1.73774	0.000125991	0.0203563
ZNF426	19	9638683	9640312	-	NA	ZNF426	zinc finger protein 426 [Source:HGNC Symbol;Acc:20725]	overlapping	0	13	19	35	49	18.1562	1.71567	0.000126507	0.0203563
TMEM209	7	129804555	129806345	-	NA	TMEM209	transmembrane protein 209 [Source:HGNC Symbol;Acc:21898]	overlapping	0	28	57	84	101	16.8717	1.46435	0.000128162	0.0205362
CALD1	7	134653305	134653626	+	NA	CALD1	caldesmon 1 [Source:HGNC Symbol;Acc:1441]	overlapping	0	3	8	20	19	19.4668	2.1756	0.000129804	0.0206289
MED6	14	71050957	71051660	-	NA	MED6	mediator complex subunit 6 [Source:HGNC Symbol;Acc:19970]	overlapping	0	29	38	74	75	17.1905	1.51502	0.000129384	0.0206289
SERPINE2	2	224849469	224849785	-	NA	SERPINE2	serpin peptidase inhibitor, clade E (nexin, plasminogen activator inhibitor type 1), member 2 [Source:HGNC Symbol;Acc:8951]	overlapping	0	3	8	20	19	19.4668	2.1756	0.000129804	0.0206289
SLC1A4	2	65248046	65250999	+	NA	SLC1A4	solute carrier family 1 (glutamate/neutral amino acid transporter), member 4 [Source:HGNC Symbol;Acc:10942]	overlapping	0	33	71	102	119	16.5955	1.4342	0.000129811	0.0206289
CDK5RAP1	20	31946647	31948297	-	NA	CDK5RAP1	CDK5 regulatory subunit associated protein 1 [Source:HGNC Symbol;Acc:15880]	overlapping	0	29	52	69	112	16.9402	1.46678	0.000131138	0.0208296
KCNA2	1	111144633	111147567	-	NA	KCNA2	potassium voltage-gated channel, shaker-related subfamily, member 2 [Source:HGNC Symbol;Acc:6220]	overlapping	0	4	10	25	21	19.1674	2.0783	0.000131316	0.020831
MYH14	19	50812897	50813799	+	NA	MYH14	myosin, heavy chain 14, non-muscle [Source:HGNC Symbol;Acc:23212]	overlapping	0	10	10	23	36	18.7555	1.87414	0.000131496	0.020831
IDE	10	94211441	94214296	-	NA	IDE	insulin-degrading enzyme [Source:HGNC Symbol;Acc:5381]	overlapping	0	70	90	165	153	16.007	1.37001	0.000131598	0.0208371
SNN	16	11769831	11773015	+	NA	SNN	stannin [Source:HGNC Symbol;Acc:11149]	overlapping	0	37	50	77	113	16.848	1.44606	0.000132332	0.020933
ZNF483	9	114303937	114306712	+	NA	ZNF483	zinc finger protein 483 [Source:HGNC Symbol;Acc:23384]	overlapping	0	140	213	328	354	14.8942	1.31165	0.000132682	0.0209749
ANK3	10	61788626	61789584	-	NA	ANK3	ankyrin 3, node of Ranvier (ankyrin G) [Source:HGNC Symbol;Acc:494]	overlapping	0	20	30	64	50	17.5819	1.57627	0.000134855	0.0212962
SMARCAD1	4	95210624	95212443	+	NA	SMARCAD1	SWI/SNF-related, matrix-associated actin-dependent regulator of chromatin, subfamily a, containing DEAD/H box 1 [Source:HGNC Symbol;Acc:18398]	overlapping	0	102	143	241	237	15.4083	1.33752	0.000135386	0.0213698
AP001318.3	11	126210853	126212217	-	NA	DCPS	decapping enzyme, scavenger [Source:HGNC Symbol;Acc:29812]	overlapping	0	6	4	17	19	19.6	2.1856	0.000139983	0.0220317
2011-09-01	4	77940318	77940414	+	NA	SEPT11	septin 11 [Source:HGNC Symbol;Acc:25589]	overlapping	0	20	21	48	51	17.8445	1.62481	0.00014165	0.022246
PLEC	8	144990345	144996563	-	NA	PLEC	plectin [Source:HGNC Symbol;Acc:9069]	overlapping	0	17	22	27	75	17.9063	1.64504	0.000143319	0.0224383
NBEAL1	2	203991547	203991649	+	NA	NBEAL1	neurobeachin-like 1 [Source:HGNC Symbol;Acc:20681]	overlapping	0	4	9	22	21	19.2752	2.07676	0.000143533	0.0224396
FLVCR2	14	76112744	76114512	+	NA	FLVCR2	feline leukemia virus subgroup C cellular receptor family, member 2 [Source:HGNC Symbol;Acc:20105]	overlapping	0	12	25	37	56	17.9817	1.64494	0.000144921	0.0225865
CCNG2	4	78086954	78091212	+	NA	CCNG2	cyclin G2 [Source:HGNC Symbol;Acc:1593]	overlapping	0	32	69	100	112	16.6442	1.42131	0.000145625	0.0226909
VPS33A	12	122726929	122727055	-	NA	VPS33A	vacuolar protein sorting 33 homolog A (S. cerevisiae) [Source:HGNC Symbol;Acc:18179]	overlapping	0	5	16	32	26	18.7037	1.83512	0.000147237	0.0229202
RAB14	9	123940415	123943851	-	NA	RAB14	RAB14, member RAS oncogene family [Source:HGNC Symbol;Acc:16524]	overlapping	0	189	285	442	459	14.4777	1.29419	0.000147374	0.0229348
RAB3B	1	52373628	52385786	-	NA	RAB3B	RAB3B, member RAS oncogene family [Source:HGNC Symbol;Acc:9778]	overlapping	0	193	277	424	474	14.4914	1.2914	0.000148467	0.0230405
GATAD2B	1	153788749	153789064	-	NA	GATAD2B	GATA zinc finger domain containing 2B [Source:HGNC Symbol;Acc:30778]	overlapping	0	5	25	39	37	18.2557	1.70063	0.000148759	0.0230656
SLC30A4	15	45771809	45777515	-	NA	SPATA5L1	spermatogenesis associated 5-like 1 [Source:HGNC Symbol;Acc:28762]	overlapping	0	13	39	63	56	17.5288	1.56738	0.000148769	0.0230656
SUFU	10	104378823	104379219	+	NA	SUFU	suppressor of fused homolog (Drosophila) [Source:HGNC Symbol;Acc:16466]	overlapping	0	9	17	30	39	18.4446	1.73761	0.000149545	0.0231584
PCSK1N	X	48692925	48693221	-	NA	PCSK1N	proprotein convertase subtilisin/kexin type 1 inhibitor [Source:HGNC Symbol;Acc:17301]	overlapping	0	0	8	18	15	19.8138	2.39962	0.000150223	0.0232196
TSKU	11	76506653	76509198	+	NA	TSKU	tsukushi small leucine rich proteoglycan homolog (Xenopus laevis) [Source:HGNC Symbol;Acc:28850]	overlapping	0	4	4	9	27	19.7922	2.44473	0.000150223	0.0232196
TBC1D20	20	416124	419485	-	NA	TBC1D20	TBC1 domain family, member 20 [Source:HGNC Symbol;Acc:16133]	overlapping	0	81	128	192	223	15.6362	1.33977	0.000151042	0.0233351
SETD7	4	140454319	140454520	-	NA	SETD7	SET domain containing (lysine methyltransferase) 7 [Source:HGNC Symbol;Acc:30412]	overlapping	0	32	32	60	85	17.2628	1.50348	0.000152047	0.0234683
ALG13	X	110951255	110951621	+	NA	ALG13	asparagine-linked glycosylation 13 homolog (S. cerevisiae) [Source:HGNC Symbol;Acc:30881]	overlapping	0	8	7	25	23	19.0905	2.03445	0.000152718	0.0234761
AP3D1	19	2138618	2138713	-	NA	AP3D1	adaptor-related protein complex 3, delta 1 subunit [Source:HGNC Symbol;Acc:568]	overlapping	0	2	1	11	9	20.8878	3.08381	0.00015285	0.0234761
C14orf149	14	59941157	59941399	-	NA	C14orf149	chromosome 14 open reading frame 149 [Source:HGNC Symbol;Acc:20488]	overlapping	0	4	11	31	15	19.0969	2.0201	0.000152718	0.0234761
SMG5	1	156233186	156233361	-	NA	SMG5	Smg-5 homolog, nonsense mediated mRNA decay factor (C. elegans) [Source:HGNC Symbol;Acc:24644]	overlapping	0	0	2	6	16	21.1396	3.74946	0.00015285	0.0234761
WFS1	4	6302384	6302644	+	NA	WFS1	Wolfram syndrome 1 (wolframin) [Source:HGNC Symbol;Acc:12762]	overlapping	0	0	2	7	15	21.1348	3.75898	0.00015285	0.0234761
BCORL1	X	129146926	129150189	+	NA	BCORL1	BCL6 corepressor-like 1 [Source:HGNC Symbol;Acc:25657]	overlapping	0	43	60	98	120	16.6158	1.42315	0.000153443	0.0235341
KLF12	13	74419964	74420510	-	NA	KLF12	Kruppel-like factor 12 [Source:HGNC Symbol;Acc:6346]	overlapping	0	26	49	81	80	17.051	1.46716	0.00015341	0.0235341
FTL	19	49468566	49468866	+	NA	FTL	ferritin, light polypeptide [Source:HGNC Symbol;Acc:3999]	overlapping	0	10	28	42	51	17.951	1.62856	0.000154532	0.0236733
GSTM1	1	110235828	110236367	+	NA	GSTM2	glutathione S-transferase mu 2 (muscle) [Source:HGNC Symbol;Acc:4634]	overlapping	0	21	15	42	45	18.0329	1.62431	0.000156655	0.0239149
SLIT2	4	20490442	20490605	+	NA	SLIT2	slit homolog 2 (Drosophila) [Source:HGNC Symbol;Acc:11086]	overlapping	0	14	22	48	37	18.0328	1.6224	0.000156655	0.0239149
PLCE1	10	96022251	96022489	+	NA	PLCE1	phospholipase C, epsilon 1 [Source:HGNC Symbol;Acc:17175]	overlapping	0	4	8	24	16	19.3726	2.11309	0.000157076	0.0239178
C3orf52	3	111847080	111849851	+	NA	C3orf52	chromosome 3 open reading frame 52 [Source:HGNC Symbol;Acc:26255]	overlapping	0	5	13	24	28	18.9101	1.86751	0.000158523	0.0240511
PTGS2	1	186645030	186645845	-	NA	PTGS2	prostaglandin-endoperoxide synthase 2 (prostaglandin G/H synthase and cyclooxygenase) [Source:HGNC Symbol;Acc:9605]	overlapping	0	8	10	26	26	18.9039	1.88102	0.000158523	0.0240511
FER	5	108523134	108532542	+	NA	FER	fer (fps/fes related) tyrosine kinase [Source:HGNC Symbol;Acc:3655]	overlapping	0	107	208	319	275	15.0606	1.30629	0.000159529	0.0240957
SC4MOL	4	166261373	166261527	+	NA	SC4MOL	sterol-C4-methyl oxidase-like [Source:HGNC Symbol;Acc:10545]	overlapping	0	26	31	67	59	17.4211	1.52052	0.000160083	0.0241123
LPHN1	19	14258547	14262427	-	NA	AC022098.3	No description	overlapping	0	64	91	154	155	16.0559	1.36339	0.000160606	0.0241467
ZXDB	X	57618269	57623906	+	NA	ZXDB	zinc finger, X-linked, duplicated B [Source:HGNC Symbol;Acc:13199]	overlapping	0	126	268	369	379	14.7443	1.2927	0.00016075	0.0241628
HMGN4	6	26545355	26546482	+	NA	HMGN4	high mobility group nucleosomal binding domain 4 [Source:HGNC Symbol;Acc:4989]	overlapping	0	78	84	157	165	15.9974	1.35432	0.000162662	0.0244111
MDH1	2	63831830	63831944	+	NA	C2orf86	chromosome 2 open reading frame 86 [Source:HGNC Symbol;Acc:28027]	overlapping	0	9	13	23	41	18.6336	1.84231	0.00016346	0.024514
SLC16A10	6	111543206	111543438	+	NA	SLC16A10	solute carrier family 16, member 10 (aromatic amino acid transporter) [Source:HGNC Symbol;Acc:17027]	overlapping	0	22	25	45	67	17.6745	1.57044	0.000164485	0.0246113
DLEU2	13	50618651	50618904	-	NA	DLEU2	deleted in lymphocytic leukemia 2 (non-protein coding) [Source:HGNC Symbol;Acc:13748]	overlapping	0	3	3	19	8	20.1496	2.55993	0.000167574	0.0247463
GCLC	6	53371711	53371823	-	NA	GCLC	glutamate-cysteine ligase, catalytic subunit [Source:HGNC Symbol;Acc:4311]	overlapping	0	3	3	9	21	20.1228	2.61351	0.000167574	0.0247463
NAA50	3	113441753	113441819	-	NA	NAA50	N(alpha)-acetyltransferase 50, NatE catalytic subunit [Source:HGNC Symbol;Acc:29533]	overlapping	0	3	1	13	10	20.5765	2.8767	0.000168148	0.0247463
NME1	17	49237341	49237442	+	NA	NME1	non-metastatic cells 1, protein (NM23A) expressed in [Source:HGNC Symbol;Acc:7849]	overlapping	0	5	9	26	18	19.1927	2.0282	0.000168219	0.0247463
PON2	7	95034651	95034800	-	NA	PON2	paraoxonase 2 [Source:HGNC Symbol;Acc:9205]	overlapping	0	0	6	17	10	20.1582	2.54134	0.000167574	0.0247463
PRRT1	6	32120579	32120949	-	NA	PRRT1	proline-rich transmembrane protein 1 [Source:HGNC Symbol;Acc:13943]	overlapping	0	7	7	23	22	19.1889	2.03655	0.000168219	0.0247463
TFB1M	6	155581407	155581534	-	NA	TIAM2	T-cell lymphoma invasion and metastasis 2 [Source:HGNC Symbol;Acc:11806]	overlapping	0	1	3	11	12	20.5857	2.85727	0.000168148	0.0247463
TRAPPC10	21	45507920	45509814	+	NA	TRAPPC10	trafficking protein particle complex 10 [Source:HGNC Symbol;Acc:11868]	overlapping	0	0	4	10	13	20.5903	2.84758	0.000168148	0.0247463
PLAT	8	42032236	42033669	-	NA	PLAT	plasminogen activator, tissue [Source:HGNC Symbol;Acc:9051]	overlapping	0	27	46	63	99	17.0934	1.46083	0.00016993	0.0249365
GATAD1	7	92083816	92083999	+	NA	GATAD1	GATA zinc finger domain containing 1 [Source:HGNC Symbol;Acc:29941]	overlapping	0	3	2	10	16	20.3467	2.69204	0.000171434	0.0250171
RBMS3	3	29322864	29323247	+	NA	RBMS3	RNA binding motif, single stranded interacting protein 3 [Source:HGNC Symbol;Acc:13427]	overlapping	0	3	8	19	19	19.4876	2.13397	0.000171951	0.0250749
C5orf30	5	102611598	102612929	+	NA	C5orf30	chromosome 5 open reading frame 30 [Source:HGNC Symbol;Acc:25052]	overlapping	0	16	14	40	35	18.2624	1.69085	0.000175024	0.0253771
PALM2	9	112704966	112713756	+	NA	PALM2	paralemmin 2 [Source:HGNC Symbol;Acc:15845]	overlapping	0	12	16	32	41	18.3499	1.71399	0.00017725	0.0256659
EPS8	12	15784376	15784598	-	NA	EPS8	epidermal growth factor receptor pathway substrate 8 [Source:HGNC Symbol;Acc:3420]	overlapping	0	16	22	38	55	17.9604	1.61147	0.000177655	0.0256961
ALDH18A1	10	97397044	97397193	-	NA	ALDH18A1	aldehyde dehydrogenase 18 family, member A1 [Source:HGNC Symbol;Acc:9722]	overlapping	0	6	13	33	19	18.8421	1.84769	0.000178659	0.0257844
TEX15	8	30689060	30690839	-	NA	TEX15	testis expressed 15 [Source:HGNC Symbol;Acc:11738]	overlapping	0	9	10	23	32	18.8382	1.85666	0.000178659	0.0257844
SLC35E1	19	16662584	16664720	-	NA	CALR3	calreticulin 3 [Source:HGNC Symbol;Acc:20407]	overlapping	0	52	56	104	118	16.564	1.39107	0.000180337	0.0259465
DAD1	14	23057853	23058117	-	NA	DAD1	defender against cell death 1 [Source:HGNC Symbol;Acc:2664]	overlapping	0	62	77	129	153	16.2115	1.36729	0.000183422	0.026172
S100PBP	1	33321525	33323455	+	NA	S100PBP	S100P binding protein [Source:HGNC Symbol;Acc:25768]	overlapping	0	91	121	201	208	15.629	1.31396	0.000184468	0.0262699
MAPK1IP1L	14	55529336	55530043	+	NA	MAPK1IP1L	mitogen-activated protein kinase 1 interacting protein 1-like [Source:HGNC Symbol;Acc:19840]	overlapping	0	14	33	54	53	17.6847	1.54807	0.000185484	0.0263859
CDHR3	7	105672839	105673209	+	NA	CDHR3	cadherin-related family member 3 [Source:HGNC Symbol;Acc:26308]	overlapping	0	0	0	5	9	34.9564	30.1193	0.000188457	0.0266525
ITGB1BP2	X	70524392	70524730	+	NA	ITGB1BP2	integrin beta 1 binding protein (melusin) 2 [Source:HGNC Symbol;Acc:6154]	overlapping	0	1	8	19	17	19.6677	2.35225	0.000188036	0.0266525
LMO4	1	87810471	87811091	+	NA	LMO4	LIM domain only 4 [Source:HGNC Symbol;Acc:6644]	overlapping	0	9	30	48	44	17.9256	1.6042	0.000188374	0.0266525
LY6K	8	143783018	143785582	+	NA	AC139676.1	No description	overlapping	0	0	0	9	4	34.9853	30.0616	0.000188457	0.0266525
PTPRJ	11	48177537	48177671	+	NA	PTPRJ	protein tyrosine phosphatase, receptor type, J [Source:HGNC Symbol;Acc:9673]	overlapping	0	0	0	8	5	34.9909	30.0503	0.000188457	0.0266525
TM7SF3	12	27133499	27133579	-	NA	TM7SF3	transmembrane 7 superfamily member 3 [Source:HGNC Symbol;Acc:23049]	overlapping	0	0	0	6	7	35.0021	30.0278	0.000188457	0.0266525
XKRX	X	100168434	100170072	-	NA	XKRX	XK, Kell blood group complex subunit-related, X-linked [Source:HGNC Symbol;Acc:29845]	overlapping	0	0	0	11	1	35.0287	29.9748	0.000188457	0.0266525
HINT3	6	126298790	126301387	+	NA	HINT3	histidine triad nucleotide binding protein 3 [Source:HGNC Symbol;Acc:18468]	overlapping	0	52	71	123	122	16.39	1.36266	0.000188803	0.0266957
SF3B4	1	149898268	149898810	-	NA	SF3B4	splicing factor 3b, subunit 4, 49kDa [Source:HGNC Symbol;Acc:10771]	overlapping	0	25	31	61	63	17.4544	1.50496	0.000189277	0.0267513
C12orf4	12	4609304	4609506	-	NA	C12orf4	chromosome 12 open reading frame 4 [Source:HGNC Symbol;Acc:1184]	overlapping	0	8	19	39	28	18.4112	1.69505	0.00019454	0.0268328
CCND2	12	4409026	4414521	+	NA	CCND2	cyclin D2 [Source:HGNC Symbol;Acc:1583]	overlapping	0	1444	1943	3051	3120	11.6692	1.23739	0.000193675	0.0268328
CNKSR3	6	154727244	154727786	-	NA	CNKSR3	CNKSR family member 3 [Source:HGNC Symbol;Acc:23034]	overlapping	0	1	1	9	7	21.3423	3.34456	0.000192813	0.0268328
DEDD	1	161092053	161092313	-	NA	NIT1	nitrilase 1 [Source:HGNC Symbol;Acc:7828]	overlapping	0	6	21	35	33	18.4127	1.69137	0.00019454	0.0268328
POPDC2	3	119378780	119379491	-	NA	POPDC2	popeye domain containing 2 [Source:HGNC Symbol;Acc:17648]	overlapping	0	1	0	6	12	21.7773	4.47481	0.000192813	0.0268328
PSMD3	17	38149251	38151321	+	NA	PSMD3	proteasome (prosome, macropain) 26S subunit, non-ATPase, 3 [Source:HGNC Symbol;Acc:9560]	overlapping	0	25	23	55	54	17.6567	1.54594	0.000194562	0.0268328
STON1	2	48807726	48809702	+	NA	STON1-GTF2A1L	STON1-GTF2A1L readthrough [Source:HGNC Symbol;Acc:30651]	overlapping	0	14	23	40	49	18.0029	1.60306	0.000192647	0.0268328
TGFB3	14	76446885	76448092	-	NA	TGFB3	transforming growth factor, beta 3 [Source:HGNC Symbol;Acc:11769]	overlapping	0	11	16	37	31	18.4077	1.70317	0.00019454	0.0268328
TMEM161B	5	87524262	87524345	-	NA	TMEM161B	transmembrane protein 161B [Source:HGNC Symbol;Acc:28483]	overlapping	0	1	1	7	10	21.3113	3.40652	0.000192813	0.0268328
VPS13D	1	12557554	12557685	+	NA	VPS13D	vacuolar protein sorting 13 homolog D (S. cerevisiae) [Source:HGNC Symbol;Acc:23595]	overlapping	0	1	1	6	11	21.3165	3.39614	0.000192813	0.0268328
SEC61A1	3	127788319	127790525	+	NA	SEC61A1	Sec61 alpha 1 subunit (S. cerevisiae) [Source:HGNC Symbol;Acc:18276]	overlapping	0	48	58	94	126	16.5942	1.38399	0.000195365	0.0269096
TGFBR2	3	30732912	30735626	+	NA	TGFBR2	transforming growth factor, beta receptor II (70/80kDa) [Source:HGNC Symbol;Acc:11773]	overlapping	0	45	61	121	87	16.5967	1.3787	0.000195365	0.0269096
LPL	8	19822821	19824769	+	NA	LPL	lipoprotein lipase [Source:HGNC Symbol;Acc:6677]	overlapping	0	8	10	24	27	18.923	1.84291	0.000197992	0.0270699
MANEA	6	96034278	96035257	+	NA	MANEA	mannosidase, endo-alpha [Source:HGNC Symbol;Acc:21072]	overlapping	0	6	11	25	27	18.9482	1.95672	0.000197992	0.0270699
NCAPD3	11	134094991	134095348	-	NA	NCAPD3	non-SMC condensin II complex, subunit D3 [Source:HGNC Symbol;Acc:28952]	overlapping	0	10	12	30	30	18.6549	1.80006	0.000198827	0.0270699
PLXNA1	3	126736268	126736507	+	NA	PLXNA1	plexin A1 [Source:HGNC Symbol;Acc:9099]	overlapping	0	7	10	13	43	18.9378	1.97805	0.000197992	0.0270699
SPOP	17	47699308	47699429	-	NA	SPOP	speckle-type POZ protein [Source:HGNC Symbol;Acc:11254]	overlapping	0	10	10	30	25	18.7793	1.82658	0.000199338	0.0270699
TLL1	4	167021894	167023178	+	NA	TLL1	tolloid-like 1 [Source:HGNC Symbol;Acc:11843]	overlapping	0	7	13	29	26	18.7822	1.81978	0.000199338	0.0270699
UGT3A2	5	36035119	36036076	-	NA	UGT3A2	UDP glycosyltransferase 3 family, polypeptide A2 [Source:HGNC Symbol;Acc:27266]	overlapping	0	4	14	17	37	18.9078	1.87181	0.000197992	0.0270699
ZNF230	19	44341205	44342232	+	NA	ZNF230	zinc finger protein 230 [Source:HGNC Symbol;Acc:13024]	overlapping	0	7	10	28	23	18.9511	1.95141	0.000197992	0.0270699
ZNF460	19	57802067	57805436	+	NA	ZNF460	zinc finger protein 460 [Source:HGNC Symbol;Acc:21628]	overlapping	0	261	419	628	625	13.9761	1.25575	0.000200636	0.0272292
ASF1B	19	14230321	14231477	-	NA	ASF1B	ASF1 anti-silencing function 1 homolog B (S. cerevisiae) [Source:HGNC Symbol;Acc:20996]	overlapping	0	26	23	54	58	17.627	1.54597	0.000203722	0.0276195
C15orf52	15	40623653	40627901	-	NA	C15orf52	chromosome 15 open reading frame 52 [Source:HGNC Symbol;Acc:33488]	overlapping	0	2	10	12	30	19.3844	2.08867	0.000205643	0.0277193
GPCPD1	20	5525081	5528496	-	NA	GPCPD1	glycerophosphocholine phosphodiesterase GDE1 homolog (S. cerevisiae) [Source:HGNC Symbol;Acc:26957]	overlapping	0	42	92	138	124	16.2729	1.34789	0.000205429	0.0277193
PLOD1	1	12031600	12033054	+	NA	PLOD1	procollagen-lysine 1, 2-oxoglutarate 5-dioxygenase 1 [Source:HGNC Symbol;Acc:9081]	overlapping	0	5	7	16	25	19.3861	2.08646	0.000205643	0.0277193
RNF145	5	158584832	158585434	-	NA	RNF145	ring finger protein 145 [Source:HGNC Symbol;Acc:20853]	overlapping	0	48	32	68	105	16.9798	1.42715	0.000205171	0.0277193
SLC47A1	17	19480640	19480827	+	NA	SLC47A1	solute carrier family 47, member 1 [Source:HGNC Symbol;Acc:25588]	overlapping	0	3	9	21	18	19.4002	2.05751	0.000205643	0.0277193
TMTC1	12	29653757	29659919	-	NA	TMTC1	transmembrane and tetratricopeptide repeat containing 1 [Source:HGNC Symbol;Acc:24099]	overlapping	0	44	52	94	102	16.7363	1.38589	0.000205637	0.0277193
UBE3B	12	109958953	109959129	+	NA	UBE3B	ubiquitin protein ligase E3B [Source:HGNC Symbol;Acc:13478]	overlapping	0	7	5	19	21	19.3915	2.07653	0.000205643	0.0277193
TP53INP1	8	95938200	95942956	-	NA	C8orf38	chromosome 8 open reading frame 38 [Source:HGNC Symbol;Acc:28625]	overlapping	0	39	98	129	145	16.2386	1.35209	0.000205928	0.0277463
TBL1X	X	9684260	9686902	+	NA	TBL1X	transducin (beta)-like 1X-linked [Source:HGNC Symbol;Acc:11585]	overlapping	0	218	275	433	493	14.4362	1.26457	0.000206676	0.0278414
ZNF621	3	40573521	40575017	+	NA	ZNF621	zinc finger protein 621 [Source:HGNC Symbol;Acc:24787]	overlapping	0	26	60	93	85	16.8746	1.42436	0.000207762	0.0279819
LMLN	3	197765438	197765882	+	NA	LMLN	leishmanolysin-like (metallopeptidase M8 family) [Source:HGNC Symbol;Acc:15991]	overlapping	0	83	114	170	218	15.7343	1.31496	0.000208611	0.0280905
TNFRSF1A	12	6437924	6438788	-	NA	TNFRSF1A	tumor necrosis factor receptor superfamily, member 1A [Source:HGNC Symbol;Acc:11916]	overlapping	0	22	25	47	62	17.6877	1.54413	0.000209183	0.0281617
NCEH1	3	172348039	172351882	-	NA	NCEH1	neutral cholesterol ester hydrolase 1 [Source:HGNC Symbol;Acc:29260]	overlapping	0	46	47	83	113	16.7732	1.40429	0.000209846	0.0281815
PIAS4	19	4012921	4013347	+	NA	PIAS4	protein inhibitor of activated STAT, 4 [Source:HGNC Symbol;Acc:17002]	overlapping	0	27	9	34	54	18.0448	1.60228	0.000209536	0.0281815
ZDHHC4	7	6628248	6628550	+	NA	ZDHHC4	zinc finger, DHHC-type containing 4 [Source:HGNC Symbol;Acc:18471]	overlapping	0	18	18	41	45	18.0423	1.60463	0.000209536	0.0281815
DYNLRB1	20	33128385	33128762	+	NA	DYNLRB1	dynein, light chain, roadblock-type 1 [Source:HGNC Symbol;Acc:15468]	overlapping	0	21	35	65	57	17.4569	1.49899	0.00021038	0.0282243
PIP5K1A	1	151220339	151220625	+	NA	PIP5K1A	phosphatidylinositol-4-phosphate 5-kinase, type I, alpha [Source:HGNC Symbol;Acc:8994]	overlapping	0	11	17	36	34	18.3658	1.68178	0.000210306	0.0282243
RALGPS1	9	129981019	129985443	+	NA	RALGPS1	Ral GEF with PH domain and SH3 binding motif 1 [Source:HGNC Symbol;Acc:16851]	overlapping	0	27	54	88	78	16.9669	1.41319	0.000211166	0.0283182
AC008427.2	5	149363956	149365756	-	NA	SLC26A2	solute carrier family 26 (sulfate transporter), member 2 [Source:HGNC Symbol;Acc:10994]	overlapping	0	47	56	99	113	16.6318	1.39178	0.00021226	0.0283258
STOM	9	124101355	124103686	-	NA	STOM	stomatin [Source:HGNC Symbol;Acc:3383]	overlapping	0	59	100	147	165	16.0375	1.32607	0.000211594	0.0283258
SLC7A11	4	139085251	139093171	-	NA	RP11-725C19.1	No description	overlapping	0	152	260	384	382	14.6929	1.26753	0.000212533	0.0283564
ZFP91	11	58384669	58388515	+	NA	ZFP91	zinc finger protein 91 homolog (mouse) [Source:HGNC Symbol;Acc:14983]	overlapping	0	402	819	1157	1042	13.1403	1.23706	0.000214045	0.0285465
SLC7A3	X	70145432	70145793	-	NA	SLC7A3	solute carrier family 7 (cationic amino acid transporter, y+ system), member 3 [Source:HGNC Symbol;Acc:11061]	overlapping	0	19	14	43	38	18.138	1.66498	0.000215	0.0286281
NPC1	18	21136207	21136577	-	NA	NPC1	Niemann-Pick disease, type C1 [Source:HGNC Symbol;Acc:7897]	overlapping	0	27	27	59	59	17.515	1.48927	0.000216112	0.0287112
ANKRD42	11	82923695	82926242	+	NA	ANKRD42	ankyrin repeat domain 42 [Source:HGNC Symbol;Acc:26752]	overlapping	0	16	26	45	54	17.8332	1.57662	0.000221217	0.0287283
PIGM	1	159997462	160001783	-	NA	PIGM	phosphatidylinositol glycan anchor biosynthesis, class M [Source:HGNC Symbol;Acc:18858]	overlapping	0	110	195	285	288	15.1208	1.27946	0.000217805	0.0287283
SEC24A	5	133996809	133997276	+	NA	SEC24A	SEC24 family, member A (S. cerevisiae) [Source:HGNC Symbol;Acc:10703]	overlapping	0	55	51	105	108	16.6015	1.37057	0.000221946	0.0287283
SEPN1	1	26142039	26144713	+	NA	SEPN1	selenoprotein N, 1 [Source:HGNC Symbol;Acc:15999]	overlapping	0	62	56	106	134	16.4506	1.36293	0.000218892	0.0287283
SLC17A5	6	74303102	74304937	-	NA	SLC17A5	solute carrier family 17 (anion/sugar transporter), member 5 [Source:HGNC Symbol;Acc:10933]	overlapping	0	32	50	88	81	16.9474	1.4175	0.00021719	0.0287283
TET3	2	74273450	74275538	+	NA	TET3	tet oncogene family member 3 [Source:HGNC Symbol;Acc:28313]	overlapping	0	8	8	21	29	19.0308	1.96752	0.000220346	0.0287283
TWSG1	18	9399344	9402418	+	NA	TWSG1	twisted gastrulation homolog 1 (Drosophila) [Source:HGNC Symbol;Acc:12429]	overlapping	0	61	101	147	172	16.0107	1.32583	0.000221404	0.0287283
VGLL2	6	117593617	117594728	+	NA	VGLL2	vestigial like 2 (Drosophila) [Source:HGNC Symbol;Acc:20232]	overlapping	0	10	21	42	33	18.2331	1.6528	0.000220608	0.0287283
ARHGEF6	X	135747706	135750328	-	NA	ARHGEF6	Rac/Cdc42 guanine nucleotide exchange factor (GEF) 6 [Source:HGNC Symbol;Acc:685]	overlapping	0	100	220	294	305	15.0556	1.2703	0.000224829	0.0289878
ANKRD46	8	101534742	101534999	-	NA	ANKRD46	ankyrin repeat domain 46 [Source:HGNC Symbol;Acc:27229]	overlapping	0	33	38	69	82	17.1484	1.43238	0.000225771	0.0290978
GABARAP	17	7143333	7144238	-	NA	GABARAP	GABA(A) receptor-associated protein [Source:HGNC Symbol;Acc:4067]	overlapping	0	119	106	200	234	15.5518	1.29839	0.000226807	0.0292256
CHID1	11	900004	900110	-	NA	CHID1	chitinase domain containing 1 [Source:HGNC Symbol;Acc:28474]	overlapping	0	2	9	16	22	19.4989	2.11085	0.00022797	0.0292304
LAS1L	X	64740582	64743587	-	NA	LAS1L	LAS1-like (S. cerevisiae) [Source:HGNC Symbol;Acc:25726]	overlapping	0	51	106	150	157	16.0536	1.32964	0.000228048	0.0292304
PGD	1	10479474	10479596	+	NA	PGD	phosphogluconate dehydrogenase [Source:HGNC Symbol;Acc:8891]	overlapping	0	5	6	17	20	19.513	2.08393	0.00022797	0.0292304
ARPP19	15	52839432	52844301	-	NA	ARPP19	cAMP-regulated phosphoprotein, 19kDa [Source:HGNC Symbol;Acc:16967]	overlapping	0	240	486	696	615	13.8876	1.24276	0.000228619	0.0292978
COPS7B	2	232658226	232659061	+	NA	COPS7B	COP9 constitutive photomorphogenic homolog subunit 7B (Arabidopsis) [Source:HGNC Symbol;Acc:16760]	overlapping	0	24	25	54	56	17.6381	1.52336	0.000228846	0.0293211
PARM1	4	75971373	75975323	+	NA	PARM1	prostate androgen-regulated mucin-like protein 1 [Source:HGNC Symbol;Acc:24536]	overlapping	0	36	58	98	93	16.7618	1.39451	0.000230739	0.0295463
DISC1	1	232172440	232177018	+	NA	DISC1	disrupted in schizophrenia 1 [Source:HGNC Symbol;Acc:2888]	overlapping	0	12	41	52	66	17.5408	1.48823	0.00023161	0.0296048
CNNM4	2	97463250	97463384	+	NA	CNNM4	cyclin M4 [Source:HGNC Symbol;Acc:105]	overlapping	0	1	2	4	17	20.8886	3.08167	0.00023632	0.0298008
COQ6	14	74428440	74428606	+	NA	COQ6	coenzyme Q6 homolog, monooxygenase (S. cerevisiae) [Source:HGNC Symbol;Acc:20233]	overlapping	0	0	2	9	11	21.19	3.64853	0.00023632	0.0298008
FZD4	11	86656721	86663512	-	NA	PRSS23	protease, serine, 23 [Source:HGNC Symbol;Acc:14370]	overlapping	0	84	135	210	206	15.5895	1.29835	0.000237312	0.0298008
GNA11	19	3120987	3121452	+	NA	GNA11	guanine nucleotide binding protein (G protein), alpha 11 (Gq class) [Source:HGNC Symbol;Acc:4379]	overlapping	0	1	2	6	14	20.9124	3.03412	0.00023632	0.0298008
NRXN2	11	64373646	64375554	-	NA	NRXN2	neurexin 2 [Source:HGNC Symbol;Acc:8009]	overlapping	0	2	1	9	10	20.9326	2.99415	0.00023632	0.0298008
PLEKHA5	12	19501333	19501453	+	NA	PLEKHA5	pleckstrin homology domain containing, family A member 5 [Source:HGNC Symbol;Acc:30036]	overlapping	0	1	5	14	13	20.1717	2.51485	0.000237546	0.0298008
PPP4R1	18	9593766	9593872	-	NA	PPP4R1	protein phosphatase 4, regulatory subunit 1 [Source:HGNC Symbol;Acc:9320]	overlapping	0	2	0	10	10	21.1853	3.65897	0.00023632	0.0298008
PPRC1	10	103897607	103897795	+	NA	PPRC1	peroxisome proliferator-activated receptor gamma, coactivator-related 1 [Source:HGNC Symbol;Acc:30025]	overlapping	0	2	1	9	10	20.9326	2.99415	0.00023632	0.0298008
RAB10	2	26332637	26332775	+	NA	RAB10	RAB10, member RAS oncogene family [Source:HGNC Symbol;Acc:9759]	overlapping	0	18	14	39	40	18.1858	1.65819	0.000235402	0.0298008
RGP1	9	35751953	35752142	+	NA	RGP1	RGP1 retrograde golgi transport homolog (S. cerevisiae) [Source:HGNC Symbol;Acc:21965]	overlapping	0	12	12	28	37	18.5467	1.76582	0.000237192	0.0298008
MYCL1	1	40361098	40363642	-	NA	MYCL1	v-myc myelocytomatosis viral oncogene homolog 1, lung carcinoma derived (avian) [Source:HGNC Symbol;Acc:7555]	overlapping	0	29	41	63	87	17.1719	1.42548	0.000239226	0.0299944
PGR	11	100900355	100910002	-	NA	PGR	progesterone receptor [Source:HGNC Symbol;Acc:8910]	overlapping	0	6	7	17	26	19.2933	2.04131	0.000240626	0.0300778
SCN2B	11	118032666	118037801	-	NA	SCN2B	sodium channel, voltage-gated, type II, beta [Source:HGNC Symbol;Acc:10589]	overlapping	0	9	4	16	27	19.2972	2.03477	0.000240626	0.0300778
SCYL2	12	100711581	100711703	+	NA	SCYL2	SCY1-like 2 (S. cerevisiae) [Source:HGNC Symbol;Acc:19286]	overlapping	0	4	9	19	23	19.3014	2.02435	0.000240626	0.0300778
SSR1	6	7281376	7290164	-	NA	SSR1	signal sequence receptor, alpha [Source:HGNC Symbol;Acc:11323]	overlapping	0	861	1251	1910	1882	12.3586	1.22116	0.000240004	0.0300778
CA13	8	86193459	86196302	+	NA	CA13	carbonic anhydrase XIII [Source:HGNC Symbol;Acc:14914]	overlapping	0	12	24	47	35	18.0573	1.57287	0.000242382	0.0302492
SEMA3D	7	84624869	84629181	-	NA	SEMA3D	sema domain, immunoglobulin domain (Ig), short basic domain, secreted, (semaphorin) 3D [Source:HGNC Symbol;Acc:10726]	overlapping	0	5	25	33	42	18.2796	1.65297	0.000242413	0.0302492
EIF1AD	11	65764016	65766214	-	NA	EIF1AD	eukaryotic translation initiation factor 1A domain containing [Source:HGNC Symbol;Acc:28147]	overlapping	0	447	524	829	955	13.4748	1.23199	0.000243267	0.0303442
EDNRA	4	148463630	148466106	+	NA	EDNRA	endothelin receptor type A [Source:HGNC Symbol;Acc:3179]	overlapping	0	12	33	50	51	17.76	1.5226	0.000243548	0.0303619
CCDC113	16	58313595	58317740	+	NA	CCDC113	coiled-coil domain containing 113 [Source:HGNC Symbol;Acc:25002]	overlapping	0	65	88	133	170	16.0951	1.32283	0.000246408	0.0306473
CLN6	15	68499330	68500748	-	NA	CLN6	ceroid-lipofuscinosis, neuronal 6, late infantile, variant [Source:HGNC Symbol;Acc:2077]	overlapping	0	87	147	215	229	15.5	1.2859	0.000246538	0.0306473
RNF139	8	125498072	125500155	+	NA	RNF139	ring finger protein 139 [Source:HGNC Symbol;Acc:17023]	overlapping	0	108	126	225	215	15.4997	1.28818	0.000246538	0.0306473
ZMPSTE24	1	40758117	40759856	+	NA	ZMPSTE24	zinc metallopeptidase (STE24 homolog, S. cerevisiae) [Source:HGNC Symbol;Acc:12877]	overlapping	0	230	293	492	458	14.361	1.24442	0.000246388	0.0306473
KREMEN1	22	29537932	29542808	+	NA	KREMEN1	kringle containing transmembrane protein 1 [Source:HGNC Symbol;Acc:17550]	overlapping	0	27	44	74	74	17.1526	1.42276	0.000246664	0.0306513
POM121C	7	75050792	75052486	-	NA	POM121C	POM121 membrane glycoprotein C [Source:HGNC Symbol;Acc:34005]	overlapping	0	46	52	85	117	16.7142	1.37077	0.000247343	0.0307177
AAMP	2	219129083	219129331	-	NA	AAMP	angio-associated, migratory cell protein [Source:HGNC Symbol;Acc:18]	overlapping	0	2	3	8	18	20.3556	2.67384	0.000248876	0.0307223
BACE1	11	117158067	117160523	-	NA	BACE1	beta-site APP-cleaving enzyme 1 [Source:HGNC Symbol;Acc:933]	overlapping	0	62	117	165	180	15.8773	1.3041	0.000250257	0.0307223
CNIH4	1	224551811	224552157	+	NA	CNIH4	cornichon homolog 4 (Drosophila) [Source:HGNC Symbol;Acc:25013]	overlapping	0	4	1	15	9	20.3777	2.63067	0.000248876	0.0307223
CSPG4	15	75966663	75969725	-	NA	CSPG4	chondroitin sulfate proteoglycan 4 [Source:HGNC Symbol;Acc:2466]	overlapping	0	2	2	11	11	20.6158	2.7975	0.000251126	0.0307223
EBP	X	48386622	48386827	+	NA	EBP	emopamil binding protein (sterol isomerase) [Source:HGNC Symbol;Acc:3133]	overlapping	0	3	1	10	12	20.6207	2.78816	0.000251126	0.0307223
N6AMT2	13	21305980	21306260	-	NA	N6AMT2	N-6 adenine-specific DNA methyltransferase 2 (putative) [Source:HGNC Symbol;Acc:27351]	overlapping	0	0	5	10	15	20.3728	2.6383	0.000248876	0.0307223
RPS15A	16	18801566	18801656	-	NA	RPS15A	ribosomal protein S15a [Source:HGNC Symbol;Acc:10389]	overlapping	0	1	3	8	15	20.5998	2.82902	0.000251126	0.0307223
SPTBN2	11	66482693	66482866	-	NA	SPTBN2	spectrin, beta, non-erythrocytic 2 [Source:HGNC Symbol;Acc:11276]	overlapping	0	3	2	11	14	20.3687	2.64818	0.000248876	0.0307223
STAG3	7	99796098	99796406	+	NA	STAG3	stromal antigen 3 [Source:HGNC Symbol;Acc:11356]	overlapping	0	1	3	6	17	20.6092	2.81027	0.000251126	0.0307223
SMCR7L	22	39909522	39910229	+	NA	TAB1	TGF-beta activated kinase 1/MAP3K7 binding protein 1 [Source:HGNC Symbol;Acc:18157]	overlapping	0	18	21	44	47	17.942	1.57382	0.000247707	0.0307223
TMEM116	12	112369103	112369631	-	NA	TMEM116	transmembrane protein 116 [Source:HGNC Symbol;Acc:25084]	overlapping	0	0	3	14	8	20.8087	3.24104	0.000251126	0.0307223
TMEM184B	22	38643776	38644025	-	NA	TMEM184B	transmembrane protein 184B [Source:HGNC Symbol;Acc:1310]	overlapping	0	3	2	11	14	20.3687	2.64818	0.000248876	0.0307223
TP73	1	3649311	3652765	+	NA	TP73	tumor protein p73 [Source:HGNC Symbol;Acc:12003]	overlapping	0	3	2	10	15	20.3732	2.63905	0.000248876	0.0307223
WDTC1	1	27632677	27635053	+	NA	WDTC1	WD and tetratricopeptide repeats 1 [Source:HGNC Symbol;Acc:29175]	overlapping	0	10	23	25	61	18.1426	1.65307	0.000250318	0.0307223
ALDH9A1	1	165649724	165649872	-	NA	ALDH9A1	aldehyde dehydrogenase 9 family, member A1 [Source:HGNC Symbol;Acc:412]	overlapping	0	5	5	20	13	19.6451	2.09496	0.000252822	0.030809
CDK16	X	47085982	47086102	+	NA	CDK16	cyclin-dependent kinase 16 [Source:HGNC Symbol;Acc:8749]	overlapping	0	6	3	9	28	19.6889	2.31212	0.000252822	0.030809
CREB3L2	7	137600583	137600758	-	NA	CREB3L2	cAMP responsive element binding protein 3-like 2 [Source:HGNC Symbol;Acc:23720]	overlapping	0	6	3	16	19	19.6987	2.29258	0.000252822	0.030809
RAPGEFL1	17	38349916	38351908	+	NA	RAPGEFL1	Rap guanine nucleotide exchange factor (GEF)-like 1 [Source:HGNC Symbol;Acc:17428]	overlapping	0	4	6	22	11	19.6369	2.11108	0.000252822	0.030809
AAAS	12	53701241	53701497	-	NA	AAAS	achalasia, adrenocortical insufficiency, alacrimia [Source:HGNC Symbol;Acc:13666]	overlapping	0	26	42	59	90	17.2032	1.44607	0.000253849	0.0309227
SLC26A10	12	58017469	58018765	+	NA	ARHGEF25	Rho guanine nucleotide exchange factor (GEF) 25 [Source:HGNC Symbol;Acc:30275]	overlapping	0	13	33	50	53	17.732	1.51538	0.000254807	0.030999
ATP6V0A1	17	40639173	40639385	+	NA	ATP6V0A1	ATPase, H+ transporting, lysosomal V0 subunit a1 [Source:HGNC Symbol;Acc:865]	overlapping	0	17	9	31	34	18.4808	1.66803	0.000256729	0.0311346
RBM23	14	23371396	23371591	-	NA	RBM23	RNA binding motif protein 23 [Source:HGNC Symbol;Acc:20155]	overlapping	0	11	14	28	39	18.4976	1.74573	0.000256729	0.0311346
GNB1	1	1716725	1718492	-	NA	AL109917.2	No description	overlapping	0	142	170	250	347	15.097	1.26343	0.000258095	0.0312655
YWHAB	20	43535023	43537173	+	NA	YWHAB	tyrosine 3-monooxygenase/tryptophan 5-monooxygenase activation protein, beta polypeptide [Source:HGNC Symbol;Acc:12849]	overlapping	0	629	724	1190	1252	13.0024	1.21962	0.000258072	0.0312655
LYN	8	56922467	56922669	+	NA	LYN	v-yes-1 Yamaguchi sarcoma viral related oncogene homolog [Source:HGNC Symbol;Acc:6735]	overlapping	0	8	23	35	42	18.2342	1.64989	0.000258679	0.0313016
AF111169.1	14	77248102	77249119	-	NA	VASH1	vasohibin 1 [Source:HGNC Symbol;Acc:19964]	overlapping	0	14	17	29	50	18.2334	1.65333	0.000258679	0.0313016
TMEM60	7	77423045	77423740	-	NA	TMEM60	transmembrane protein 60 [Source:HGNC Symbol;Acc:21754]	overlapping	0	88	74	150	163	16.0203	1.30948	0.000264111	0.0318354
POU2F1	1	167368423	167368602	+	NA	POU2F1	POU class 2 homeobox 1 [Source:HGNC Symbol;Acc:9212]	overlapping	0	19	28	53	51	17.7047	1.50944	0.000266113	0.0320355
CLCN5	X	49840450	49840637	+	NA	CLCN5	chloride channel 5 [Source:HGNC Symbol;Acc:2023]	overlapping	0	7	5	18	21	19.4119	2.03576	0.000269412	0.0322962
N4BP2	4	40144344	40144481	+	NA	N4BP2	NEDD4 binding protein 2 [Source:HGNC Symbol;Acc:29851]	overlapping	0	4	8	21	17	19.4172	2.02382	0.000269412	0.0322962
PODXL	7	131195954	131196192	-	NA	PODXL	podocalyxin-like [Source:HGNC Symbol;Acc:9171]	overlapping	0	6	6	15	25	19.4063	2.04655	0.000269412	0.0322962
COG5	7	106848293	106851050	-	NA	COG5	component of oligomeric golgi complex 5 [Source:HGNC Symbol;Acc:14857]	overlapping	0	11	10	28	29	18.7275	1.78964	0.000269879	0.0323285
CYP27C1	2	127941696	127944963	-	NA	CYP27C1	cytochrome P450, family 27, subfamily C, polypeptide 1 [Source:HGNC Symbol;Acc:33480]	overlapping	0	16	22	42	47	17.9792	1.57403	0.000270132	0.032347
GSTA4	6	52852155	52852800	-	NA	GSTA4	glutathione S-transferase alpha 4 [Source:HGNC Symbol;Acc:4629]	overlapping	0	16	22	44	44	17.9816	1.56907	0.000270132	0.032347
USP51	X	55511049	55515421	-	NA	USP51	ubiquitin specific peptidase 51 [Source:HGNC Symbol;Acc:23086]	overlapping	0	39	56	99	92	16.753	1.38199	0.000271461	0.0324943
SDCBP	8	59494245	59495419	+	NA	SDCBP	syndecan binding protein (syntenin) [Source:HGNC Symbol;Acc:10662]	overlapping	0	65	96	160	146	16.0293	1.30702	0.000272305	0.0325596
HUS1	7	48004897	48005035	-	NA	HUS1	HUS1 checkpoint homolog (S. pombe) [Source:HGNC Symbol;Acc:5309]	overlapping	0	9	5	18	27	19.2066	2.00194	0.000276519	0.0329253
ZFP41	8	144341945	144344875	+	NA	ZFP41	zinc finger protein 41 homolog (mouse) [Source:HGNC Symbol;Acc:26786]	overlapping	0	6	8	16	29	19.2133	1.9873	0.000276519	0.0329253
FAM192A	16	57186387	57188419	-	NA	FAM192A	family with sequence similarity 192, member A [Source:HGNC Symbol;Acc:29856]	overlapping	0	51	107	151	154	16.052	1.31435	0.00027706	0.0329837
GRAMD1B	11	123493214	123497109	+	NA	GRAMD1B	GRAM domain containing 1B [Source:HGNC Symbol;Acc:29214]	overlapping	0	28	44	81	65	17.1398	1.40808	0.000277353	0.0330017
KCNK2	1	215408171	215410436	+	NA	KCNK2	potassium channel, subfamily K, member 2 [Source:HGNC Symbol;Acc:6277]	overlapping	0	6	10	24	24	19.0471	1.93408	0.000277564	0.0330017
SCD	10	102120491	102124591	+	NA	SCD	stearoyl-CoA desaturase (delta-9-desaturase) [Source:HGNC Symbol;Acc:10571]	overlapping	0	1181	1640	2461	2584	11.9484	1.20657	0.000277709	0.033013
AMMECR1	X	109437414	109441862	-	NA	AMMECR1	Alport syndrome, mental retardation, midface hypoplasia and elliptocytosis chromosomal region gene 1 [Source:HGNC Symbol;Acc:467]	overlapping	0	106	229	306	313	14.9979	1.25366	0.000279454	0.0331058
HTT	4	3149732	3149934	+	NA	HTT	huntingtin [Source:HGNC Symbol;Acc:4851]	overlapping	0	2	6	16	16	19.8426	2.34299	0.000279983	0.0331058
ONECUT2	18	55143669	55158530	+	NA	ONECUT2	one cut homeobox 2 [Source:HGNC Symbol;Acc:8139]	overlapping	0	345	574	820	834	13.5598	1.21904	0.000280137	0.0331058
TNRC6A	16	24815498	24815640	+	NA	TNRC6A	trinucleotide repeat containing 6A [Source:HGNC Symbol;Acc:11969]	overlapping	0	8	28	40	44	18.0588	1.56876	0.000280409	0.0331058
VAX1	10	118888032	118891813	-	NA	VAX1	ventral anterior homeobox 1 [Source:HGNC Symbol;Acc:12660]	overlapping	0	5	3	9	25	19.8309	2.3678	0.000279983	0.0331058
ATL3	11	63391560	63396877	-	NA	ATL3	atlastin GTPase 3 [Source:HGNC Symbol;Acc:24526]	overlapping	0	57	103	144	165	16.0412	1.30023	0.000280861	0.0331473
CSNK1G3	5	122950036	122950711	+	NA	CSNK1G3	casein kinase 1, gamma 3 [Source:HGNC Symbol;Acc:2456]	overlapping	0	4	29	38	42	18.157	1.6225	0.000291476	0.0341011
MANSC1	12	12482218	12483892	-	NA	MANSC1	MANSC domain containing 1 [Source:HGNC Symbol;Acc:25505]	overlapping	0	19	14	34	48	18.1523	1.63648	0.000291476	0.0341011
ZNF2	2	95846848	95850065	+	NA	ZNF2	zinc finger protein 2 [Source:HGNC Symbol;Acc:12991]	overlapping	0	26	51	87	69	17.0422	1.40873	0.000291701	0.0341011
SEH1L	18	12985239	12987533	+	NA	SEH1L	SEH1-like (S. cerevisiae) [Source:HGNC Symbol;Acc:30379]	overlapping	0	259	385	570	597	14.0703	1.22452	0.000292233	0.0341571
CDKL5	X	18622022	18622988	+	NA	CDKL5	cyclin-dependent kinase-like 5 [Source:HGNC Symbol;Acc:11411]	overlapping	0	33	38	70	77	17.1633	1.40246	0.000294461	0.0343502
TMCC3	12	94960896	94965513	-	NA	TMCC3	transmembrane and coiled-coil domain family 3 [Source:HGNC Symbol;Acc:29199]	overlapping	0	31	40	63	87	17.1618	1.40517	0.000294461	0.0343502
AFAP1L1	5	148719570	148721365	+	NA	AFAP1L1	actin filament associated protein 1-like 1 [Source:HGNC Symbol;Acc:26714]	overlapping	0	11	26	32	57	18.0212	1.56553	0.000295538	0.034439
MYBL2	20	42331130	42331543	+	NA	MYBL2	v-myb myeloblastosis viral oncogene homolog (avian)-like 2 [Source:HGNC Symbol;Acc:7548]	overlapping	0	21	16	27	64	18.0192	1.57258	0.000295538	0.034439
N4BP1	16	48572639	48577172	-	NA	N4BP1	NEDD4 binding protein 1 [Source:HGNC Symbol;Acc:29850]	overlapping	0	40	60	94	107	16.6913	1.35716	0.000295466	0.034439
CFL1	11	65622525	65622919	-	NA	CFL1	cofilin 1 (non-muscle) [Source:HGNC Symbol;Acc:1874]	overlapping	0	24	26	51	61	17.6182	1.5048	0.000300219	0.034842
RPN2	20	35835676	35835852	+	NA	RPN2	ribophorin II [Source:HGNC Symbol;Acc:10382]	overlapping	0	21	26	42	66	17.7035	1.5122	0.000300181	0.034842
C8orf84	8	73976775	73979693	-	NA	C8orf84	chromosome 8 open reading frame 84 [Source:HGNC Symbol;Acc:30362]	overlapping	0	6	14	30	23	18.8026	1.77858	0.000302585	0.0350236
FASTKD3	5	7866759	7867502	-	NA	MTRR	5-methyltetrahydrofolate-homocysteine methyltransferase reductase [Source:HGNC Symbol;Acc:7473]	overlapping	0	13	18	41	33	18.2443	1.63134	0.000303364	0.0350457
PANX2	22	50617650	50618721	+	NA	PANX2	pannexin 2 [Source:HGNC Symbol;Acc:8600]	overlapping	0	17	14	30	48	18.2394	1.64242	0.000303364	0.0350457
TC2N	14	92246266	92249554	-	NA	TC2N	tandem C2 domains, nuclear [Source:HGNC Symbol;Acc:19859]	overlapping	0	26	42	63	83	17.2095	1.43343	0.000304429	0.0351378
ATP10D	4	47487305	47487536	+	NA	ATP10D	ATPase, class V, type 10D [Source:HGNC Symbol;Acc:13549]	overlapping	0	2	5	13	17	19.9945	2.42468	0.000308709	0.0354592
CDK4	12	58144439	58144548	-	NA	CDK4	cyclin-dependent kinase 4 [Source:HGNC Symbol;Acc:1773]	overlapping	0	8	17	33	32	18.5027	1.73449	0.000307534	0.0354592
CNTNAP2	7	148112509	148118090	+	NA	CNTNAP2	contactin associated protein-like 2 [Source:HGNC Symbol;Acc:13830]	overlapping	0	121	212	292	324	15.0115	1.24456	0.000308943	0.0354592
CRYZ	1	75172583	75174511	-	NA	RP11-17E13.3	No description	overlapping	0	3	14	27	22	18.9797	1.89269	0.000309216	0.0354592
LGR5	12	71977427	71978622	+	NA	LGR5	leucine-rich repeat-containing G protein-coupled receptor 5 [Source:HGNC Symbol;Acc:4504]	overlapping	0	1	6	19	9	20.0142	2.3848	0.000308709	0.0354592
MLL	11	118392612	118395936	+	NA	MLL	myeloid/lymphoid or mixed-lineage leukemia (trithorax homolog, Drosophila) [Source:HGNC Symbol;Acc:7132]	overlapping	0	146	302	418	388	14.5907	1.22937	0.000309051	0.0354592
STXBP4	17	53237158	53241646	+	NA	STXBP4	syntaxin binding protein 4 [Source:HGNC Symbol;Acc:19694]	overlapping	0	103	167	262	231	15.3084	1.25633	0.00030914	0.0354592
TAPBP	6	33267471	33269548	-	NA	TAPBP	TAP binding protein (tapasin) [Source:HGNC Symbol;Acc:11566]	overlapping	0	29	29	57	69	17.4265	1.46013	0.000309216	0.0354592
TMEM133	11	100862811	100864663	+	NA	TMEM133	transmembrane protein 133 [Source:HGNC Symbol;Acc:24033]	overlapping	0	7	11	25	24	18.9455	1.79756	0.000309216	0.0354592
BCL11A	2	60686955	60689559	-	NA	BCL11A	B-cell CLL/lymphoma 11A (zinc finger protein) [Source:HGNC Symbol;Acc:13221]	overlapping	0	18	23	44	51	17.8789	1.55554	0.000312112	0.0355686
DMXL2	15	51750703	51750824	-	NA	DMXL2	Dmx-like 2 [Source:HGNC Symbol;Acc:2938]	overlapping	0	0	1	8	8	21.8475	4.33378	0.000312938	0.0355686
ENPEP	4	111427339	111427414	+	NA	ENPEP	glutamyl aminopeptidase (aminopeptidase A) [Source:HGNC Symbol;Acc:3355]	overlapping	0	1	0	6	11	21.8165	4.39628	0.000312938	0.0355686
FANCA	16	89877337	89877479	-	NA	FANCA	Fanconi anemia, complementation group A [Source:HGNC Symbol;Acc:3582]	overlapping	0	1	0	7	9	21.853	4.32345	0.000312938	0.0355686
GRB2	17	73317740	73317908	-	NA	GRB2	growth factor receptor-bound protein 2 [Source:HGNC Symbol;Acc:4566]	overlapping	0	0	1	9	7	21.8422	4.34442	0.000312938	0.0355686
GTF2A1	14	81686833	81687294	-	NA	GTF2A1	general transcription factor IIA, 1, 19/37kDa [Source:HGNC Symbol;Acc:4646]	overlapping	0	12	26	38	51	17.9881	1.555	0.000310693	0.0355686
KIF5C	2	149853778	149855350	+	NA	KIF5C	kinesin family member 5C [Source:HGNC Symbol;Acc:6325]	overlapping	0	1	0	10	6	21.837	4.35536	0.000312938	0.0355686
TMEM110	3	52870772	52874626	-	NA	MUSTN1	musculoskeletal, embryonic nuclear protein 1 [Source:HGNC Symbol;Acc:22144]	overlapping	0	53	62	93	139	16.5039	1.32972	0.000312397	0.0355686
NOP14	4	2943309	2943456	-	NA	C4orf10	chromosome 4 open reading frame 10 [Source:HGNC Symbol;Acc:20205]	overlapping	0	1	0	11	5	21.8317	4.36606	0.000312938	0.0355686
RQCD1	2	219458831	219461803	+	NA	RQCD1	RCD1 required for cell differentiation1 homolog (S. pombe) [Source:HGNC Symbol;Acc:10445]	overlapping	0	110	158	219	288	15.3207	1.25377	0.000312865	0.0355686
SYVN1	11	64899719	64900251	-	NA	SYVN1	synovial apoptosis inhibitor 1, synoviolin [Source:HGNC Symbol;Acc:20738]	overlapping	0	0	1	7	9	21.8528	4.32318	0.000312938	0.0355686
BRCC3	X	154349498	154351347	+	NA	MTCP1	mature T-cell proliferation 1 [Source:HGNC Symbol;Acc:7423]	overlapping	0	163	219	331	369	14.8208	1.2312	0.000323157	0.0365652
LTBP2	14	74964889	74967732	-	NA	LTBP2	latent transforming growth factor beta binding protein 2 [Source:HGNC Symbol;Acc:6715]	overlapping	0	19	30	50	59	17.6514	1.4955	0.00032451	0.0366993
ARNT2	15	80885941	80890278	+	NA	ARNT2	aryl-hydrocarbon receptor nuclear translocator 2 [Source:HGNC Symbol;Acc:16876]	overlapping	0	48	58	97	113	16.6192	1.33408	0.000325559	0.0368053
ARL6IP5	3	69134095	69134374	+	NA	ARL6IP5	ADP-ribosylation-like factor 6 interacting protein 5 [Source:HGNC Symbol;Acc:16937]	overlapping	0	0	0	9	3	35.0403	29.9516	0.000327601	0.0368138
C1orf35	1	228290835	228293112	-	NA	C1orf35	chromosome 1 open reading frame 35 [Source:HGNC Symbol;Acc:19032]	overlapping	0	21	18	44	45	17.9562	1.54639	0.000325857	0.0368138
COL14A1	8	121382575	121383156	+	NA	COL14A1	collagen, type XIV, alpha 1 [Source:HGNC Symbol;Acc:2191]	overlapping	0	0	0	2	11	35.0243	29.9835	0.000327601	0.0368138
EML1	14	100402366	100402463	+	NA	EML1	echinoderm microtubule associated protein like 1 [Source:HGNC Symbol;Acc:3330]	overlapping	0	0	0	4	9	35.0133	30.0056	0.000327601	0.0368138
IFI30	19	18287950	18288102	+	NA	IFI30	interferon, gamma-inducible protein 30 [Source:HGNC Symbol;Acc:5398]	overlapping	0	0	0	5	8	35.0077	30.0167	0.000327601	0.0368138
IFT74	9	26978126	26978261	+	NA	IFT74	intraflagellar transport 74 homolog (Chlamydomonas) [Source:HGNC Symbol;Acc:21424]	overlapping	0	0	0	8	4	35.046	29.94	0.000327601	0.0368138
SP3	2	174820545	174820956	-	NA	SP3	Sp3 transcription factor [Source:HGNC Symbol;Acc:11208]	overlapping	0	17	47	70	62	17.3033	1.41921	0.000326886	0.0368138
GRINL1A	15	58006734	58009755	+	NA	AC090651.1	GRINL1A complex locus protein 1 [Source:UniProtKB/Swiss-Prot;Acc:P0CAP1]	overlapping	0	41	93	137	116	16.2945	1.30452	0.000328503	0.0368362
SMARCD1	12	50492730	50494495	+	NA	SMARCD1	SWI/SNF related, matrix associated, actin dependent regulator of chromatin, subfamily d, member 1 [Source:HGNC Symbol;Acc:11106]	overlapping	0	66	76	127	147	16.2154	1.29815	0.000328214	0.0368362
SORBS1	10	97071530	97074883	-	NA	SORBS1	sorbin and SH3 domain containing 1 [Source:HGNC Symbol;Acc:14565]	overlapping	0	44	66	98	121	16.5655	1.33372	0.000328699	0.0368362
THRA	17	38245459	38248880	+	NA	THRA	thyroid hormone receptor, alpha (erythroblastic leukemia viral (v-erb-a) oncogene homolog, avian) [Source:HGNC Symbol;Acc:11796]	overlapping	0	41	69	84	142	16.562	1.34037	0.000328699	0.0368362
TMEM41A	3	185207389	185209545	-	NA	TMEM41A	transmembrane protein 41A [Source:HGNC Symbol;Acc:30544]	overlapping	0	154	207	315	349	14.8993	1.23734	0.000329983	0.0369335
ABCF2	7	150911144	150911277	-	NA	ABCF2	ATP-binding cassette, sub-family F (GCN20), member 2 [Source:HGNC Symbol;Acc:71]	overlapping	0	11	22	36	44	18.1625	1.61365	0.000339439	0.0372848
ADIPOR2	12	1889617	1889803	+	NA	ADIPOR2	adiponectin receptor 2 [Source:HGNC Symbol;Acc:24041]	overlapping	0	8	11	24	27	18.8839	1.76482	0.000341066	0.0372848
AKD1	6	109952912	109954306	-	NA	AKD1	adenylate kinase domain containing 1 [Source:HGNC Symbol;Acc:33814]	overlapping	0	39	34	76	72	17.1299	1.39003	0.000339048	0.0372848
ATP7B	13	52539008	52539169	-	NA	ATP7B	ATPase, Cu++ transporting, beta polypeptide [Source:HGNC Symbol;Acc:870]	overlapping	0	4	6	17	16	19.6573	2.07023	0.000340223	0.0372848
CPE	4	166385542	166385738	+	NA	CPE	carboxypeptidase E [Source:HGNC Symbol;Acc:2303]	overlapping	0	2	4	12	15	20.1807	2.49732	0.000337247	0.0372848
EIF2B1	12	124111591	124111703	-	NA	EIF2B1	eukaryotic translation initiation factor 2B, subunit 1 alpha, 26kDa [Source:HGNC Symbol;Acc:3257]	overlapping	0	3	7	17	16	19.6572	2.07001	0.000340223	0.0372848
KIAA0317	14	75134168	75134297	-	NA	KIAA0317	KIAA0317 [Source:HGNC Symbol;Acc:20363]	overlapping	0	1	8	16	18	19.7173	2.25305	0.000340223	0.0372848
LAPTM4B	8	98863625	98863702	+	NA	LAPTM4B	lysosomal protein transmembrane 4 beta [Source:HGNC Symbol;Acc:13646]	overlapping	0	10	20	32	42	18.2912	1.6314	0.000335957	0.0372848
MYLK	3	123332892	123333196	-	NA	RP11-202D20.1	No description	overlapping	0	12	21	28	55	18.1586	1.62166	0.000339439	0.0372848
PAK2	3	196529888	196530035	+	NA	PAK2	p21 protein (Cdc42/Rac)-activated kinase 2 [Source:HGNC Symbol;Acc:8591]	overlapping	0	3	3	13	14	20.1764	2.50644	0.000337247	0.0372848
PRPF6	20	62659831	62659922	+	NA	ZNF512B	zinc finger protein 512B [Source:HGNC Symbol;Acc:29212]	overlapping	0	4	2	13	14	20.1765	2.50669	0.000337247	0.0372848
RASSF9	12	86198331	86199740	-	NA	RASSF9	Ras association (RalGDS/AF-6) domain family (N-terminal) member 9 [Source:HGNC Symbol;Acc:15739]	overlapping	0	2	4	6	23	20.1585	2.54173	0.000337247	0.0372848
RCHY1	4	76404247	76407876	-	NA	RCHY1	ring finger and CHY zinc finger domain containing 1 [Source:HGNC Symbol;Acc:17479]	overlapping	0	156	211	319	353	14.8786	1.23102	0.00033958	0.0372848
SIPA1L1	14	72054288	72056087	+	NA	SIPA1L1	signal-induced proliferation-associated 1 like 1 [Source:HGNC Symbol;Acc:20284]	overlapping	0	81	127	209	171	15.6804	1.26541	0.000334653	0.0372848
SMC4	3	160151445	160151698	+	NA	RP11-432B6.3	Uncharacterized protein [Source:UniProtKB/TrEMBL;Acc:C9J614]	overlapping	0	5	5	18	15	19.6533	2.07862	0.000340223	0.0372848
SYNGR2	17	76167820	76169009	+	NA	SYNGR2	synaptogyrin 2 [Source:HGNC Symbol;Acc:11499]	overlapping	0	6	4	9	26	19.6503	2.085	0.000340223	0.0372848
TTL	2	113277859	113278257	+	NA	TTL	tubulin tyrosine ligase [Source:HGNC Symbol;Acc:21586]	overlapping	0	11	19	32	42	18.2912	1.63156	0.000335957	0.0372848
EIF4E3	3	71728440	71733879	-	NA	EIF4E3	eukaryotic translation initiation factor 4E family member 3 [Source:HGNC Symbol;Acc:31837]	overlapping	0	92	148	209	238	15.4814	1.25021	0.000342182	0.0373881
LGR4	11	27406800	27407015	-	NA	LGR4	leucine-rich repeat-containing G protein-coupled receptor 4 [Source:HGNC Symbol;Acc:13299]	overlapping	0	13	11	27	36	18.5698	1.71997	0.000343779	0.0374689
SERINC1	6	122773033	122773202	-	NA	SERINC1	serine incorporator 1 [Source:HGNC Symbol;Acc:13464]	overlapping	0	33	76	107	105	16.581	1.32754	0.000343607	0.0374689
SLC7A1	13	30109956	30110339	-	NA	SLC7A1	solute carrier family 7 (cationic amino acid transporter, y+ system), member 1 [Source:HGNC Symbol;Acc:11057]	overlapping	0	38	28	52	92	17.2583	1.42482	0.000346034	0.0376647
TMEM19	12	72094612	72097840	+	NA	TMEM19	transmembrane protein 19 [Source:HGNC Symbol;Acc:25605]	overlapping	0	37	61	90	105	16.7292	1.33923	0.000347775	0.0378478
TMBIM6	12	50156656	50158717	+	NA	TMBIM6	transmembrane BAX inhibitor motif containing 6 [Source:HGNC Symbol;Acc:11723]	overlapping	0	216	295	435	493	14.4084	1.2164	0.000348448	0.0378959
C6orf89	6	36882330	36882469	+	NA	C6orf89	chromosome 6 open reading frame 89 [Source:HGNC Symbol;Acc:21114]	overlapping	0	9	5	26	15	19.2385	1.93817	0.000354793	0.0381241
PQLC1	18	77690228	77690311	-	NA	PQLC1	PQ loop repeat containing 1 [Source:HGNC Symbol;Acc:26188]	overlapping	0	5	9	21	22	19.2254	1.96279	0.000354793	0.0381241
TET1	10	70442593	70442730	+	NA	TET1	tet oncogene 1 [Source:HGNC Symbol;Acc:29484]	overlapping	0	4	8	19	19	19.4249	2.00856	0.00035318	0.0381241
MYEF2	15	48431629	48435268	-	NA	SLC24A5	solute carrier family 24, member 5 [Source:HGNC Symbol;Acc:20611]	overlapping	0	26	82	109	99	16.5965	1.32219	0.000359469	0.0383999
AL161915.1	1	54569968	54571750	+	NA	C1orf83	chromosome 1 open reading frame 83 [Source:HGNC Symbol;Acc:26494]	overlapping	0	3	2	11	13	20.3962	2.59314	0.000361984	0.0385179
GBF1	10	104019807	104019873	+	NA	GBF1	golgi brefeldin A resistant guanine nucleotide exchange factor 1 [Source:HGNC Symbol;Acc:4181]	overlapping	0	2	3	17	6	20.3963	2.59242	0.000361984	0.0385179
GOLGA7	8	41367103	41367658	+	NA	GOLGA7	golgin A7 [Source:HGNC Symbol;Acc:24876]	overlapping	0	71	100	155	168	15.9578	1.27619	0.00036191	0.0385179
ATP13A1	19	19757938	19758134	-	NA	AC011458.1	No description	overlapping	0	2	1	12	6	20.954	2.95139	0.000366585	0.0386996
HDAC7	12	48183596	48185091	-	NA	HDAC7	histone deacetylase 7 [Source:HGNC Symbol;Acc:14067]	overlapping	0	2	0	11	8	21.2151	3.59945	0.000366585	0.0386996
LHFPL2	5	77781038	77784976	-	NA	LHFPL2	lipoma HMGIC fusion partner-like 2 [Source:HGNC Symbol;Acc:6588]	overlapping	0	126	166	261	271	15.2081	1.23194	0.000364956	0.0386996
PTPRZ1	7	121513143	121513611	+	NA	PTPRZ1	protein tyrosine phosphatase, receptor-type, Z polypeptide 1 [Source:HGNC Symbol;Acc:9685]	overlapping	0	2	1	8	11	20.9377	2.98409	0.000366585	0.0386996
RAB5C	17	40282355	40282608	-	NA	RAB5C	RAB5C, member RAS oncogene family [Source:HGNC Symbol;Acc:9785]	overlapping	0	2	1	7	12	20.9427	2.97406	0.000366585	0.0386996
SOX6	11	15994245	15994658	-	NA	SOX6	SRY (sex determining region Y)-box 6 [Source:HGNC Symbol;Acc:16421]	overlapping	0	1	2	8	10	20.9745	2.90999	0.000366585	0.0386996
SYCP2L	6	10907775	10907917	+	NA	TMEM14B	transmembrane protein 14B [Source:HGNC Symbol;Acc:21384]	overlapping	0	2	1	12	6	20.954	2.95139	0.000366585	0.0386996
VPS8	3	184769664	184770392	+	NA	VPS8	vacuolar protein sorting 8 homolog (S. cerevisiae) [Source:HGNC Symbol;Acc:29122]	overlapping	0	2	1	8	11	20.9377	2.98409	0.000366585	0.0386996
FNTB	14	65527899	65529316	+	NA	FNTB	farnesyltransferase, CAAX box, beta [Source:HGNC Symbol;Acc:3785]	overlapping	0	31	34	65	70	17.2876	1.40882	0.000369842	0.038893
PPP1R15B	1	204372515	204375441	-	NA	RP11-739N20.2	No description	overlapping	0	245	462	640	608	13.9474	1.19994	0.000370211	0.0389194
PDK3	X	24557251	24557954	+	NA	PDK3	pyruvate dehydrogenase kinase, isozyme 3 [Source:HGNC Symbol;Acc:8811]	overlapping	0	91	186	249	257	15.2814	1.23538	0.000370843	0.0389796
RNPEP	1	201972365	201972548	+	NA	RNPEP	arginyl aminopeptidase (aminopeptidase B) [Source:HGNC Symbol;Acc:10078]	overlapping	0	26	17	42	54	17.8428	1.49219	0.000371239	0.0390149
ACCN2	12	50475043	50475147	+	NA	ACCN2	amiloride-sensitive cation channel 2, neuronal [Source:HGNC Symbol;Acc:100]	overlapping	0	2	2	4	19	20.6186	2.79185	0.000375968	0.0391043
C1orf183	1	112296397	112298159	-	NA	C1orf183	chromosome 1 open reading frame 183 [Source:HGNC Symbol;Acc:28045]	overlapping	0	0	3	7	16	20.8119	3.23454	0.000375968	0.0391043
FUCA2	6	143828374	143828561	-	NA	FUCA2	fucosidase, alpha-L- 2, plasma [Source:HGNC Symbol;Acc:4008]	overlapping	0	2	2	14	6	20.6653	2.69857	0.000375968	0.0391043
HPS3	3	148875137	148875318	+	NA	HPS3	Hermansky-Pudlak syndrome 3 [Source:HGNC Symbol;Acc:15597]	overlapping	0	0	4	10	11	20.6519	2.72437	0.000375968	0.0391043
TMEM50B	21	34821089	34823170	-	NA	IFNGR2	interferon gamma receptor 2 (interferon gamma transducer 1) [Source:HGNC Symbol;Acc:5440]	overlapping	0	49	83	123	128	16.3244	1.28934	0.000373697	0.0391043
IGF1R	15	99500290	99501057	+	NA	IGF1R	insulin-like growth factor 1 receptor [Source:HGNC Symbol;Acc:5465]	overlapping	0	57	70	109	140	16.3717	1.30746	0.000372383	0.0391043
PSMD13	11	248607	249057	+	NA	PSMD13	proteasome (prosome, macropain) 26S subunit, non-ATPase, 13 [Source:HGNC Symbol;Acc:9558]	overlapping	0	20	9	30	41	18.3483	1.61832	0.000373658	0.0391043
SYNE2	14	64560067	64560198	+	NA	SYNE2	spectrin repeat containing, nuclear envelope 2 [Source:HGNC Symbol;Acc:17084]	overlapping	0	2	2	12	9	20.6423	2.74441	0.000375968	0.0391043
ATG9A	2	220084102	220085174	-	NA	ATG9A	ATG9 autophagy related 9 homolog A (S. cerevisiae) [Source:HGNC Symbol;Acc:22408]	overlapping	0	38	44	74	93	16.9748	1.36377	0.000376851	0.0391589
UBE2N	12	93802090	93803855	-	NA	UBE2N	ubiquitin-conjugating enzyme E2N (UBC13 homolog, yeast) [Source:HGNC Symbol;Acc:12492]	overlapping	0	132	210	299	324	14.9826	1.2259	0.00037973	0.0393955
GSK3B	3	119812194	119813264	-	NA	GSK3B	glycogen synthase kinase 3 beta [Source:HGNC Symbol;Acc:4617]	overlapping	0	16	42	59	64	17.4371	1.43597	0.000379842	0.039401
CCPG1	15	55651737	55653142	-	NA	CCPG1	cell cycle progression 1 [Source:HGNC Symbol;Acc:24227]	overlapping	0	28	50	89	65	17.0377	1.38079	0.000382125	0.0396253
CCBP2	3	42905958	42908775	+	NA	CCBP2	chemokine binding protein 2 [Source:HGNC Symbol;Acc:1565]	overlapping	0	1	7	15	16	19.8677	2.29229	0.00038282	0.0396596
GLT25D2	1	183904971	183908171	-	NA	GLT25D2	glycosyltransferase 25 domain containing 2 [Source:HGNC Symbol;Acc:16790]	overlapping	0	51	70	110	126	16.438	1.31394	0.000386685	0.0398334
JAK1	1	65310437	65310572	-	NA	AL357078.2	No description	overlapping	0	7	11	28	19	18.9621	1.76422	0.000386625	0.0398334
NHEDC2	4	103964453	103964602	-	NA	NHEDC2	Na+/H+ exchanger domain containing 2 [Source:HGNC Symbol;Acc:25143]	overlapping	0	7	11	26	22	18.9554	1.77768	0.000386625	0.0398334
ARHGEF12	11	120319984	120322433	+	NA	ARHGEF12	Rho guanine nucleotide exchange factor (GEF) 12 [Source:HGNC Symbol;Acc:14193]	overlapping	0	36	73	113	94	16.5883	1.31328	0.000389158	0.0400755
SEC31A	4	83765539	83765613	-	NA	SEC31A	SEC31 homolog A (S. cerevisiae) [Source:HGNC Symbol;Acc:17052]	overlapping	0	21	19	48	41	17.9287	1.52811	0.00039014	0.0401514
FMNL2	2	153501948	153502041	+	NA	FMNL2	formin-like 2 [Source:HGNC Symbol;Acc:18267]	overlapping	0	8	18	28	39	18.469	1.68856	0.000393048	0.0402494
FZD6	8	104337263	104337726	+	NA	FZD6	frizzled homolog 6 (Drosophila) [Source:HGNC Symbol;Acc:4044]	overlapping	0	10	17	30	36	18.446	1.62623	0.000393048	0.0402494
GLI3	7	42116351	42116456	-	NA	GLI3	GLI family zinc finger 3 [Source:HGNC Symbol;Acc:4319]	overlapping	0	11	16	28	38	18.4517	1.61515	0.000393048	0.0402494
MEF2D	1	156436009	156437448	-	NA	MEF2D	myocyte enhancer factor 2D [Source:HGNC Symbol;Acc:6997]	overlapping	0	14	13	28	38	18.4519	1.61565	0.000393048	0.0402494
PPT1	1	40539608	40539855	-	NA	PPT1	palmitoyl-protein thioesterase 1 [Source:HGNC Symbol;Acc:9325]	overlapping	0	14	23	43	40	18.0397	1.5294	0.000393304	0.0402494
ZNF488	10	48370826	48373866	+	NA	ZNF488	zinc finger protein 488 [Source:HGNC Symbol;Acc:23535]	overlapping	0	8	18	27	41	18.4622	1.70213	0.000393048	0.0402494
OFD1	X	13778234	13778839	+	NA	OFD1	oral-facial-digital syndrome 1 [Source:HGNC Symbol;Acc:2567]	overlapping	0	5	25	40	30	18.3047	1.60265	0.000395578	0.0404506
TSPYL2	X	53116958	53117722	+	NA	TSPYL2	TSPY-like 2 [Source:HGNC Symbol;Acc:24358]	overlapping	0	11	19	42	27	18.3088	1.59642	0.000395578	0.0404506
ACO1	9	32427299	32427434	+	NA	ACO1	aconitase 1, soluble [Source:HGNC Symbol;Acc:117]	overlapping	0	3	12	22	22	19.1568	1.89985	0.000397921	0.0405636
ANTXR1	2	69420467	69420547	+	NA	ANTXR1	anthrax toxin receptor 1 [Source:HGNC Symbol;Acc:21014]	overlapping	0	5	10	20	25	19.1494	1.9155	0.000397921	0.0405636
DNAJB5	9	34997023	34998428	+	NA	DNAJB5	DnaJ (Hsp40) homolog, subfamily B, member 5 [Source:HGNC Symbol;Acc:14887]	overlapping	0	6	5	13	23	19.5469	2.01667	0.000401606	0.0407743
THOC5	22	29901868	29904509	-	NA	THOC5	THO complex 5 [Source:HGNC Symbol;Acc:19074]	overlapping	0	55	96	124	166	16.139	1.27196	0.00040107	0.0407743
CCDC88A	2	55514978	55518300	-	NA	CCDC88A	coiled-coil domain containing 88A [Source:HGNC Symbol;Acc:25523]	overlapping	0	107	165	252	240	15.3098	1.23254	0.000402322	0.0408079
F8A3	X	154686576	154688276	-	NA	F8A3	coagulation factor VIII-associated (intronic transcript) 3 [Source:HGNC Symbol;Acc:31850]	overlapping	0	36	37	54	101	17.1354	1.37859	0.000403074	0.0408548
SLC19A2	1	169433147	169435215	-	NA	SLC19A2	solute carrier family 19 (thiamine transporter), member 2 [Source:HGNC Symbol;Acc:10938]	overlapping	0	37	53	86	92	16.8516	1.34072	0.000403084	0.0408548
ANTXR2	4	80826725	80827326	-	NA	ANTXR2	anthrax toxin receptor 2 [Source:HGNC Symbol;Acc:21732]	overlapping	0	17	36	54	58	17.5698	1.43144	0.000403324	0.0408665
HTR2B	2	231972944	231974123	-	NA	PSMD1	proteasome (prosome, macropain) 26S subunit, non-ATPase, 1 [Source:HGNC Symbol;Acc:9554]	overlapping	0	12	9	22	34	18.7576	1.72987	0.000404757	0.0408979
RAB5B	12	56385881	56385996	+	NA	RAB5B	RAB5B, member RAS oncogene family [Source:HGNC Symbol;Acc:9784]	overlapping	0	5	16	30	24	18.7553	1.73177	0.000404757	0.0408979
AC104463.1	1	202593667	202594004	+	NA	SYT2	synaptotagmin II [Source:HGNC Symbol;Acc:11510]	overlapping	0	6	7	9	34	19.3221	1.9839	0.000404326	0.0408979
ZNF703	8	37555999	37556192	+	NA	ZNF703	zinc finger protein 703 [Source:HGNC Symbol;Acc:25883]	overlapping	0	27	14	30	68	17.8904	1.53498	0.000406417	0.0410401
NUMBL	19	41171810	41174043	-	NA	NUMBL	numb homolog (Drosophila)-like [Source:HGNC Symbol;Acc:8061]	overlapping	0	21	17	41	45	18.0034	1.52691	0.000411104	0.0413607
PKP4	2	159477743	159477933	+	NA	PKP4	plakophilin 4 [Source:HGNC Symbol;Acc:9026]	overlapping	0	17	21	45	39	18.0084	1.51581	0.000411104	0.0413607
MSL3	X	11783586	11786096	+	NA	MSL3	male-specific lethal 3 homolog (Drosophila) [Source:HGNC Symbol;Acc:7370]	overlapping	0	24	38	66	60	17.362	1.3952	0.000413575	0.0415964
SYT6	1	114631914	114634704	-	NA	SYT6	synaptotagmin VI [Source:HGNC Symbol;Acc:18638]	overlapping	0	16	30	41	61	17.7571	1.46588	0.000416173	0.0417425
CBFA2T3	16	88941266	88943683	-	NA	CBFA2T3	core-binding factor, runt domain, alpha subunit 2; translocated to, 3 [Source:HGNC Symbol;Acc:1537]	overlapping	0	14	17	28	48	18.261	1.59817	0.000417373	0.0417735
DHRS1	14	24759804	24760201	-	NA	DHRS1	dehydrogenase/reductase (SDR family) member 1 [Source:HGNC Symbol;Acc:16445]	overlapping	0	18	13	32	43	18.2595	1.60246	0.000417373	0.0417735
STAM	10	17750775	17750950	+	NA	STAM	signal transducing adaptor molecule (SH3 domain and ITAM motif) 1 [Source:HGNC Symbol;Acc:11357]	overlapping	0	10	18	26	43	18.4021	1.60879	0.000417502	0.0417735
RAB2A	8	61533233	61536186	+	NA	RAB2A	RAB2A, member RAS oncogene family [Source:HGNC Symbol;Acc:9763]	overlapping	0	84	140	212	193	15.5876	1.23677	0.000419634	0.0419804
PGM2	4	37831586	37831753	+	NA	PGM2	phosphoglucomutase 2 [Source:HGNC Symbol;Acc:8906]	overlapping	0	9	10	18	34	18.8909	1.75129	0.000423354	0.0422456
FBXW8	12	117465833	117468953	+	NA	FBXW8	F-box and WD repeat domain containing 8 [Source:HGNC Symbol;Acc:13597]	overlapping	0	41	52	86	98	16.8079	1.33406	0.000426288	0.0425162
PTMS	12	6879558	6880118	+	NA	PTMS	parathymosin [Source:HGNC Symbol;Acc:9629]	overlapping	0	84	87	154	165	15.9664	1.26034	0.000428265	0.0425774
CUTA	6	33385646	33386065	-	NA	CUTA	cutA divalent cation tolerance homolog (E. coli) [Source:HGNC Symbol;Acc:21101]	overlapping	0	3	4	10	20	20.0073	2.39947	0.000429816	0.0425958
GAP43	3	115342171	115342566	+	NA	GAP43	growth associated protein 43 [Source:HGNC Symbol;Acc:4140]	overlapping	0	6	1	15	13	20.0324	2.35085	0.000429816	0.0425958
MAP7	6	136704809	136704919	-	NA	MAP7	microtubule-associated protein 7 [Source:HGNC Symbol;Acc:6869]	overlapping	0	1	6	15	13	20.0318	2.34966	0.000429816	0.0425958
SLC22A5	5	131729877	131731306	+	NA	SLC22A5	solute carrier family 22 (organic cation/carnitine transporter), member 5 [Source:HGNC Symbol;Acc:10969]	overlapping	0	16	23	43	44	17.9724	1.51257	0.000428799	0.0425958
SLC37A4	11	118898522	118899136	-	NA	SLC37A4	solute carrier family 37 (glucose-6-phosphate transporter), member 4 [Source:HGNC Symbol;Acc:4061]	overlapping	0	4	3	9	21	20.0117	2.39124	0.000429816	0.0425958
KANK1	9	710804	713464	+	NA	KANK1	KN motif and ankyrin repeat domains 1 [Source:HGNC Symbol;Acc:19309]	overlapping	0	136	141	202	320	15.2888	1.22389	0.000436369	0.0430824
NMT1	17	43181077	43181244	+	NA	NMT1	N-myristoyltransferase 1 [Source:HGNC Symbol;Acc:7857]	overlapping	0	20	24	46	49	17.8236	1.46254	0.000438696	0.0432991
AHNAK	11	62284482	62284829	-	NA	AHNAK	AHNAK nucleoprotein [Source:HGNC Symbol;Acc:347]	overlapping	0	49	47	79	112	16.7715	1.3164	0.000441639	0.0433678
KPNA6	1	32636308	32638774	+	NA	KPNA6	karyopherin alpha 6 (importin alpha 7) [Source:HGNC Symbol;Acc:6399]	overlapping	0	304	464	668	680	13.8371	1.18267	0.000440432	0.0433678
LARP1	5	154183761	154183867	+	NA	LARP1	La ribonucleoprotein domain family, member 1 [Source:HGNC Symbol;Acc:29531]	overlapping	0	10	19	30	40	18.3566	1.59849	0.000441775	0.0433678
WDR11	10	122611293	122612147	+	NA	WDR11	WD repeat domain 11 [Source:HGNC Symbol;Acc:13831]	overlapping	0	5	11	25	21	19.0711	1.88568	0.00044092	0.0433678
ZNF473	19	50548835	50549263	+	NA	ZNF473	zinc finger protein 473 [Source:HGNC Symbol;Acc:23239]	overlapping	0	4	12	24	22	19.0745	1.87856	0.00044092	0.0433678
RP1-170O19.6	7	27210927	27211384	+	NA	HOXA9	homeobox A9 [Source:HGNC Symbol;Acc:5109]	overlapping	0	77	127	195	173	15.7228	1.23631	0.000444509	0.0436297
SEC24B	4	110415771	110416012	+	NA	SEC24B	SEC24 family, member B (S. cerevisiae) [Source:HGNC Symbol;Acc:10704]	overlapping	0	14	34	53	49	17.7011	1.45434	0.000445739	0.0437117
SLC39A9	14	69925080	69929107	+	NA	SLC39A9	solute carrier family 39 (zinc transporter), member 9 [Source:HGNC Symbol;Acc:20182]	overlapping	0	240	306	442	540	14.3251	1.1921	0.000445744	0.0437117
IQGAP2	5	76003025	76003957	+	NA	IQGAP2	IQ motif containing GTPase activating protein 2 [Source:HGNC Symbol;Acc:6111]	overlapping	0	12	28	48	40	17.9351	1.51285	0.000446372	0.0437536
QRICH1	3	49094295	49095323	-	NA	QRICH1	glutamine-rich 1 [Source:HGNC Symbol;Acc:24713]	overlapping	0	41	74	104	117	16.5209	1.29397	0.000446806	0.0437718
RUNX1	21	36160098	36164907	-	NA	RUNX1	runt-related transcription factor 1 [Source:HGNC Symbol;Acc:10471]	overlapping	0	11	41	57	53	17.5884	1.44769	0.000450701	0.0440857
RBM14	11	66393932	66394818	+	NA	RBM14	RNA binding motif protein 14 [Source:HGNC Symbol;Acc:14219]	overlapping	0	77	67	105	177	16.2087	1.27241	0.000452779	0.0442691
ANKRD32	5	94024211	94024374	+	NA	ANKRD32	ankyrin repeat domain 32 [Source:HGNC Symbol;Acc:25408]	overlapping	0	2	7	14	20	19.7255	2.2372	0.0004582	0.0444608
CCT3	1	156306870	156307031	-	NA	CCT3	chaperonin containing TCP1, subunit 3 (gamma) [Source:HGNC Symbol;Acc:1616]	overlapping	0	4	6	15	18	19.6654	2.05392	0.0004582	0.0444608
CDK2AP2	11	67274091	67274483	-	NA	CDK2AP2	cyclin-dependent kinase 2 associated protein 2 [Source:HGNC Symbol;Acc:30833]	overlapping	0	4	5	15	19	19.7217	2.24569	0.0004582	0.0444608
CGN	1	151498118	151498266	+	NA	CGN	cingulin [Source:HGNC Symbol;Acc:17429]	overlapping	0	6	4	11	23	19.6619	2.0619	0.0004582	0.0444608
FBXL20	17	37438982	37439108	-	NA	FBXL20	F-box and leucine-rich repeat protein 20 [Source:HGNC Symbol;Acc:24679]	overlapping	0	4	10	25	15	19.2576	1.89794	0.000455419	0.0444608
RP5-1055C14.7	X	102942212	102942414	+	NA	MORF4L2	mortality factor 4 like 2 [Source:HGNC Symbol;Acc:16849]	overlapping	0	3	6	13	21	19.7296	2.22939	0.0004582	0.0444608
MYO1D	17	31091896	31092099	-	NA	MYO1D	myosin ID [Source:HGNC Symbol;Acc:7598]	overlapping	0	2	8	16	16	19.6815	2.02086	0.0004582	0.0444608
PHF15	5	133914187	133918918	+	NA	PHF15	PHD finger protein 15 [Source:HGNC Symbol;Acc:22984]	overlapping	0	5	5	15	18	19.6655	2.05414	0.0004582	0.0444608
PIK3R1	5	67576356	67576557	+	NA	PIK3R1	phosphoinositide-3-kinase, regulatory subunit 1 (alpha) [Source:HGNC Symbol;Acc:8979]	overlapping	0	4	6	21	10	19.6818	2.02125	0.0004582	0.0444608
AC103686.1	8	48805700	48805814	-	NA	PRKDC	protein kinase, DNA-activated, catalytic polypeptide [Source:HGNC Symbol;Acc:9413]	overlapping	0	3	6	17	16	19.7332	2.22212	0.0004582	0.0444608
SCFD2	4	54179803	54179930	-	NA	SCFD2	sec1 family domain containing 2 [Source:HGNC Symbol;Acc:30676]	overlapping	0	2	8	16	16	19.6815	2.02086	0.0004582	0.0444608
USP32	17	58299770	58299910	-	NA	USP32	ubiquitin specific peptidase 32 [Source:HGNC Symbol;Acc:19143]	overlapping	0	2	8	15	18	19.6652	2.05347	0.0004582	0.0444608
DERL1	8	124031435	124031545	-	NA	RP11-557C18.3	No description	overlapping	0	4	16	25	27	18.8307	1.72163	0.000459803	0.0445635
RFX5	1	151314723	151315654	-	NA	RFX5	regulatory factor X, 5 (influences HLA class II expression) [Source:HGNC Symbol;Acc:9986]	overlapping	0	15	18	23	59	18.1791	1.58168	0.000460474	0.044589
SMO	7	128851865	128853386	+	NA	SMO	smoothened homolog (Drosophila) [Source:HGNC Symbol;Acc:11119]	overlapping	0	16	17	38	39	18.1821	1.57603	0.000460474	0.044589
ZNF498	7	99226814	99228527	+	NA	ZNF498	zinc finger protein 498 [Source:HGNC Symbol;Acc:21961]	overlapping	0	22	27	49	57	17.671	1.45695	0.00046038	0.044589
MMP16	8	89044237	89054023	-	NA	MMP16	matrix metallopeptidase 16 (membrane-inserted) [Source:HGNC Symbol;Acc:7162]	overlapping	0	57	75	131	113	16.3334	1.27238	0.000461966	0.0447203
CDK5R2	2	219824398	219826876	+	NA	AC097468.7	No description	overlapping	0	8	4	14	24	19.4444	1.97126	0.000463254	0.0447525
EIF2C1	1	36385100	36389900	+	NA	EIF2C1	eukaryotic translation initiation factor 2C, 1 [Source:HGNC Symbol;Acc:3262]	overlapping	0	416	664	929	953	13.3508	1.17148	0.000463126	0.0447525
FRMPD1	9	37744386	37746901	+	NA	FRMPD1	FERM and PDZ domain containing 1 [Source:HGNC Symbol;Acc:29159]	overlapping	0	5	7	9	31	19.4285	2.00171	0.000463254	0.0447525
CMC1	3	28357824	28361253	+	NA	CMC1	COX assembly mitochondrial protein homolog (S. cerevisiae) [Source:HGNC Symbol;Acc:28783]	overlapping	0	12	29	40	53	17.9008	1.51009	0.000463811	0.0447996
C15orf39	15	75498340	75501165	+	NA	C15orf39	chromosome 15 open reading frame 39 [Source:HGNC Symbol;Acc:24497]	overlapping	0	25	29	42	76	17.547	1.42481	0.000464204	0.0448177
ITSN1	21	35260456	35272165	+	NA	AP000304.12	No description	overlapping	0	24	75	84	111	16.729	1.30833	0.000464466	0.0448365
PPP2R4	9	131909666	131911223	+	NA	PPP2R4	protein phosphatase 2A activator, regulatory subunit 4 [Source:HGNC Symbol;Acc:9308]	overlapping	0	15	15	28	45	18.3108	1.59364	0.000465828	0.0448952
KLHL29	2	23929351	23931476	+	NA	KLHL29	kelch-like 29 (Drosophila) [Source:HGNC Symbol;Acc:29404]	overlapping	0	17	41	54	69	17.4463	1.41786	0.000466659	0.0449621
HNRNPUL1	19	41811586	41811759	+	NA	HNRNPUL1	heterogeneous nuclear ribonucleoprotein U-like 1 [Source:HGNC Symbol;Acc:17011]	overlapping	0	11	12	17	46	18.6294	1.72298	0.000467667	0.0450327
SOS1	2	39222293	39222358	-	NA	SOS1	son of sevenless homolog 1 (Drosophila) [Source:HGNC Symbol;Acc:11187]	overlapping	0	9	18	31	33	18.4627	1.59235	0.000468783	0.0450806
CDK6	7	92234235	92244600	-	NA	CDK6	cyclin-dependent kinase 6 [Source:HGNC Symbol;Acc:1777]	overlapping	0	706	1253	1724	1642	12.4961	1.16199	0.00047079	0.0452537
GORASP2	2	171822300	171823639	+	NA	GORASP2	golgi reassembly stacking protein 2, 55kDa [Source:HGNC Symbol;Acc:17500]	overlapping	0	100	122	186	223	15.6057	1.22799	0.000471681	0.0453193
CLSTN3	12	7310537	7311526	+	NA	CLSTN3	calsyntenin 3 [Source:HGNC Symbol;Acc:18371]	overlapping	0	14	24	29	60	18.0092	1.51342	0.00047294	0.045427
SC5DL	11	121177766	121178552	+	NA	SC5DL	sterol-C5-desaturase (ERG3 delta-5-desaturase homolog, S. cerevisiae)-like [Source:HGNC Symbol;Acc:10547]	overlapping	0	17	33	55	51	17.644	1.45145	0.000474917	0.0455163
DCLRE1B	1	114450631	114450813	+	NA	DCLRE1B	DNA cross-link repair 1B [Source:HGNC Symbol;Acc:17641]	overlapping	0	39	48	77	95	16.9096	1.32314	0.000476174	0.045547
DNAJB11	3	186296087	186299302	+	NA	DNAJB11	DnaJ (Hsp40) homolog, subfamily B, member 11 [Source:HGNC Symbol;Acc:14889]	overlapping	0	21	56	79	74	17.0657	1.36078	0.000478422	0.045547
DZIP3	3	108326936	108327005	+	NA	DZIP3	DAZ interacting protein 3, zinc finger [Source:HGNC Symbol;Acc:30938]	overlapping	0	3	3	10	17	20.1897	2.47984	0.000479472	0.045547
ELL2	5	95220802	95224691	-	NA	ELL2	elongation factor, RNA polymerase II, 2 [Source:HGNC Symbol;Acc:17064]	overlapping	0	21	56	80	72	17.0682	1.35588	0.000478422	0.045547
PUS1	12	132425837	132426528	+	NA	PUS1	pseudouridylate synthase 1 [Source:HGNC Symbol;Acc:15508]	overlapping	0	2	4	10	16	20.215	2.42864	0.000479472	0.045547
RICTOR	5	38962978	38963143	-	NA	RICTOR	RPTOR independent companion of MTOR, complex 2 [Source:HGNC Symbol;Acc:28611]	overlapping	0	5	1	13	13	20.2019	2.45638	0.000479472	0.045547
SIN3A	15	75703833	75704084	-	NA	SIN3A	SIN3 homolog A, transcription regulator (yeast) [Source:HGNC Symbol;Acc:19353]	overlapping	0	14	45	63	58	17.4274	1.40543	0.000479105	0.045547
AC005746.1	17	59482811	59486501	-	NA	TBX2	T-box 2 [Source:HGNC Symbol;Acc:11597]	overlapping	0	4	2	7	20	20.203	2.45358	0.000479472	0.045547
C1orf103	1	111493910	111495437	-	NA	RP11-96K19.2	No description	overlapping	0	17	25	47	45	17.8748	1.49374	0.000481105	0.0456426
DDR2	1	162749902	162750237	+	NA	DDR2	discoidin domain receptor tyrosine kinase 2 [Source:HGNC Symbol;Acc:2731]	overlapping	0	20	22	44	50	17.8682	1.50769	0.000481105	0.0456426
CLMN	14	95648276	95658069	-	NA	CLMN	calmin (calponin-like, transmembrane) [Source:HGNC Symbol;Acc:19972]	overlapping	0	34	96	117	130	16.3507	1.27887	0.000481205	0.0456455
GDAP1	8	75276220	75276495	+	NA	GDAP1	ganglioside-induced differentiation-associated protein 1 [Source:HGNC Symbol;Acc:15968]	overlapping	0	8	10	23	24	18.9793	1.73025	0.00048355	0.0456894
R3HDM1	2	136399106	136399360	+	NA	R3HDM1	R3H domain containing 1 [Source:HGNC Symbol;Acc:9757]	overlapping	0	13	34	50	50	17.7349	1.44751	0.000486275	0.045894
TKT	3	53265373	53266315	-	NA	TKT	transketolase [Source:HGNC Symbol;Acc:11834]	overlapping	0	20	27	44	59	17.7294	1.46025	0.000486275	0.045894
WHSC1	4	1957710	1957885	+	NA	WHSC1	Wolf-Hirschhorn syndrome candidate 1 [Source:HGNC Symbol;Acc:12766]	overlapping	0	10	21	32	42	18.2675	1.58402	0.000489631	0.0460978
EBF2	8	25699246	25702156	-	NA	EBF2	early B-cell factor 2 [Source:HGNC Symbol;Acc:19090]	overlapping	0	16	23	40	47	17.9794	1.49854	0.000491933	0.0461819
ZMIZ2	7	44807115	44809477	+	NA	ZMIZ2	zinc finger, MIZ-type containing 2 [Source:HGNC Symbol;Acc:22229]	overlapping	0	27	29	49	70	17.5022	1.4097	0.000490932	0.0461819
MARK2	11	63668429	63668541	+	NA	MARK2	MAP/microtubule affinity-regulating kinase 2 [Source:HGNC Symbol;Acc:3332]	overlapping	0	7	14	20	36	18.7633	1.71651	0.000495844	0.0463696
SNX19	11	130745331	130748449	-	NA	SNX19	sorting nexin 19 [Source:HGNC Symbol;Acc:21532]	overlapping	0	13	8	26	28	18.7687	1.70795	0.000495844	0.0463696
ABLIM1	10	116194211	116196132	-	NA	ABLIM1	actin binding LIM protein 1 [Source:HGNC Symbol;Acc:78]	overlapping	0	217	281	423	457	14.462	1.1837	0.000497012	0.0464656
AFF2	X	148072741	148082193	+	NA	AFF2	AF4/FMR2 family, member 2 [Source:HGNC Symbol;Acc:3776]	overlapping	0	27	48	74	75	17.1088	1.35175	0.00049952	0.0466137
CTNNB1	3	41280625	41280844	+	NA	CTNNB1	catenin (cadherin-associated protein), beta 1, 88kDa [Source:HGNC Symbol;Acc:2514]	overlapping	0	62	78	126	135	16.2558	1.25794	0.000502031	0.0468165
XK	X	37586889	37591383	+	NA	RP5-972B16.2	cDNA FLJ59144, highly similar to Tetraspanin-7 [Source:UniProtKB/TrEMBL;Acc:B4E171]	overlapping	0	13	23	38	42	18.0948	1.49814	0.000502765	0.0468165
CAPNS1	19	36640715	36641254	+	NA	CAPNS1	calpain, small subunit 1 [Source:HGNC Symbol;Acc:1481]	overlapping	0	42	43	70	102	16.9364	1.33732	0.000504551	0.0469362
FOXN3	14	89878278	89878836	-	NA	FOXN3	forkhead box N3 [Source:HGNC Symbol;Acc:1928]	overlapping	0	8	7	21	23	19.1609	1.89377	0.00050607	0.0469835
ICMT	1	6281252	6282357	-	NA	RNF207	ring finger protein 207 [Source:HGNC Symbol;Acc:32947]	overlapping	0	61	110	147	171	15.9735	1.24386	0.000506812	0.0469835
PDE5A	4	120463614	120463789	-	NA	RP11-33B1.1	No description	overlapping	0	7	8	29	12	19.1775	1.86014	0.00050607	0.0469835
BAG2	6	57046830	57046905	+	NA	BAG2	BCL2-associated athanogene 2 [Source:HGNC Symbol;Acc:938]	overlapping	0	0	1	8	7	21.8918	4.2453	0.000510333	0.0470532
FAM54B	1	26153106	26153198	+	NA	FAM54B	family with sequence similarity 54, member B [Source:HGNC Symbol;Acc:28836]	overlapping	0	0	1	5	11	21.8634	4.30208	0.000510333	0.0470532
MIP	12	56843884	56845249	-	NA	MIP	major intrinsic protein of lens fiber [Source:HGNC Symbol;Acc:7103]	overlapping	0	0	1	8	7	21.8918	4.2453	0.000510333	0.0470532
NRIP3	11	9002123	9005107	-	NA	NRIP3	nuclear receptor interacting protein 3 [Source:HGNC Symbol;Acc:1167]	overlapping	0	70	96	140	172	16.0125	1.25259	0.000509439	0.0470532
C11orf54	11	93475129	93475260	+	NA	TAF1D	TATA box binding protein (TBP)-associated factor, RNA polymerase I, D, 41kDa [Source:HGNC Symbol;Acc:28759]	overlapping	0	1	0	5	11	21.8635	4.30235	0.000510333	0.0470532
LRCH3	3	197610412	197615307	+	NA	LRCH3	leucine-rich repeats and calponin homology (CH) domain containing 3 [Source:HGNC Symbol;Acc:28637]	overlapping	0	48	73	113	116	16.4529	1.28387	0.000513723	0.0473192
COQ10A	12	56663934	56664748	+	NA	COQ10A	coenzyme Q10 homolog A (S. cerevisiae) [Source:HGNC Symbol;Acc:26515]	overlapping	0	41	51	86	93	16.8325	1.31609	0.000518993	0.0477643
ANKHD1	5	139916634	139917174	+	NA	ANKHD1	ankyrin repeat and KH domain containing 1 [Source:HGNC Symbol;Acc:24714]	overlapping	0	11	26	46	34	18.0552	1.49767	0.000523561	0.0479164
ATP5G1	17	46973017	46973233	+	NA	RP11-463M16.4	No description	overlapping	0	36	28	57	75	17.3267	1.37651	0.000528029	0.0479164
C12orf11	12	27070285	27070374	-	NA	C12orf11	chromosome 12 open reading frame 11 [Source:HGNC Symbol;Acc:20174]	overlapping	0	1	4	9	15	20.4052	2.5741	0.000527428	0.0479164
CDC73	1	193202156	193202284	+	NA	CDC73	cell division cycle 73, Paf1/RNA polymerase II complex component, homolog (S. cerevisiae) [Source:HGNC Symbol;Acc:16783]	overlapping	0	4	15	29	19	18.9059	1.71927	0.00052562	0.0479164
COPS8	2	238006306	238006576	+	NA	COPS8	COP9 constitutive photomorphogenic homolog subunit 8 (Arabidopsis) [Source:HGNC Symbol;Acc:24335]	overlapping	0	2	6	17	13	19.8811	2.26596	0.000523902	0.0479164
DCTN4	5	150110606	150110872	-	NA	DCTN4	dynactin 4 (p62) [Source:HGNC Symbol;Acc:15518]	overlapping	0	9	20	32	36	18.3696	1.57214	0.000522361	0.0479164
FBXO8	4	175204561	175205415	-	NA	FBXO8	F-box protein 8 [Source:HGNC Symbol;Acc:13587]	overlapping	0	8	5	17	23	19.3413	1.94627	0.00052449	0.0479164
HERC4	10	69681665	69682896	-	NA	HERC4	hect domain and RLD 4 [Source:HGNC Symbol;Acc:24521]	overlapping	0	6	7	17	23	19.3411	1.94585	0.00052449	0.0479164
PLAGL1	6	144261475	144263800	-	NA	PLAGL1	pleiomorphic adenoma gene-like 1 [Source:HGNC Symbol;Acc:9046]	overlapping	0	55	95	128	152	16.1614	1.24626	0.000526616	0.0479164
RFC3	13	34405393	34405491	+	NA	RFC3	replication factor C (activator 1) 3, 38kDa [Source:HGNC Symbol;Acc:9971]	overlapping	0	2	6	16	14	19.8854	2.25744	0.000523902	0.0479164
SERAC1	6	158530547	158532534	-	NA	SERAC1	serine active site containing 1 [Source:HGNC Symbol;Acc:21061]	overlapping	0	55	59	98	120	16.5429	1.27727	0.000527428	0.0479164
SMAD2	18	45359466	45368321	-	NA	SMAD2	SMAD family member 2 [Source:HGNC Symbol;Acc:6768]	overlapping	0	224	417	548	570	14.1039	1.16973	0.000525988	0.0479164
TBC1D4	13	75900333	75900559	-	NA	TBC1D4	TBC1 domain family, member 4 [Source:HGNC Symbol;Acc:19165]	overlapping	0	5	24	34	34	18.3638	1.5825	0.000522361	0.0479164
EPHB1	3	134977854	134979309	+	NA	EPHB1	EPH receptor B1 [Source:HGNC Symbol;Acc:3392]	overlapping	0	12	13	27	36	18.5402	1.66082	0.000529128	0.0479696
PGAP1	2	197700306	197706096	-	NA	PGAP1	post-GPI attachment to proteins 1 [Source:HGNC Symbol;Acc:25712]	overlapping	0	93	216	286	258	15.141	1.20031	0.000529071	0.0479696
SLC35F2	11	107661717	107663519	-	NA	SLC35F2	solute carrier family 35, member F2 [Source:HGNC Symbol;Acc:23615]	overlapping	0	46	73	122	98	16.4788	1.27987	0.000530437	0.0480285
CNST	1	246810441	246811339	+	NA	CNST	consortin, connexin sorting protein [Source:HGNC Symbol;Acc:26486]	overlapping	0	19	27	47	51	17.7698	1.44139	0.000532025	0.048066
PEX13	2	61258554	61259248	+	NA	PEX13	peroxisomal biogenesis factor 13 [Source:HGNC Symbol;Acc:8855]	overlapping	0	12	10	25	32	18.7032	1.70421	0.000531374	0.048066
PRNP	20	4680749	4681289	+	NA	PRNP	prion protein [Source:HGNC Symbol;Acc:9449]	overlapping	0	20	26	45	54	17.7678	1.44567	0.000532025	0.048066
SUPV3L1	10	70951411	70953019	+	NA	SUPV3L1	suppressor of var1, 3-like 1 (S. cerevisiae) [Source:HGNC Symbol;Acc:11471]	overlapping	0	13	33	51	45	17.7736	1.43222	0.000532025	0.048066
TSPAN6	X	99890555	99890743	-	NA	TSPAN6	tetraspanin 6 [Source:HGNC Symbol;Acc:11858]	overlapping	0	9	13	32	22	18.7158	1.67791	0.000531374	0.048066
C15orf44	15	65871403	65871997	-	NA	C15orf44	chromosome 15 open reading frame 44 [Source:HGNC Symbol;Acc:25372]	overlapping	0	13	37	49	58	17.65	1.43838	0.000532661	0.0480969
DAP	5	10680683	10680736	-	NA	DAP	death-associated protein [Source:HGNC Symbol;Acc:2672]	overlapping	0	7	4	16	19	19.5539	2.00306	0.00053356	0.0480985
MADD	11	47306492	47306745	+	NA	MADD	MAP-kinase activating death domain [Source:HGNC Symbol;Acc:6766]	overlapping	0	6	5	19	15	19.5609	1.9886	0.00053356	0.0480985
TFAP2A	6	10411803	10412607	-	NA	TFAP2A	transcription factor AP-2 alpha (activating enhancer binding protein 2 alpha) [Source:HGNC Symbol;Acc:11742]	overlapping	0	5	6	20	13	19.5763	1.95734	0.00053356	0.0480985
TGFBR1	9	101894791	101895021	+	NA	TGFBR1	transforming growth factor, beta receptor 1 [Source:HGNC Symbol;Acc:11772]	overlapping	0	5	6	17	17	19.5689	1.97228	0.00053356	0.0480985
C19orf55	19	36259306	36260077	+	NA	C19orf55	chromosome 19 open reading frame 55 [Source:HGNC Symbol;Acc:25204]	overlapping	0	18	15	34	44	18.1841	1.57247	0.000536384	0.0483265
LDOC1	X	140269941	140271310	-	NA	LDOC1	leucine zipper, down-regulated in cancer 1 [Source:HGNC Symbol;Acc:6548]	overlapping	0	30	39	74	63	17.2203	1.37042	0.000536628	0.0483353
MAP4K3	2	39515262	39515421	-	NA	MAP4K3	mitogen-activated protein kinase kinase kinase kinase 3 [Source:HGNC Symbol;Acc:6865]	overlapping	0	18	29	54	44	17.7392	1.44012	0.000548655	0.0487601
MARS	12	57894104	57894305	+	NA	MARS	methionyl-tRNA synthetase [Source:HGNC Symbol;Acc:6898]	overlapping	0	12	18	33	37	18.3241	1.56607	0.000548601	0.0487601
MED21	12	27181218	27182682	+	NA	MED21	mediator complex subunit 21 [Source:HGNC Symbol;Acc:11473]	overlapping	0	60	115	164	154	15.9428	1.23823	0.000547543	0.0487601
NR3C2	4	149356256	149358014	-	NA	NR3C2	nuclear receptor subfamily 3, group C, member 2 [Source:HGNC Symbol;Acc:7979]	overlapping	0	13	43	59	55	17.5092	1.39259	0.000545868	0.0487601
OXA1L	14	23239000	23239143	+	NA	OXA1L	oxidase (cytochrome c) assembly 1-like [Source:HGNC Symbol;Acc:8526]	overlapping	0	9	33	41	53	17.8742	1.49288	0.000547722	0.0487601
R3HDM2	12	57663535	57663777	-	NA	R3HDM2	R3H domain containing 2 [Source:HGNC Symbol;Acc:29167]	overlapping	0	29	23	50	58	17.6148	1.3993	0.000547832	0.0487601
SF1	11	64535578	64535758	-	NA	SF1	splicing factor 1 [Source:HGNC Symbol;Acc:12950]	overlapping	0	11	36	47	53	17.7411	1.43456	0.000548655	0.0487601
THOC2	X	122734420	122737599	-	NA	THOC2	THO complex 2 [Source:HGNC Symbol;Acc:19073]	overlapping	0	135	242	330	333	14.8623	1.18479	0.000546456	0.0487601
TMOD2	15	52100617	52108565	+	NA	TMOD2	tropomodulin 2 (neuronal) [Source:HGNC Symbol;Acc:11872]	overlapping	0	151	255	348	369	14.7557	1.18435	0.000549882	0.0488377
AMMECR1L	2	128631402	128631846	-	NA	AMMECR1L	AMME chromosomal region gene 1-like [Source:HGNC Symbol;Acc:28658]	overlapping	0	22	22	42	53	17.8325	1.44519	0.000565894	0.0490324
C2CD3	11	73759250	73759383	-	NA	C2CD3	C2 calcium-dependent domain containing 3 [Source:HGNC Symbol;Acc:24564]	overlapping	0	0	2	10	8	21.2566	3.51533	0.000570479	0.0490324
DCTN1	2	74600055	74600342	-	NA	DCTN1	dynactin 1 [Source:HGNC Symbol;Acc:2711]	overlapping	0	2	0	16	0	21.3047	3.42019	0.000570479	0.0490324
DDX47	12	12966280	12966388	+	NA	DDX47	DEAD (Asp-Glu-Ala-Asp) box polypeptide 47 [Source:HGNC Symbol;Acc:18682]	overlapping	0	1	2	10	7	21.0031	2.85273	0.000570479	0.0490324
DPF1	19	38709571	38710579	-	NA	DPF1	D4, zinc and double PHD fingers family 1 [Source:HGNC Symbol;Acc:20225]	overlapping	0	1	2	3	16	20.9625	2.93392	0.000570479	0.0490324
DSC2	18	28654649	28654873	-	NA	DSC2	desmocollin 2 [Source:HGNC Symbol;Acc:3036]	overlapping	0	0	3	13	7	20.8776	3.10322	0.000564176	0.0490324
FAM107B	10	14560559	14563305	-	NA	FAM107B	family with sequence similarity 107, member B [Source:HGNC Symbol;Acc:23726]	overlapping	0	94	120	184	203	15.6665	1.21199	0.000568109	0.0490324
FBN1	15	48740965	48741090	-	NA	FBN1	fibrillin 1 [Source:HGNC Symbol;Acc:3603]	overlapping	0	2	1	10	7	21.0032	2.85299	0.000570479	0.0490324
FBXO18	10	5952901	5953091	+	NA	FBXO18	F-box protein, helicase, 18 [Source:HGNC Symbol;Acc:13620]	overlapping	0	0	4	6	15	20.6713	2.68554	0.000564176	0.0490324
FOXK2	17	80525930	80526077	+	NA	FOXK2	forkhead box K2 [Source:HGNC Symbol;Acc:6036]	overlapping	0	3	1	10	10	20.6853	2.65896	0.000564176	0.0490324
FREM2	13	39450159	39450286	+	NA	FREM2	FRAS1 related extracellular matrix protein 2 [Source:HGNC Symbol;Acc:25396]	overlapping	0	3	1	9	11	20.6903	2.64905	0.000564176	0.0490324
GGCX	2	85781266	85781647	-	NA	GGCX	gamma-glutamyl carboxylase [Source:HGNC Symbol;Acc:4247]	overlapping	0	2	1	7	11	20.9797	2.90003	0.000570479	0.0490324
GSR	8	30567331	30567419	-	NA	GSR	glutathione reductase [Source:HGNC Symbol;Acc:4623]	overlapping	0	1	3	11	9	20.6801	2.66838	0.000564176	0.0490324
GUSB	7	65444821	65444898	-	NA	AC008267.2	No description	overlapping	0	2	1	9	8	21.0085	2.84252	0.000570479	0.0490324
HS6ST2	X	131760038	131763121	-	NA	HS6ST2	heparan sulfate 6-O-sulfotransferase 2 [Source:HGNC Symbol;Acc:19133]	overlapping	0	124	145	225	259	15.3428	1.19988	0.000566036	0.0490324
KLHDC2	14	50247421	50247493	+	NA	KLHDC2	kelch domain containing 2 [Source:HGNC Symbol;Acc:20231]	overlapping	0	1	2	8	9	21.0135	2.83183	0.000570479	0.0490324
MRPS18B	6	30587270	30587378	+	NA	MRPS18B	mitochondrial ribosomal protein S18B [Source:HGNC Symbol;Acc:14516]	overlapping	0	0	2	9	9	21.2618	3.50506	0.000570479	0.0490324
MYO9A	15	72244118	72244237	-	NA	MYO9A	myosin IXA [Source:HGNC Symbol;Acc:7608]	overlapping	0	2	1	6	12	20.9848	2.88984	0.000570479	0.0490324
NPRL2	3	50385190	50385672	-	NA	NPRL2	nitrogen permease regulator-like 2 (S. cerevisiae) [Source:HGNC Symbol;Acc:24969]	overlapping	0	2	0	8	10	21.2671	3.49534	0.000570479	0.0490324
PLAC2	19	5558178	5561410	-	NA	PLAC2	placenta-specific 2 (non-protein coding) [Source:HGNC Symbol;Acc:14607]	overlapping	0	2	1	8	9	21.0137	2.83209	0.000570479	0.0490324
PRDM8	4	81123068	81125478	+	NA	PRDM8	PR domain containing 8 [Source:HGNC Symbol;Acc:13993]	overlapping	0	2	2	11	9	20.6802	2.66864	0.000564176	0.0490324
RORA	15	60803425	60803820	-	NA	AC087385.1	No description	overlapping	0	6	10	20	26	19.0885	1.85128	0.000555978	0.0490324
SEC24D	4	119659259	119659534	-	NA	SEC24D	SEC24 family, member D (S. cerevisiae) [Source:HGNC Symbol;Acc:10706]	overlapping	0	0	4	10	10	20.6849	2.6582	0.000564176	0.0490324
SLC41A2	12	105197276	105199115	-	NA	SLC41A2	solute carrier family 41, member 2 [Source:HGNC Symbol;Acc:31045]	overlapping	0	28	44	67	76	17.1747	1.33818	0.000558826	0.0490324
SLC4A4	4	72433505	72437804	+	NA	SLC4A4	solute carrier family 4, sodium bicarbonate cotransporter, member 4 [Source:HGNC Symbol;Acc:11030]	overlapping	0	11	23	40	37	18.155	1.54226	0.000559295	0.0490324
SLC6A4	17	28538330	28538442	-	NA	SLC6A4	solute carrier family 6 (neurotransmitter transporter, serotonin), member 4 [Source:HGNC Symbol;Acc:11050]	overlapping	0	3	0	11	10	20.8549	3.15006	0.000564176	0.0490324
STX17	9	102730716	102732618	+	NA	STX17	syntaxin 17 [Source:HGNC Symbol;Acc:11432]	overlapping	0	116	210	290	285	15.0683	1.19218	0.000556222	0.0490324
TCTA	3	49452253	49453908	+	NA	TCTA	T-cell leukemia translocation altered gene [Source:HGNC Symbol;Acc:11692]	overlapping	0	30	42	59	88	17.1706	1.34689	0.000558826	0.0490324
TMEM69	1	46158876	46160115	+	NA	TMEM69	transmembrane protein 69 [Source:HGNC Symbol;Acc:28035]	overlapping	0	23	54	76	76	17.0744	1.34383	0.000564269	0.0490324
TOR1B	9	132566352	132566759	+	NA	TOR1B	torsin family 1, member B (torsin B) [Source:HGNC Symbol;Acc:11995]	overlapping	0	2	1	6	12	20.9848	2.88984	0.000570479	0.0490324
VPS11	11	118952169	118952333	+	NA	VPS11	vacuolar protein sorting 11 homolog (S. cerevisiae) [Source:HGNC Symbol;Acc:14583]	overlapping	0	2	1	8	9	21.0137	2.83209	0.000570479	0.0490324
ZNF35	3	44700193	44702281	+	NA	RP11-944L7.4	No description	overlapping	0	114	126	204	229	15.5039	1.207	0.000561805	0.0490324
CELSR3	3	48680169	48681363	-	NA	CELSR3	cadherin, EGF LAG seven-pass G-type receptor 3 (flamingo homolog, Drosophila) [Source:HGNC Symbol;Acc:3230]	overlapping	0	0	0	3	9	35.0745	29.8831	0.000574086	0.0491106
CRTC2	1	153921591	153921860	-	NA	CRTC2	CREB regulated transcription coactivator 2 [Source:HGNC Symbol;Acc:27301]	overlapping	0	0	0	5	7	35.0632	29.9057	0.000574086	0.0491106
DAG1	3	49568548	49568856	+	NA	DAG1	dystroglycan 1 (dystrophin-associated glycoprotein 1) [Source:HGNC Symbol;Acc:2666]	overlapping	0	51	59	83	133	16.5917	1.28234	0.000572876	0.0491106
DHX16	6	30629533	30629760	-	NA	DHX16	DEAH (Asp-Glu-Ala-His) box polypeptide 16 [Source:HGNC Symbol;Acc:2739]	overlapping	0	0	0	4	8	35.0689	29.8944	0.000574086	0.0491106
GABRB3	15	26788693	26793281	-	NA	GABRB3	gamma-aminobutyric acid (GABA) A receptor, beta 3 [Source:HGNC Symbol;Acc:4083]	overlapping	0	174	211	317	367	14.8346	1.18153	0.000573603	0.0491106
IMPAD1	8	57870492	57876623	-	NA	IMPAD1	inositol monophosphatase domain containing 1 [Source:HGNC Symbol;Acc:26019]	overlapping	0	584	891	1265	1252	12.9135	1.14674	0.000573276	0.0491106
MECR	1	29527886	29528030	-	NA	MECR	mitochondrial trans-2-enoyl-CoA reductase [Source:HGNC Symbol;Acc:19691]	overlapping	0	0	0	3	9	35.0745	29.8831	0.000574086	0.0491106
PARP4	13	25044032	25044163	-	NA	PARP4	poly (ADP-ribose) polymerase family, member 4 [Source:HGNC Symbol;Acc:271]	overlapping	0	0	0	2	10	35.0801	29.8718	0.000574086	0.0491106
SMAD4	18	48581151	48581363	+	NA	SMAD4	SMAD family member 4 [Source:HGNC Symbol;Acc:6770]	overlapping	0	9	22	36	35	18.2832	1.55235	0.00057444	0.0491216
NDUFS1	2	206986149	206989000	-	NA	AC007383.4	glycine cleavage system protein H pseudogene (LOC100329109), non-coding RNA [Source:RefSeq DNA;Acc:NR_033248]	overlapping	0	45	82	119	117	16.3933	1.26274	0.000576552	0.0492508
STRBP	9	125909134	125909333	-	NA	STRBP	spermatid perinuclear RNA binding protein [Source:HGNC Symbol;Acc:16462]	overlapping	0	19	55	82	60	17.1346	1.3374	0.000580683	0.0495268
HIST1H2AG	6	27100821	27103070	+	NA	HIST1H2AG	histone cluster 1, H2ag [Source:HGNC Symbol;Acc:4737]	overlapping	0	56	34	77	99	16.8717	1.30389	0.0005811	0.049536
SCAMP4	19	1924107	1926012	+	NA	SCAMP4	secretory carrier membrane protein 4 [Source:HGNC Symbol;Acc:30385]	overlapping	0	16	20	34	47	18.097	1.4946	0.000581876	0.0495698
EIF3E	8	109233717	109233832	-	NA	EIF3E	eukaryotic translation initiation factor 3, subunit E [Source:HGNC Symbol;Acc:3277]	overlapping	0	21	24	52	41	17.8074	1.43019	0.000583842	0.049619
GAS2L3	12	101017340	101018681	+	NA	GAS2L3	growth arrest-specific 2 like 3 [Source:HGNC Symbol;Acc:27475]	overlapping	0	120	282	356	343	14.7743	1.17436	0.000584379	0.049619
GOLT1B	12	21661317	21661495	+	NA	GOLT1B	golgi transport 1B [Source:HGNC Symbol;Acc:20175]	overlapping	0	4	10	20	21	19.26	1.89306	0.0005848	0.049619
SLC23A2	20	4835743	4837850	-	NA	SLC23A2	solute carrier family 23 (nucleobase transporters), member 2 [Source:HGNC Symbol;Acc:10973]	overlapping	0	67	84	117	168	16.1563	1.23858	0.000584543	0.049619
TUBB	6	30688134	30688340	+	NA	TUBB	tubulin, beta [Source:HGNC Symbol;Acc:20778]	overlapping	0	25	55	67	92	17.0328	1.3169	0.00058468	0.049619
ELK1	X	47495566	47496326	-	NA	ELK1	ELK1, member of ETS oncogene family [Source:HGNC Symbol;Acc:3321]	overlapping	0	16	12	21	48	18.4164	1.58226	0.000588704	0.0497961
NEDD4L	18	56063399	56068772	+	NA	NEDD4L	neural precursor cell expressed, developmentally down-regulated 4-like [Source:HGNC Symbol;Acc:7728]	overlapping	0	63	61	86	156	16.4311	1.25868	0.000589014	0.0497961
NUPL1	13	25914103	25916544	+	NA	NUPL1	nucleoporin like 1 [Source:HGNC Symbol;Acc:20261]	overlapping	0	55	63	105	118	16.4962	1.27089	0.000588407	0.0497961
ARHGAP26	5	142273803	142273913	+	NA	ARHGAP26	Rho GTPase activating protein 26 [Source:HGNC Symbol;Acc:17073]	overlapping	0	2	5	11	17	20.0494	2.3149	0.000599068	0.0503213
BCAR3	1	94047858	94048510	-	NA	BCAR3	breast cancer anti-estrogen resistance 3 [Source:HGNC Symbol;Acc:973]	overlapping	0	5	2	9	20	20.0347	2.34564	0.000599068	0.0503213
BMS1	10	43319057	43319232	+	NA	BMS1	BMS1 homolog, ribosome assembly protein (yeast) [Source:HGNC Symbol;Acc:23505]	overlapping	0	6	18	26	35	18.5929	1.67123	0.000600602	0.0503213
CAMTA2	17	4871293	4872114	-	NA	CAMTA2	calmodulin binding transcription activator 2 [Source:HGNC Symbol;Acc:18807]	overlapping	0	9	15	26	35	18.5932	1.67175	0.000600602	0.0503213
HM13	20	30156923	30157221	+	NA	HM13	histocompatibility (minor) 13 [Source:HGNC Symbol;Acc:16435]	overlapping	0	5	2	11	17	20.0497	2.31561	0.000599068	0.0503213
INO80B	2	74682235	74682725	+	NA	INO80B	INO80 complex subunit B [Source:HGNC Symbol;Acc:13324]	overlapping	0	19	13	23	55	18.2344	1.56119	0.000599858	0.0503213
KLHL18	3	47385045	47388306	+	NA	KLHL18	kelch-like 18 (Drosophila) [Source:HGNC Symbol;Acc:29120]	overlapping	0	82	128	170	216	15.6912	1.21623	0.000596441	0.0503213
KSR2	12	117890817	117905010	-	NA	KSR2	kinase suppressor of ras 2 [Source:HGNC Symbol;Acc:18610]	overlapping	0	84	156	210	217	15.5078	1.19674	0.000597737	0.0503213
MSH5	6	31725199	31726070	+	NA	MSH5	mutS homolog 5 (E. coli) [Source:HGNC Symbol;Acc:7328]	overlapping	0	6	18	31	28	18.5995	1.65817	0.000600602	0.0503213
SLC37A3	7	140034905	140035304	-	NA	SLC37A3	solute carrier family 37 (glycerol-3-phosphate transporter), member 3 [Source:HGNC Symbol;Acc:20651]	overlapping	0	16	44	57	67	17.4112	1.38976	0.000600333	0.0503213
TMEM144	4	159174596	159176563	+	NA	TMEM144	transmembrane protein 144 [Source:HGNC Symbol;Acc:25633]	overlapping	0	10	14	22	40	18.5945	1.66953	0.000600602	0.0503213
TNFRSF11A	18	60051984	60053502	+	NA	TNFRSF11A	tumor necrosis factor receptor superfamily, member 11a, NFKB activator [Source:HGNC Symbol;Acc:11908]	overlapping	0	3	4	11	17	20.0495	2.31514	0.000599068	0.0503213
VRK2	2	58366801	58366967	+	NA	VRK2	vaccinia related kinase 2 [Source:HGNC Symbol;Acc:12719]	overlapping	0	3	4	16	11	20.0518	2.31063	0.000599068	0.0503213
ZNF566	19	36936021	36940903	-	NA	AC092295.3	No description	overlapping	0	26	45	63	79	17.1956	1.3365	0.000598595	0.0503213
REL	2	61148898	61150645	+	NA	REL	v-rel reticuloendotheliosis viral oncogene homolog (avian) [Source:HGNC Symbol;Acc:9954]	overlapping	0	39	64	103	90	16.6832	1.28763	0.000601203	0.0503653
HMGA1	6	34212608	34214008	+	NA	HMGA1	high mobility group AT-hook 1 [Source:HGNC Symbol;Acc:5010]	overlapping	0	57	75	108	140	16.3472	1.24462	0.000602231	0.050387
LDLRAD3	11	36250710	36251817	+	NA	LDLRAD3	low density lipoprotein receptor class A domain containing 3 [Source:HGNC Symbol;Acc:27046]	overlapping	0	7	10	23	24	19.0205	1.81262	0.000604917	0.0505536
PRCC	1	156756667	156756966	+	NA	PRCC	papillary renal cell carcinoma (translocation-associated) [Source:HGNC Symbol;Acc:9343]	overlapping	0	8	10	28	17	18.9901	1.70875	0.000604917	0.0505536
AGPAT1	6	32144287	32145119	-	NA	AGPAT1	1-acylglycerol-3-phosphate O-acyltransferase 1 (lysophosphatidic acid acyltransferase, alpha) [Source:HGNC Symbol;Acc:324]	overlapping	0	56	32	69	105	16.9062	1.29996	0.000606617	0.0505994
RP11-430C17.1	6	38449843	38450307	+	NA	BTBD9	BTB (POZ) domain containing 9 [Source:HGNC Symbol;Acc:21228]	overlapping	0	7	5	19	17	19.4607	1.93822	0.000607936	0.0505994
STAT6	12	57504912	57505161	-	NA	STAT6	signal transducer and activator of transcription 6, interleukin-4 induced [Source:HGNC Symbol;Acc:11368]	overlapping	0	8	4	13	25	19.4482	1.96363	0.000607936	0.0505994
TADA2A	17	35800606	35800763	+	NA	AC091199.1	No description	overlapping	0	4	8	16	21	19.454	1.95035	0.000607936	0.0505994
WHSC2	4	1984441	1985230	-	NA	WHSC2	Wolf-Hirschhorn syndrome candidate 2 [Source:HGNC Symbol;Acc:12768]	overlapping	0	23	33	50	67	17.5108	1.39171	0.000606961	0.0505994
CCND3	6	41902671	41903845	-	NA	CCND3	cyclin D3 [Source:HGNC Symbol;Acc:1585]	overlapping	0	24	48	63	81	17.1767	1.33345	0.000610008	0.0507526
NEFH	22	29884838	29887379	+	NA	NEFH	neurofilament, heavy polypeptide [Source:HGNC Symbol;Acc:7737]	overlapping	0	18	33	61	43	17.6293	1.42389	0.00061332	0.0509828
ACSL4	X	108926365	108926781	-	NA	ACSL4	acyl-CoA synthetase long-chain family member 4 [Source:HGNC Symbol;Acc:3571]	overlapping	0	5	5	16	15	19.7029	1.97945	0.000617519	0.0510036
DAAM2	6	39869589	39872644	+	NA	DAAM2	dishevelled associated activator of morphogenesis 2 [Source:HGNC Symbol;Acc:18143]	overlapping	0	44	84	117	121	16.3846	1.25722	0.000615516	0.0510036
DHCR24	1	55349291	55349446	-	NA	DHCR24	24-dehydrocholesterol reductase [Source:HGNC Symbol;Acc:2859]	overlapping	0	4	6	17	14	19.6986	1.98762	0.000617519	0.0510036
KAT2B	3	20193824	20195896	+	NA	KAT2B	K(lysine) acetyltransferase 2B [Source:HGNC Symbol;Acc:8638]	overlapping	0	10	19	34	33	18.3736	1.5645	0.000617695	0.0510036
MYST4	10	76748777	76748870	+	NA	MYST4	MYST histone acetyltransferase (monocytic leukemia) 4 [Source:HGNC Symbol;Acc:17582]	overlapping	0	4	5	15	18	19.7415	2.20603	0.000617519	0.0510036
NCS1	9	132995269	132999583	+	NA	NCS1	neuronal calcium sensor 1 [Source:HGNC Symbol;Acc:3953]	overlapping	0	45	77	101	132	16.4494	1.26657	0.000616079	0.0510036
SLC25A23	19	6440075	6442170	-	NA	SLC25A23	solute carrier family 25 (mitochondrial carrier; phosphate carrier), member 23 [Source:HGNC Symbol;Acc:19375]	overlapping	0	61	78	117	144	16.2698	1.25057	0.000614198	0.0510036
SMARCC2	12	56567480	56567633	-	NA	SMARCC2	SWI/SNF related, matrix associated, actin dependent regulator of chromatin, subfamily c, member 2 [Source:HGNC Symbol;Acc:11105]	overlapping	0	3	7	18	13	19.6943	1.9958	0.000617519	0.0510036
TRAP1	16	3711988	3712133	-	NA	DNASE1	deoxyribonuclease I [Source:HGNC Symbol;Acc:2956]	overlapping	0	4	6	12	20	19.6983	1.98826	0.000617519	0.0510036
NEK6	9	127113116	127115586	+	NA	NEK6	NIMA (never in mitosis gene a)-related kinase 6 [Source:HGNC Symbol;Acc:7749]	overlapping	0	88	261	308	300	14.9776	1.17471	0.000621215	0.0512684
DNAJC16	1	15894273	15898228	+	NA	DNAJC16	DnaJ (Hsp40) homolog, subfamily C, member 16 [Source:HGNC Symbol;Acc:29157]	overlapping	0	58	71	117	123	16.3744	1.25695	0.000622056	0.0513055
SRD5A3	4	56235999	56239263	+	NA	SRD5A3	steroid 5 alpha-reductase 3 [Source:HGNC Symbol;Acc:25812]	overlapping	0	57	72	114	127	16.375	1.2556	0.000622056	0.0513055
GATA6	18	19780619	19782491	+	NA	GATA6	GATA binding protein 6 [Source:HGNC Symbol;Acc:4174]	overlapping	0	45	51	84	100	16.7877	1.28317	0.000625415	0.0515627
AQP3	9	33441154	33443890	-	NA	AQP3	aquaporin 3 (Gill blood group) [Source:HGNC Symbol;Acc:636]	overlapping	0	33	35	62	76	17.2465	1.36087	0.000630304	0.0519335
CTDSPL	3	38022233	38025960	+	NA	CTDSPL	CTD (carboxy-terminal domain, RNA polymerase II, polypeptide A) small phosphatase-like [Source:HGNC Symbol;Acc:16890]	overlapping	0	119	198	266	296	15.1136	1.18273	0.000632403	0.0520607
MLF1IP	4	185615772	185616555	-	NA	CCDC111	coiled-coil domain containing 111 [Source:HGNC Symbol;Acc:26575]	overlapping	0	8	17	32	29	18.5459	1.64794	0.00063419	0.0521881
BLM	15	91292597	91293297	+	NA	BLM	Bloom syndrome, RecQ helicase-like [Source:HGNC Symbol;Acc:1058]	overlapping	0	24	34	57	62	17.4617	1.38858	0.000635563	0.0522748
COX15	10	101476105	101476403	-	NA	CUTC	cutC copper transporter homolog (E. coli) [Source:HGNC Symbol;Acc:24271]	overlapping	0	9	6	21	22	19.176	1.86397	0.000643804	0.0528538
ZBTB2	6	151685252	151688027	-	NA	ZBTB2	zinc finger and BTB domain containing 2 [Source:HGNC Symbol;Acc:20868]	overlapping	0	37	49	76	93	16.9301	1.3152	0.000644054	0.0528538
ZNF496	1	247471777	247477154	-	NA	ZNF496	zinc finger protein 496 [Source:HGNC Symbol;Acc:23713]	overlapping	0	6	9	20	23	19.1793	1.85619	0.000643804	0.0528538
ARIH1	15	72875549	72879692	+	NA	ARIH1	ariadne homolog, ubiquitin-conjugating enzyme E2 binding protein, 1 (Drosophila) [Source:HGNC Symbol;Acc:689]	overlapping	0	436	719	1004	948	13.27	1.13903	0.000644315	0.052862
APC	5	112102886	112103087	+	NA	APC	adenomatous polyposis coli [Source:HGNC Symbol;Acc:583]	overlapping	0	14	16	30	40	18.3324	1.55014	0.000646124	0.0529508
AC087854.1	8	22277440	22280192	-	NA	SLC39A14	solute carrier family 39 (zinc transporter), member 14 [Source:HGNC Symbol;Acc:20858]	overlapping	0	123	157	217	289	15.2915	1.18628	0.000647501	0.0530002
TECR	19	14674994	14675099	+	NA	TECR	trans-2,3-enoyl-CoA reductase [Source:HGNC Symbol;Acc:4551]	overlapping	0	7	32	41	44	17.991	1.47267	0.000647536	0.0530002
ACAD9	3	128631350	128631770	+	NA	ACAD9	acyl-CoA dehydrogenase family, member 9 [Source:HGNC Symbol;Acc:21497]	overlapping	0	26	33	45	81	17.4356	1.39175	0.000649618	0.0530381
FBLN5	14	92335758	92336729	-	NA	FBLN5	fibulin 5 [Source:HGNC Symbol;Acc:3602]	overlapping	0	23	12	34	44	18.142	1.48816	0.000649378	0.0530381
KIAA1530	4	1379656	1381732	+	NA	KIAA1530	KIAA1530 [Source:HGNC Symbol;Acc:29304]	overlapping	0	16	18	46	28	18.1649	1.52413	0.000649378	0.0530381
PPP1R8	1	28167525	28167745	+	NA	PPP1R8	protein phosphatase 1, regulatory (inhibitor) subunit 8 [Source:HGNC Symbol;Acc:9296]	overlapping	0	20	14	30	50	18.1565	1.542	0.000649378	0.0530381
TECPR2	14	102965194	102965565	+	NA	TECPR2	tectonin beta-propeller repeat containing 2 [Source:HGNC Symbol;Acc:19957]	overlapping	0	30	29	50	74	17.4369	1.39015	0.000649618	0.0530381
KIAA1109	4	123271012	123271229	+	NA	KIAA1109	KIAA1109 [Source:HGNC Symbol;Acc:26953]	overlapping	0	7	12	29	18	18.9197	1.69295	0.000652718	0.0532315
SYT1	12	79842698	79845786	+	NA	SYT1	synaptotagmin I [Source:HGNC Symbol;Acc:11509]	overlapping	0	35	71	90	111	16.6539	1.26268	0.000657824	0.0536146
KDM6A	X	44922667	44923062	+	NA	KDM6A	lysine (K)-specific demethylase 6A [Source:HGNC Symbol;Acc:12637]	overlapping	0	14	52	71	57	17.2979	1.34049	0.00066534	0.0540591
SLC46A3	13	29274201	29275718	-	NA	SLC46A3	solute carrier family 46, member 3 [Source:HGNC Symbol;Acc:27501]	overlapping	0	20	46	63	69	17.2933	1.35107	0.00066534	0.0540591
ELAVL1	19	8038609	8038762	-	NA	AC008946.1	No description	overlapping	0	9	17	30	34	18.4929	1.64115	0.000667045	0.054097
MED12	X	70357576	70357793	+	NA	MED12	mediator complex subunit 12 [Source:HGNC Symbol;Acc:11957]	overlapping	0	9	17	22	44	18.4957	1.63549	0.000667045	0.054097
TFPI	2	188328960	188331769	-	NA	AC007319.1	No description	overlapping	0	11	15	27	38	18.4916	1.64433	0.000667045	0.054097
CCDC76	1	100605964	100606575	+	NA	CCDC76	coiled-coil domain containing 76 [Source:HGNC Symbol;Acc:25502]	overlapping	0	9	27	39	39	18.108	1.47058	0.00067346	0.0545296
MARCKS	6	114178541	114179023	+	NA	MARCKS	myristoylated alanine-rich protein kinase C substrate [Source:HGNC Symbol;Acc:6759]	overlapping	0	13	18	35	36	18.2861	1.54763	0.000673976	0.0545444
PVRL2	19	45391367	45392485	+	NA	PVRL2	poliovirus receptor-related 2 (herpesvirus entry mediator B) [Source:HGNC Symbol;Acc:9707]	overlapping	0	32	46	59	100	17.0635	1.33	0.000676332	0.0546945
ABHD3	18	19236822	19236987	-	NA	ABHD3	abhydrolase domain containing 3 [Source:HGNC Symbol;Acc:18718]	overlapping	0	2	4	11	14	20.237	2.38478	0.000682554	0.0548256
ANO5	11	22301090	22304903	+	NA	ANO5	anoctamin 5 [Source:HGNC Symbol;Acc:27337]	overlapping	0	56	96	142	131	16.154	1.22283	0.000678994	0.0548256
BOD1L	4	13616936	13617126	-	NA	BOD1L	biorientation of chromosomes in cell division 1-like [Source:HGNC Symbol;Acc:31792]	overlapping	0	8	5	19	19	19.3675	1.89382	0.000680633	0.0548256
CPT2	1	53667995	53668408	+	NA	CPT2	carnitine palmitoyltransferase 2 [Source:HGNC Symbol;Acc:2330]	overlapping	0	2	4	12	13	20.2324	2.39393	0.000682554	0.0548256
CXCL12	10	44865613	44868791	-	NA	CXCL12	chemokine (C-X-C motif) ligand 12 [Source:HGNC Symbol;Acc:10672]	overlapping	0	2	4	7	19	20.2285	2.40173	0.000682554	0.0548256
MBOAT7	19	54677109	54678125	-	NA	MBOAT7	membrane bound O-acyltransferase domain containing 7 [Source:HGNC Symbol;Acc:15505]	overlapping	0	4	2	5	22	20.2118	2.43598	0.000682554	0.0548256
MLNR	13	49796176	49796513	+	NA	MLNR	motilin receptor [Source:HGNC Symbol;Acc:4495]	overlapping	0	3	10	13	27	19.3556	1.91546	0.000680633	0.0548256
MTCH1	6	36940475	36940572	-	NA	MTCH1	mitochondrial carrier homolog 1 (C. elegans) [Source:HGNC Symbol;Acc:17586]	overlapping	0	7	6	12	28	19.3598	1.90886	0.000680633	0.0548256
NUF2	1	163291725	163291856	+	NA	NUF2	NUF2, NDC80 kinetochore complex component, homolog (S. cerevisiae) [Source:HGNC Symbol;Acc:14621]	overlapping	0	3	3	12	13	20.2325	2.39417	0.000682554	0.0548256
SLC25A12	2	172641342	172641985	-	NA	SLC25A12	solute carrier family 25 (mitochondrial carrier, Aralar), member 12 [Source:HGNC Symbol;Acc:10982]	overlapping	0	8	5	23	14	19.3695	1.88976	0.000680633	0.0548256
UBR4	1	19401000	19401390	-	NA	UBR4	ubiquitin protein ligase E3 component n-recognin 4 [Source:HGNC Symbol;Acc:30313]	overlapping	0	54	55	88	121	16.6129	1.26684	0.000681641	0.0548256
USP54	10	75264608	75264748	-	NA	RP11-137L10.6	No description	overlapping	0	3	3	8	18	20.2241	2.41093	0.000682554	0.0548256
WRN	8	31004880	31004992	+	NA	WRN	Werner syndrome, RecQ helicase-like [Source:HGNC Symbol;Acc:12791]	overlapping	0	8	5	16	23	19.3618	1.90531	0.000680633	0.0548256
RP11-342M3.5	10	81142084	81142342	+	NA	ZCCHC24	zinc finger, CCHC domain containing 24 [Source:HGNC Symbol;Acc:26911]	overlapping	0	3	3	8	18	20.2241	2.41093	0.000682554	0.0548256
NRP1	10	33466420	33469293	-	NA	NRP1	neuropilin 1 [Source:HGNC Symbol;Acc:8004]	overlapping	0	88	189	255	223	15.3115	1.17512	0.00069205	0.0553779
ANK2	4	114290670	114290961	+	NA	ANK2	ankyrin 2, neuronal [Source:HGNC Symbol;Acc:493]	overlapping	0	7	13	17	36	18.8443	1.69551	0.000699261	0.0556446
IGF2BP3	7	23509555	23510086	-	NA	IGF2BP3	insulin-like growth factor 2 mRNA binding protein 3 [Source:HGNC Symbol;Acc:28868]	overlapping	0	9	7	19	26	19.1067	1.81609	0.00070123	0.0556446
NF1	17	29701031	29701178	+	NA	NF1	neurofibromin 1 [Source:HGNC Symbol;Acc:7765]	overlapping	0	8	29	41	38	18.0751	1.45687	0.000697084	0.0556446
SCN8A	12	52200066	52202297	+	NA	SCN8A	sodium channel, voltage gated, type VIII, alpha subunit [Source:HGNC Symbol;Acc:10596]	overlapping	0	11	26	41	38	18.0754	1.4573	0.000697084	0.0556446
SMARCA2	9	2104003	2104169	+	NA	SMARCA2	SWI/SNF related, matrix associated, actin dependent regulator of chromatin, subfamily a, member 2 [Source:HGNC Symbol;Acc:11098]	overlapping	0	5	15	31	17	18.8623	1.65885	0.000699261	0.0556446
TULP3	12	3047280	3047451	+	NA	TULP3	tubby like protein 3 [Source:HGNC Symbol;Acc:12425]	overlapping	0	3	13	22	22	19.1102	1.80665	0.00070123	0.0556446
UBE4B	1	10165574	10165802	+	NA	UBE4B	ubiquitination factor E4B (UFD2 homolog, yeast) [Source:HGNC Symbol;Acc:12500]	overlapping	0	13	19	36	36	18.2517	1.5248	0.000701241	0.0556446
MED28	4	17625224	17627254	+	NA	MED28	mediator complex subunit 28 [Source:HGNC Symbol;Acc:24628]	overlapping	0	185	320	446	415	14.457	1.15207	0.00070234	0.0557251
ST3GAL1	8	134467096	134472180	-	NA	ST3GAL1	ST3 beta-galactoside alpha-2,3-sialyltransferase 1 [Source:HGNC Symbol;Acc:10862]	overlapping	0	66	97	130	171	16.0559	1.21803	0.000703246	0.0557497
ELK4	1	205577071	205585772	-	NA	ELK4	ELK4, ETS-domain protein (SRF accessory protein 1) [Source:HGNC Symbol;Acc:3326]	overlapping	0	215	413	555	508	14.1462	1.14421	0.00070649	0.0559371
NEDD8	14	24695811	24697918	-	NA	RP11-934B9.1	No description	overlapping	0	2	9	18	15	19.5842	1.94035	0.000709252	0.0559371
NFRKB	11	129739389	129740156	-	NA	NFRKB	nuclear factor related to kappaB binding protein [Source:HGNC Symbol;Acc:7802]	overlapping	0	7	4	18	15	19.5847	1.94144	0.000709252	0.0559371
RBM33	7	155532409	155532720	+	NA	RBM33	RNA binding motif protein 33 [Source:HGNC Symbol;Acc:27223]	overlapping	0	4	7	22	10	19.5881	1.93341	0.000709252	0.0559371
SPDYE3	7	99917554	99918757	+	NA	SPDYE3	speedy homolog E3 (Xenopus laevis) [Source:HGNC Symbol;Acc:35462]	overlapping	0	5	6	19	14	19.5804	1.94917	0.000709252	0.0559371
TAF9B	X	77385245	77387270	-	NA	TAF9B	TAF9B RNA polymerase II, TATA box binding protein (TBP)-associated factor, 31kDa [Source:HGNC Symbol;Acc:17306]	overlapping	0	80	136	214	157	15.6635	1.18991	0.000706731	0.0559371
TIA1	2	70441481	70441626	-	NA	C2orf42	chromosome 2 open reading frame 42 [Source:HGNC Symbol;Acc:26056]	overlapping	0	4	7	16	17	19.5926	1.92447	0.000709252	0.0559371
AC022001.1	3	11613717	11615592	+	NA	VGLL4	vestigial like 4 (Drosophila) [Source:HGNC Symbol;Acc:28966]	overlapping	0	1	10	18	15	19.5841	1.94013	0.000709252	0.0559371
ESYT1	12	56525261	56525350	+	NA	ESYT1	extended synaptotagmin-like protein 1 [Source:HGNC Symbol;Acc:29534]	overlapping	0	5	3	16	13	19.9082	2.21317	0.00071755	0.0561099
MDK	11	46404265	46404298	+	NA	MDK	midkine (neurite growth-promoting factor 2) [Source:HGNC Symbol;Acc:6972]	overlapping	0	7	1	13	17	19.8987	2.23308	0.00071755	0.0561099
RAB11FIP4	17	29857344	29857487	+	NA	RAB11FIP4	RAB11 family interacting protein 4 (class II) [Source:HGNC Symbol;Acc:30267]	overlapping	0	4	4	13	17	19.8984	2.23239	0.00071755	0.0561099
RCC1	1	28862383	28862538	+	NA	RCC1	regulator of chromosome condensation 1 [Source:HGNC Symbol;Acc:1913]	overlapping	0	6	2	12	18	19.9028	2.22436	0.00071755	0.0561099
SHANK2	11	70331419	70333825	-	NA	SHANK2	SH3 and multiple ankyrin repeat domains 2 [Source:HGNC Symbol;Acc:14295]	overlapping	0	4	4	10	21	19.889	2.25114	0.00071755	0.0561099
SIRPA	20	1917966	1920543	+	NA	SIRPA	signal-regulatory protein alpha [Source:HGNC Symbol;Acc:9662]	overlapping	0	28	20	46	55	17.7228	1.41453	0.000716486	0.0561099
SLC20A1	2	113416781	113417339	+	NA	SLC20A1	solute carrier family 20 (phosphate transporter), member 1 [Source:HGNC Symbol;Acc:10946]	overlapping	0	26	39	69	57	17.3226	1.3377	0.000717429	0.0561099
SLC36A4	11	92880307	92882010	-	NA	SLC36A4	solute carrier family 36 (proton/amino acid symporter), member 4 [Source:HGNC Symbol;Acc:19660]	overlapping	0	23	42	59	71	17.3208	1.34067	0.000717429	0.0561099
EPB41L2	6	131222102	131222320	-	NA	EPB41L2	erythrocyte membrane protein band 4.1-like 2 [Source:HGNC Symbol;Acc:3379]	overlapping	0	10	28	44	37	18.033	1.46467	0.000720247	0.0561734
GALNT13	2	155306923	155310361	+	NA	GALNT13	No description	overlapping	0	86	133	180	214	15.6416	1.19419	0.000719062	0.0561734
DAB2	5	39382720	39383373	-	NA	C9	complement component 9 [Source:HGNC Symbol;Acc:1358]	overlapping	0	13	64	82	64	17.089	1.31273	0.000722794	0.0563586
LIPA	10	90973326	90974818	-	NA	LIPA	lipase A, lysosomal acid, cholesterol esterase [Source:HGNC Symbol;Acc:6617]	overlapping	0	36	73	90	117	16.6157	1.25848	0.000725451	0.0564918
EIF3D	22	36912110	36912654	-	NA	EIF3D	eukaryotic translation initiation factor 3, subunit D [Source:HGNC Symbol;Acc:3278]	overlapping	0	71	78	129	141	16.1877	1.21489	0.000727941	0.0566252
ASCC2	22	30184597	30185173	-	NA	ASCC2	activating signal cointegrator 1 complex subunit 2 [Source:HGNC Symbol;Acc:24103]	overlapping	0	27	39	60	72	17.2988	1.34145	0.0007305	0.0567186
PAQR9	3	142680076	142682178	-	NA	PAQR9	progestin and adipoQ receptor family member IX [Source:HGNC Symbol;Acc:30131]	overlapping	0	22	21	36	60	17.8557	1.46525	0.000730044	0.0567186
SGMS2	4	108831506	108836203	+	NA	SGMS2	sphingomyelin synthase 2 [Source:HGNC Symbol;Acc:28395]	overlapping	0	31	91	123	97	16.4592	1.24507	0.000729621	0.0567186
TTC30A	2	178479027	178483694	-	NA	AC073834.3	No description	overlapping	0	54	49	89	107	16.6921	1.27233	0.000730949	0.0567446
CAMK1D	10	12870768	12877545	+	NA	CAMK1D	calcium/calmodulin-dependent protein kinase ID [Source:HGNC Symbol;Acc:19341]	overlapping	0	23	37	48	77	17.4229	1.36792	0.000733336	0.0569165
HIAT1	1	100547559	100548933	+	NA	HIAT1	hippocampus abundant transcript 1 [Source:HGNC Symbol;Acc:23363]	overlapping	0	29	50	80	68	17.0661	1.28732	0.000733822	0.0569475
FAM70A	X	119392505	119394883	-	NA	FAM70A	family with sequence similarity 70, member A [Source:HGNC Symbol;Acc:26086]	overlapping	0	18	37	58	51	17.552	1.36017	0.000734845	0.0569662
GANAB	11	62402043	62402472	-	NA	GANAB	glucosidase, alpha; neutral AB [Source:HGNC Symbol;Acc:4138]	overlapping	0	35	20	46	68	17.5485	1.37104	0.000734845	0.0569662
KLHL3	5	136953189	136957815	-	NA	KLHL3	kelch-like 3 (Drosophila) [Source:HGNC Symbol;Acc:6354]	overlapping	0	16	39	51	61	17.5488	1.36608	0.000734845	0.0569662
KIAA1737	14	77579768	77583629	+	NA	KIAA1737	KIAA1737 [Source:HGNC Symbol;Acc:20365]	overlapping	0	94	123	186	200	15.6566	1.19152	0.00073539	0.0569937
HJURP	2	234750497	234750851	-	NA	HJURP	Holliday junction recognition protein [Source:HGNC Symbol;Acc:25444]	overlapping	0	10	29	46	36	18.0017	1.4521	0.000742949	0.0575331
PIGN	18	59828366	59828618	-	NA	PIGN	phosphatidylinositol glycan anchor biosynthesis, class N [Source:HGNC Symbol;Acc:8967]	overlapping	0	14	25	49	32	18.0024	1.45201	0.000742949	0.0575331
CTH	1	70904784	70905253	+	NA	CTH	cystathionase (cystathionine gamma-lyase) [Source:HGNC Symbol;Acc:2501]	overlapping	0	9	12	30	21	18.7921	1.65961	0.000744465	0.0575684
GPC2	7	99767229	99768106	-	NA	GPC2	glypican 2 [Source:HGNC Symbol;Acc:4450]	overlapping	0	9	12	28	23	18.7987	1.64657	0.000744465	0.0575684
PSEN1	14	73685842	73687109	+	NA	PSEN1	presenilin 1 [Source:HGNC Symbol;Acc:9508]	overlapping	0	56	76	113	129	16.3569	1.22519	0.000744547	0.0575684
POGK	1	166818175	166823710	+	NA	POGK	pogo transposable element with KRAB domain [Source:HGNC Symbol;Acc:18800]	overlapping	0	323	449	618	706	13.8547	1.13312	0.000746473	0.0577106
ST6GALNAC3	1	77094305	77100286	+	NA	ST6GALNAC3	ST6 euraminyl-2,3-beta-galactosyl-1,3)-N-acetylgalactosaminide alpha-2,6-sialyltransferase 3 [Source:HGNC Symbol;Acc:19343]	overlapping	0	65	88	130	149	16.1477	1.21758	0.000751413	0.0579898
LINGO1	15	77905369	77908242	-	NA	LINGO1	leucine rich repeat and Ig domain containing 1 [Source:HGNC Symbol;Acc:21205]	overlapping	0	27	23	37	72	17.6634	1.415	0.000751608	0.0579981
PACSIN2	22	43267134	43267475	-	NA	ARFGAP3	ADP-ribosylation factor GTPase activating protein 3 [Source:HGNC Symbol;Acc:661]	overlapping	0	14	21	29	49	18.154	1.4615	0.000753992	0.0581547
DICER1	14	95554976	95555345	-	NA	DICER1	dicer 1, ribonuclease type III [Source:HGNC Symbol;Acc:17098]	overlapping	0	26	80	102	95	16.651	1.26723	0.000755827	0.0582617
AC000120.7	7	91829328	91829756	-	NA	KRIT1	KRIT1, ankyrin repeat containing [Source:HGNC Symbol;Acc:1573]	overlapping	0	8	10	23	22	19.0075	1.67379	0.000756892	0.0582617
RAB39B	X	154487526	154490514	-	NA	RAB39B	RAB39B, member RAS oncogene family [Source:HGNC Symbol;Acc:16499]	overlapping	0	57	57	96	116	16.5623	1.23868	0.000756824	0.0582617
ZC3H7B	22	41753181	41756151	+	NA	AL080243.2	No description	overlapping	0	34	34	60	76	17.259	1.33611	0.000756157	0.0582617
CGGBP1	3	88101162	88106459	-	NA	CGGBP1	CGG triplet repeat binding protein 1 [Source:HGNC Symbol;Acc:1888]	overlapping	0	261	465	645	571	13.9422	1.13412	0.000759261	0.0584304
HS3ST3B1	17	14248345	14252721	+	NA	HS3ST3B1	heparan sulfate (glucosamine) 3-O-sulfotransferase 3B1 [Source:HGNC Symbol;Acc:5198]	overlapping	0	67	171	212	205	15.5263	1.18272	0.000762159	0.0585571
BAT1	6	31509727	31510225	-	NA	XXbac-BPG296P20.16	Uncharacterized protein [Source:UniProtKB/TrEMBL;Acc:C9JRT2]	overlapping	0	1	4	9	13	20.4642	2.45603	0.000769739	0.0589116
MAP3K9	14	71196368	71197581	-	NA	MAP3K9	mitogen-activated protein kinase kinase kinase 9 [Source:HGNC Symbol;Acc:6861]	overlapping	0	1	4	11	11	20.4546	2.4752	0.000769739	0.0589116
SETD5	3	9471511	9471735	+	NA	SETD5	SET domain containing 5 [Source:HGNC Symbol;Acc:25566]	overlapping	0	2	3	11	11	20.4548	2.47545	0.000769739	0.0589116
SLC2A1	1	43393276	43393479	-	NA	SLC2A1	solute carrier family 2 (facilitated glucose transporter), member 1 [Source:HGNC Symbol;Acc:11005]	overlapping	0	1	4	10	12	20.4594	2.46561	0.000769739	0.0589116
TMEM182	2	103431207	103431563	+	NA	TMEM182	transmembrane protein 182 [Source:HGNC Symbol;Acc:26391]	overlapping	0	0	5	14	7	20.4713	2.44148	0.000769739	0.0589116
TTC39A	1	51753484	51753952	-	NA	TTC39A	tetratricopeptide repeat domain 39A [Source:HGNC Symbol;Acc:18657]	overlapping	0	3	2	4	20	20.4285	2.52851	0.000769739	0.0589116
WBP4	13	41639152	41639214	+	NA	AL157877.2	No description	overlapping	0	2	3	10	12	20.4596	2.46586	0.000769739	0.0589116
ZNF236	18	74631732	74632014	+	NA	ZNF236	zinc finger protein 236 [Source:HGNC Symbol;Acc:13028]	overlapping	0	1	4	11	11	20.4546	2.4752	0.000769739	0.0589116
POLR3D	8	22107909	22109485	+	NA	POLR3D	polymerase (RNA) III (DNA directed) polypeptide D, 44kDa [Source:HGNC Symbol;Acc:1080]	overlapping	0	52	43	81	102	16.8029	1.28423	0.000770618	0.0589651
NEDD4	15	56119120	56122197	-	NA	NEDD4	neural precursor cell expressed, developmentally down-regulated 4 [Source:HGNC Symbol;Acc:7727]	overlapping	0	13	23	39	38	18.1164	1.45491	0.000779478	0.0594902
C9orf125	9	104235453	104239451	-	NA	RP11-490D19.6	No description	overlapping	0	123	172	236	284	15.2272	1.16398	0.000781841	0.0596359
VGLL3	3	86987119	86996217	-	NA	VGLL3	vestigial like 3 (Drosophila) [Source:HGNC Symbol;Acc:24327]	overlapping	0	74	93	139	162	16.0308	1.19906	0.000784086	0.0598002
TRAF5	1	211545470	211548127	+	NA	TRAF5	TNF receptor-associated factor 5 [Source:HGNC Symbol;Acc:12035]	overlapping	0	20	32	64	39	17.6151	1.39654	0.000785582	0.0599073
ARID1B	6	157521839	157522622	+	NA	ARID1B	AT rich interactive domain 1B (SWI1-like) [Source:HGNC Symbol;Acc:18040]	overlapping	0	15	32	48	49	17.7582	1.40129	0.000788124	0.0599734
SLC12A6	15	34528909	34529016	-	NA	SLC12A6	solute carrier family 12 (potassium/chloride transporters), member 6 [Source:HGNC Symbol;Acc:10914]	overlapping	0	8	14	28	26	18.7283	1.65249	0.000788279	0.0599734
ZNF530	19	58117054	58119637	+	NA	ZNF530	zinc finger protein 530 [Source:HGNC Symbol;Acc:29297]	overlapping	0	10	12	23	32	18.7324	1.64507	0.000788279	0.0599734
COTL1	16	84599200	84600561	-	NA	COTL1	coactosin-like 1 (Dictyostelium) [Source:HGNC Symbol;Acc:18304]	overlapping	0	79	60	87	182	16.2813	1.2297	0.000790279	0.0600945
CCDC142	2	74699113	74699379	-	NA	MRPL53	mitochondrial ribosomal protein L53 [Source:HGNC Symbol;Acc:16684]	overlapping	0	18	13	29	43	18.2936	1.53424	0.000790788	0.0600945
CDC42SE1	1	151024590	151025803	-	NA	CDC42SE1	CDC42 small effector 1 [Source:HGNC Symbol;Acc:17719]	overlapping	0	119	123	201	226	15.5082	1.17479	0.000797651	0.0603518
EGLN2	19	41309978	41313179	+	NA	EGLN2	egl nine homolog 2 (C. elegans) [Source:HGNC Symbol;Acc:14660]	overlapping	0	1	11	16	20	19.4718	1.91343	0.000798134	0.0603518
KIF18A	11	28112956	28113060	-	NA	KIF18A	kinesin family member 18A [Source:HGNC Symbol;Acc:29441]	overlapping	0	3	9	21	13	19.4897	1.87843	0.000798134	0.0603518
NAP1L4	11	2966665	2966876	-	NA	NAP1L4	nucleosome assembly protein 1-like 4 [Source:HGNC Symbol;Acc:7640]	overlapping	0	3	9	21	13	19.4897	1.87843	0.000798134	0.0603518
NCRNA00183	X	73218789	73220326	+	NA	NCRNA00183	non-protein coding RNA 183 [Source:HGNC Symbol;Acc:37191]	overlapping	0	46	94	125	130	16.2702	1.22705	0.000796638	0.0603518
PHF21A	11	46142486	46142729	-	NA	PHF21A	PHD finger protein 21A [Source:HGNC Symbol;Acc:24156]	overlapping	0	3	9	19	16	19.4788	1.90038	0.000798134	0.0603518
PNKD	2	219209531	219211516	+	NA	PNKD	paroxysmal nonkinesigenic dyskinesia [Source:HGNC Symbol;Acc:9153]	overlapping	0	2	10	16	20	19.4719	1.91365	0.000798134	0.0603518
SDK2	17	71334392	71334580	-	NA	SDK2	sidekick homolog 2 (chicken) [Source:HGNC Symbol;Acc:19308]	overlapping	0	4	8	11	26	19.4733	1.91174	0.000798134	0.0603518
TOP2A	17	38559158	38559306	-	NA	TOP2A	topoisomerase (DNA) II alpha 170kDa [Source:HGNC Symbol;Acc:11989]	overlapping	0	10	17	35	25	18.4922	1.53384	0.000795774	0.0603518
AC034246.1	5	53180614	53182527	-	NA	ARL15	ADP-ribosylation factor-like 15 [Source:HGNC Symbol;Acc:25945]	overlapping	0	14	34	58	37	17.7342	1.3883	0.000806772	0.0609347
ZCCHC11	1	52898761	52901137	-	NA	ZCCHC11	zinc finger, CCHC domain containing 11 [Source:HGNC Symbol;Acc:28981]	overlapping	0	14	34	55	41	17.7342	1.38814	0.000806772	0.0609347
CLPB	11	72003474	72004659	-	NA	CLPB	ClpB caseinolytic peptidase B homolog (E. coli) [Source:HGNC Symbol;Acc:30664]	overlapping	0	19	23	29	66	17.8948	1.45421	0.000808314	0.061009
STAM2	2	152980280	152981200	-	NA	STAM2	signal transducing adaptor molecule (SH3 domain and ITAM motif) 2 [Source:HGNC Symbol;Acc:11358]	overlapping	0	9	10	21	27	18.9334	1.66616	0.00081067	0.0611094
TMEM168	7	112407230	112407799	-	NA	TMEM168	transmembrane protein 168 [Source:HGNC Symbol;Acc:25826]	overlapping	0	8	11	18	31	18.9299	1.67281	0.00081067	0.0611094
WDR35	2	20174229	20174394	-	NA	WDR35	WD repeat domain 35 [Source:HGNC Symbol;Acc:29250]	overlapping	0	5	14	29	17	18.9332	1.66512	0.00081067	0.0611094
ANAPC11	17	79852343	79852462	+	NA	ANAPC11	anaphase promoting complex subunit 11 [Source:HGNC Symbol;Acc:14452]	overlapping	0	4	11	15	28	19.197	1.8199	0.000819219	0.0611668
APBB2	4	40812044	40818276	-	NA	APBB2	amyloid beta (A4) precursor protein-binding, family B, member 2 [Source:HGNC Symbol;Acc:582]	overlapping	0	31	105	109	142	16.3165	1.21656	0.000811683	0.0611668
ARHGAP20	11	110450116	110451949	-	NA	ARHGAP20	Rho GTPase activating protein 20 [Source:HGNC Symbol;Acc:18357]	overlapping	0	8	24	31	42	18.2557	1.51516	0.000819781	0.0611668
ASPM	1	197059060	197059214	-	NA	ASPM	asp (abnormal spindle) homolog, microcephaly associated (Drosophila) [Source:HGNC Symbol;Acc:19048]	overlapping	0	6	1	14	13	20.061	2.29354	0.000835755	0.0611668
ATPAF2	17	17921576	17922000	-	NA	ATPAF2	ATP synthase mitochondrial F1 complex assembly factor 2 [Source:HGNC Symbol;Acc:18802]	overlapping	0	0	1	7	7	21.9446	4.13955	0.000836165	0.0611668
BNIP3L	8	26362823	26363152	+	NA	BNIP3L	BCL2/adenovirus E1B 19kDa interacting protein 3-like [Source:HGNC Symbol;Acc:1085]	overlapping	0	2	7	13	19	19.77	2.14817	0.000832732	0.0611668
C4orf41	4	184587410	184587579	+	NA	C4orf41	chromosome 4 open reading frame 41 [Source:HGNC Symbol;Acc:25751]	overlapping	0	3	7	16	14	19.7244	1.93553	0.000832732	0.0611668
C7orf44	7	43684850	43686024	-	NA	C7orf44	chromosome 7 open reading frame 44 [Source:HGNC Symbol;Acc:21868]	overlapping	0	11	12	30	25	18.6785	1.62486	0.000830678	0.0611668
CCT8	21	30441744	30441823	-	NA	CCT8	chaperonin containing TCP1, subunit 8 (theta) [Source:HGNC Symbol;Acc:1623]	overlapping	0	0	1	9	5	21.9336	4.16164	0.000836165	0.0611668
CD300E	17	72606026	72608912	-	NA	CD300E	CD300e molecule [Source:HGNC Symbol;Acc:28874]	overlapping	0	0	1	7	7	21.9446	4.13955	0.000836165	0.0611668
SLC35E2B	1	1595221	1597458	-	NA	CDK11A	cyclin-dependent kinase 11A [Source:HGNC Symbol;Acc:1730]	overlapping	0	15	13	27	38	18.4384	1.53791	0.000830337	0.0611668
CLIC1	6	31701613	31701738	-	NA	CLIC1	chloride intracellular channel 1 [Source:HGNC Symbol;Acc:2062]	overlapping	0	4	6	14	17	19.7112	1.96245	0.000832732	0.0611668
CRYBB2	22	25627571	25627803	+	NA	CRYBB2	crystallin, beta B2 [Source:HGNC Symbol;Acc:2398]	overlapping	0	0	1	5	10	21.9079	4.21299	0.000836165	0.0611668
CSE1L	20	47679739	47679881	+	NA	CSE1L	CSE1 chromosome segregation 1-like (yeast) [Source:HGNC Symbol;Acc:2431]	overlapping	0	20	35	58	50	17.5578	1.34908	0.000818428	0.0611668
CTSD	11	1775035	1775368	-	NA	RP11-295K3.1	No description	overlapping	0	1	0	7	7	21.9448	4.13982	0.000836165	0.0611668
DIP2B	12	51068257	51068412	+	NA	DIP2B	DIP2 disco-interacting protein 2 homolog B (Drosophila) [Source:HGNC Symbol;Acc:29284]	overlapping	0	7	8	23	18	19.1995	1.81609	0.000819219	0.0611668
EPT1	2	26611873	26618759	+	NA	EPT1	ethanolaminephosphotransferase 1 (CDP-ethanolamine-specific) [Source:HGNC Symbol;Acc:29361]	overlapping	0	343	625	831	784	13.5341	1.12004	0.000830932	0.0611668
ERLIN2	8	37611433	37616619	+	NA	ERLIN2	ER lipid raft associated 2 [Source:HGNC Symbol;Acc:1356]	overlapping	0	253	340	480	532	14.2369	1.13001	0.00081249	0.0611668
MBOAT2	2	9017160	9017343	-	NA	MBOAT2	membrane bound O-acyltransferase domain containing 2 [Source:HGNC Symbol;Acc:25193]	overlapping	0	12	11	32	22	18.684	1.61423	0.000830678	0.0611668
MGST3	1	165623516	165623588	+	NA	MGST3	microsomal glutathione S-transferase 3 [Source:HGNC Symbol;Acc:7064]	overlapping	0	5	2	15	11	20.0816	2.25193	0.000835755	0.0611668
NDEL1	17	8370248	8371495	+	NA	NDEL1	nudE nuclear distribution gene E homolog (A. nidulans)-like 1 [Source:HGNC Symbol;Acc:17620]	overlapping	0	41	27	65	68	17.2647	1.32623	0.000828211	0.0611668
NDRG2	14	21491023	21491064	-	NA	NDRG2	NDRG family member 2 [Source:HGNC Symbol;Acc:14460]	overlapping	0	5	2	11	16	20.0742	2.26666	0.000835755	0.0611668
NRSN2	20	333854	335512	+	NA	NRSN2	neurensin 2 [Source:HGNC Symbol;Acc:16229]	overlapping	0	15	17	28	46	18.2554	1.51796	0.000819781	0.0611668
NUP98	11	3746333	3746449	-	NA	NUP98	nucleoporin 98kDa [Source:HGNC Symbol;Acc:8068]	overlapping	0	3	7	14	17	19.7111	1.96223	0.000832732	0.0611668
PDE10A	6	165801787	165801942	-	NA	PDE10A	phosphodiesterase 10A [Source:HGNC Symbol;Acc:8772]	overlapping	0	0	1	11	3	21.9225	4.1839	0.000836165	0.0611668
PDSS1	10	26998567	26998697	+	NA	PDSS1	prenyl (decaprenyl) diphosphate synthase, subunit 1 [Source:HGNC Symbol;Acc:17759]	overlapping	0	6	1	10	18	20.0542	2.30712	0.000835755	0.0611668
PNPLA8	7	108111999	108113119	-	NA	PNPLA8	patatin-like phospholipase domain containing 8 [Source:HGNC Symbol;Acc:28900]	overlapping	0	14	18	31	42	18.2562	1.51609	0.000819781	0.0611668
PRCP	11	82536027	82536164	-	NA	PRCP	prolylcarboxypeptidase (angiotensinase C) [Source:HGNC Symbol;Acc:9344]	overlapping	0	6	4	15	16	19.7072	1.97128	0.000832732	0.0611668
PRMT3	11	20417349	20417508	+	NA	PRMT3	protein arginine methyltransferase 3 [Source:HGNC Symbol;Acc:30163]	overlapping	0	19	19	39	42	18.0459	1.44149	0.000828689	0.0611668
SDF2	17	26988744	26989122	-	NA	SDF2	stromal cell-derived factor 2 [Source:HGNC Symbol;Acc:10675]	overlapping	0	5	5	14	17	19.7113	1.96268	0.000832732	0.0611668
SH2D4A	8	19192197	19192368	+	NA	SH2D4A	SH2 domain containing 4A [Source:HGNC Symbol;Acc:26102]	overlapping	0	5	5	12	19	19.7197	1.94593	0.000832732	0.0611668
SND1	7	127326667	127327201	+	NA	SND1	staphylococcal nuclease and tudor domain containing 1 [Source:HGNC Symbol;Acc:30646]	overlapping	0	5	5	13	18	19.7155	1.9543	0.000832732	0.0611668
SPRY1	4	124322692	124322948	+	NA	SPRY1	sprouty homolog 1, antagonist of FGF signaling (Drosophila) [Source:HGNC Symbol;Acc:11269]	overlapping	0	12	11	26	30	18.6794	1.62327	0.000830678	0.0611668
SRCAP	16	30734284	30734550	+	NA	SRCAP	Snf2-related CREBBP activator protein [Source:HGNC Symbol;Acc:16974]	overlapping	0	29	27	48	67	17.5258	1.36305	0.000834437	0.0611668
AL662799.3	6	33419628	33421465	-	NA	SYNGAP1	synaptic Ras GTPase activating protein 1 [Source:HGNC Symbol;Acc:11497]	overlapping	0	10	13	25	32	18.6709	1.63963	0.000830678	0.0611668
TMEM177	2	120439135	120439242	+	NA	TMEM177	transmembrane protein 177 [Source:HGNC Symbol;Acc:28143]	overlapping	0	0	1	4	11	21.9133	4.20229	0.000836165	0.0611668
TRAK1	3	42264434	42267381	+	NA	TRAK1	trafficking protein, kinesin binding 1 [Source:HGNC Symbol;Acc:29947]	overlapping	0	65	88	134	141	16.1527	1.20766	0.000824609	0.0611668
TTC19	17	15903432	15903696	+	NA	AC015922.1	No description	overlapping	0	9	14	23	34	18.677	1.62716	0.000830678	0.0611668
UBE2W	8	74698455	74706350	-	NA	UBE2W	ubiquitin-conjugating enzyme E2W (putative) [Source:HGNC Symbol;Acc:25616]	overlapping	0	60	116	161	150	15.9543	1.19875	0.000831319	0.0611668
UBE3C	7	157023774	157024509	+	NA	UBE3C	ubiquitin protein ligase E3C [Source:HGNC Symbol;Acc:16803]	overlapping	0	15	29	55	32	17.8573	1.39367	0.000829204	0.0611668
XPNPEP3	22	41277774	41278181	+	NA	XPNPEP3	X-prolyl aminopeptidase (aminopeptidase P) 3, putative [Source:HGNC Symbol;Acc:28052]	overlapping	0	7	16	32	22	18.6835	1.61335	0.000830678	0.0611668
XPO4	13	21370903	21371196	-	NA	XPO4	exportin 4 [Source:HGNC Symbol;Acc:17796]	overlapping	0	6	1	8	20	20.0629	2.28971	0.000835755	0.0611668
YIPF3	6	43480807	43481189	-	NA	POLR1C	polymerase (RNA) I polypeptide C, 30kDa [Source:HGNC Symbol;Acc:20194]	overlapping	0	2	5	8	20	20.0625	2.28876	0.000835755	0.0611668
ENO2	12	7031894	7032859	+	NA	ENO2	enolase 2 (gamma, neuronal) [Source:HGNC Symbol;Acc:3353]	overlapping	0	60	103	133	162	16.0654	1.19854	0.000838278	0.0613145
BVES	6	105563561	105563702	-	NA	BVES	blood vessel epicardial substance [Source:HGNC Symbol;Acc:1152]	overlapping	0	2	2	11	8	20.715	2.59919	0.000848432	0.061379
DUSP10	1	221915323	221915518	-	NA	DUSP10	dual specificity phosphatase 10 [Source:HGNC Symbol;Acc:3065]	overlapping	0	1	3	8	12	20.695	2.63866	0.000848432	0.061379
EIF5B	2	99980734	99980884	+	NA	EIF5B	eukaryotic translation initiation factor 5B [Source:HGNC Symbol;Acc:30793]	overlapping	0	37	39	71	76	17.1127	1.30759	0.000840993	0.061379
FGD6	12	95611001	95611240	-	NA	FGD6	FYVE, RhoGEF and PH domain containing 6 [Source:HGNC Symbol;Acc:21740]	overlapping	0	1	3	9	10	20.7249	2.57873	0.000848432	0.061379
GUCY1B3	4	156726255	156726381	+	NA	GUCY1B3	guanylate cyclase 1, soluble, beta 3 [Source:HGNC Symbol;Acc:4687]	overlapping	0	0	4	5	15	20.7096	2.60889	0.000848432	0.061379
LMBRD1	6	70423537	70423689	-	NA	LMBRD1	LMBR1 domain containing 1 [Source:HGNC Symbol;Acc:23038]	overlapping	0	0	4	10	9	20.7198	2.58857	0.000848432	0.061379
LZIC	1	9990311	9990515	-	NA	LZIC	leucine zipper and CTNNBIP1 domain containing [Source:HGNC Symbol;Acc:17497]	overlapping	0	4	0	8	11	20.7303	2.56943	0.000848432	0.061379
MTUS1	8	17501313	17503648	-	NA	PDGFRL	platelet-derived growth factor receptor-like [Source:HGNC Symbol;Acc:8805]	overlapping	0	42	77	114	101	16.5014	1.23425	0.000841929	0.061379
NCDN	1	36028069	36028234	+	NA	NCDN	neurochondrin [Source:HGNC Symbol;Acc:17597]	overlapping	0	2	2	8	12	20.6951	2.63891	0.000848432	0.061379
RPS6KA6	X	83319979	83320119	-	NA	RPS6KA6	ribosomal protein S6 kinase, 90kDa, polypeptide 6 [Source:HGNC Symbol;Acc:10435]	overlapping	0	1	3	11	8	20.7148	2.59893	0.000848432	0.061379
WASF2	1	27736186	27736700	-	NA	WASF2	WAS protein family, member 2 [Source:HGNC Symbol;Acc:12733]	overlapping	0	9	24	36	38	18.2118	1.51442	0.000848005	0.061379
ZDHHC13	11	19191958	19192115	+	NA	ZDHHC13	zinc finger, DHHC-type containing 13 [Source:HGNC Symbol;Acc:18413]	overlapping	0	0	4	9	10	20.7248	2.57848	0.000848432	0.061379
CTDSPL2	15	44816307	44819430	+	NA	CTDSPL2	CTD (carboxy-terminal domain, RNA polymerase II, polypeptide A) small phosphatase like 2 [Source:HGNC Symbol;Acc:26936]	overlapping	0	76	181	222	225	15.4238	1.1663	0.000849049	0.0613996
PLIN2	9	19115768	19116647	-	NA	PLIN2	perilipin 2 [Source:HGNC Symbol;Acc:248]	overlapping	0	11	34	34	62	17.8266	1.38925	0.000849653	0.0613996
WASF1	6	110422791	110423419	-	NA	WASF1	WAS protein family, member 1 [Source:HGNC Symbol;Acc:12732]	overlapping	0	36	70	90	107	16.6662	1.23816	0.000849621	0.0613996
UBAP2L	1	154241233	154242171	+	NA	UBAP2L	ubiquitin associated protein 2-like [Source:HGNC Symbol;Acc:29877]	overlapping	0	16	41	54	60	17.5061	1.34817	0.000850174	0.0614034
VTA1	6	142519576	142519752	+	NA	VTA1	Vps20-associated 1 homolog (S. cerevisiae) [Source:HGNC Symbol;Acc:20954]	overlapping	0	22	35	60	52	17.5058	1.35015	0.000850174	0.0614034
FBXL16	16	742500	744423	-	NA	FBXL16	F-box and leucine-rich repeat protein 16 [Source:HGNC Symbol;Acc:14150]	overlapping	0	18	21	36	49	18.0037	1.45041	0.000852427	0.0615119
MPP2	17	41953530	41955351	-	NA	MPP2	membrane protein, palmitoylated 2 (MAGUK p55 subfamily member 2) [Source:HGNC Symbol;Acc:7220]	overlapping	0	56	58	87	127	16.5671	1.22892	0.000853623	0.0615914
MAN1A2	1	117910071	117911107	+	NA	MAN1A2	mannosidase, alpha, class 1A, member 2 [Source:HGNC Symbol;Acc:6822]	overlapping	0	63	73	119	127	16.3194	1.2147	0.000854576	0.061633
ATP8B2	1	154321316	154323783	+	NA	ATP8B2	ATPase, class I, type 8B, member 2 [Source:HGNC Symbol;Acc:13534]	overlapping	0	83	137	178	214	15.6427	1.17863	0.000854794	0.0616351
ZFPM2	8	106813275	106816760	+	NA	ZFPM2	zinc finger protein, multitype 2 [Source:HGNC Symbol;Acc:16700]	overlapping	0	44	85	122	109	16.3915	1.22093	0.000859205	0.0617697
NYNRIN	14	24883802	24888494	+	NA	NYNRIN	NYN domain and retroviral integrase containing [Source:HGNC Symbol;Acc:20165]	overlapping	0	31	21	45	61	17.6368	1.35581	0.000860643	0.061846
GIPC3	19	3590037	3593539	+	NA	RAX2	retina and anterior neural fold homeobox 2 [Source:HGNC Symbol;Acc:18286]	overlapping	0	20	31	40	69	17.6426	1.39765	0.000860643	0.061846
SPSB4	3	140865984	140867453	+	NA	SPSB4	splA/ryanodine receptor domain and SOCS box containing 4 [Source:HGNC Symbol;Acc:30630]	overlapping	0	15	36	49	56	17.6476	1.38641	0.000860643	0.061846
DNASE1L1	X	153630099	153631182	-	NA	RPL10	ribosomal protein L10 [Source:HGNC Symbol;Acc:10298]	overlapping	0	30	107	129	115	16.3077	1.21282	0.000861133	0.061854
BBS2	16	56536229	56536368	-	NA	BBS2	Bardet-Biedl syndrome 2 [Source:HGNC Symbol;Acc:967]	overlapping	0	9	11	30	18	18.866	1.65286	0.000862498	0.0618708
WDR45	X	48957520	48958082	-	NA	WDR45	WD repeat domain 45 [Source:HGNC Symbol;Acc:28912]	overlapping	0	13	16	28	39	18.3905	1.53162	0.000863863	0.061928
DGCR2	22	19023799	19026634	-	NA	DGCR2	DiGeorge syndrome critical region gene 2 [Source:HGNC Symbol;Acc:2845]	overlapping	0	42	44	63	107	16.9453	1.28579	0.000871128	0.0622889
KIAA0391	14	35742641	35743268	+	NA	KIAA0391	KIAA0391 [Source:HGNC Symbol;Acc:19958]	overlapping	0	43	80	107	120	16.4527	1.23604	0.000871326	0.0622889
MED24	17	38209722	38210345	-	NA	MED24	mediator complex subunit 24 [Source:HGNC Symbol;Acc:22963]	overlapping	0	12	12	27	31	18.623	1.61317	0.000871653	0.0622889
USP31	16	23079303	23079901	-	NA	USP31	ubiquitin specific peptidase 31 [Source:HGNC Symbol;Acc:20060]	overlapping	0	11	13	32	25	18.6188	1.62121	0.000871653	0.0622889
ARHGEF18	19	7535423	7537370	+	NA	ARHGEF18	Rho/Rac guanine nucleotide exchange factor (GEF) 18 [Source:HGNC Symbol;Acc:17090]	overlapping	0	17	18	32	44	18.1632	1.44387	0.000875471	0.0624911
CDC42SE1	1	151023447	151025803	-	NA	C1orf56	chromosome 1 open reading frame 56 [Source:HGNC Symbol;Acc:26045]	overlapping	0	164	179	283	305	15.0224	1.13977	0.000884365	0.0624911
DHTKD1	10	12133512	12133683	+	NA	DHTKD1	dehydrogenase E1 and transketolase domain containing 1 [Source:HGNC Symbol;Acc:23537]	overlapping	0	10	6	19	25	19.1216	1.78679	0.00088459	0.0624911
EXOC7	17	74084852	74085004	-	NA	EXOC7	exocyst complex component 7 [Source:HGNC Symbol;Acc:23214]	overlapping	0	1	2	4	13	21.0343	2.79039	0.000890503	0.0624911
FAM54A	6	136563999	136564111	-	NA	FAM54A	family with sequence similarity 54, member A [Source:HGNC Symbol;Acc:21115]	overlapping	0	1	2	8	8	21.055	2.74883	0.000890503	0.0624911
KIRREL	1	158064434	158065841	+	NA	KIRREL	kin of IRRE like (Drosophila) [Source:HGNC Symbol;Acc:15734]	overlapping	0	19	21	38	48	17.9733	1.43832	0.0008756	0.0624911
LRRCC1	8	86038924	86039072	+	NA	LRRCC1	leucine rich repeat and coiled-coil domain containing 1 [Source:HGNC Symbol;Acc:29373]	overlapping	0	1	2	9	7	21.0497	2.75946	0.000890503	0.0624911
LYPLA2	1	24119147	24119250	+	NA	LYPLA2	lysophospholipase II [Source:HGNC Symbol;Acc:6738]	overlapping	0	1	2	8	8	21.055	2.74883	0.000890503	0.0624911
MATR3	5	138629439	138629717	+	NA	MATR3	matrin 3 [Source:HGNC Symbol;Acc:6912]	overlapping	0	2	1	5	12	21.0292	2.80097	0.000890503	0.0624911
RFFL	17	33336131	33339168	-	NA	RFFL	ring finger and FYVE-like domain containing 1 [Source:HGNC Symbol;Acc:24821]	overlapping	0	24	49	66	75	17.1749	1.29722	0.000878395	0.0624911
SLC39A1	1	153932586	153933230	-	NA	SLC39A1	solute carrier family 39 (zinc transporter), member 1 [Source:HGNC Symbol;Acc:12876]	overlapping	0	2	1	5	12	21.0292	2.80097	0.000890503	0.0624911
TATDN2	3	10318045	10318172	+	NA	TATDN2	TatD DNase domain containing 2 [Source:HGNC Symbol;Acc:28988]	overlapping	0	1	2	6	11	21.0239	2.81105	0.000890503	0.0624911
TXNIP	1	145441183	145442635	+	NA	TXNIP	thioredoxin interacting protein [Source:HGNC Symbol;Acc:16952]	overlapping	0	25	55	73	78	17.0555	1.27147	0.000875082	0.0624911
VCAN	5	82876126	82877155	+	NA	VCAN	versican [Source:HGNC Symbol;Acc:2464]	overlapping	0	37	66	92	99	16.7034	1.24711	0.000888671	0.0624911
WDR6	3	49051672	49051932	+	NA	WDR6	WD repeat domain 6 [Source:HGNC Symbol;Acc:12758]	overlapping	0	1	2	3	15	20.9999	2.85919	0.000890503	0.0624911
ZNF532	18	56620750	56621031	+	NA	ZNF532	zinc finger protein 532 [Source:HGNC Symbol;Acc:30940]	overlapping	0	2	1	8	8	21.0552	2.74909	0.000890503	0.0624911
GPR63	6	97245962	97247762	-	NA	GPR63	G protein-coupled receptor 63 [Source:HGNC Symbol;Acc:13302]	overlapping	0	54	97	131	138	16.1779	1.19396	0.000893058	0.0626637
RB1CC1	8	53554911	53555151	-	NA	RB1CC1	RB1-inducible coiled-coil 1 [Source:HGNC Symbol;Acc:15574]	overlapping	0	22	32	59	46	17.5864	1.34532	0.000894879	0.0627694
NUMB	14	73753818	73754022	-	NA	NUMB	numb homolog (Drosophila) [Source:HGNC Symbol;Acc:8060]	overlapping	0	31	51	75	80	17.0188	1.27445	0.000897086	0.062844
ERCC4	16	14041471	14046205	+	NA	ERCC4	excision repair cross-complementing rodent repair deficiency, complementation group 4 [Source:HGNC Symbol;Acc:3436]	overlapping	0	63	89	124	151	16.1667	1.19828	0.000899012	0.0628929
PRDX6	1	173450465	173451110	+	NA	PRDX6	peroxiredoxin 6 [Source:HGNC Symbol;Acc:16753]	overlapping	0	71	129	175	175	15.7812	1.17638	0.000899165	0.062897
TMEM170A	16	75476952	75481586	-	NA	TMEM170A	transmembrane protein 170A [Source:HGNC Symbol;Acc:29577]	overlapping	0	42	63	100	92	16.6763	1.2463	0.00090573	0.0632886
FBXO7	22	32889092	32889268	+	NA	FBXO7	F-box protein 7 [Source:HGNC Symbol;Acc:13586]	overlapping	0	40	43	80	75	17.0029	1.27284	0.000907878	0.0633981
SLC11A2	12	51379775	51382218	-	NA	SLC11A2	solute carrier family 11 (proton-coupled divalent metal ion transporters), member 2 [Source:HGNC Symbol;Acc:10908]	overlapping	0	150	204	303	297	14.9782	1.13587	0.000911139	0.0634894
UBE2D2	5	139006341	139006642	+	NA	UBE2D2	ubiquitin-conjugating enzyme E2D 2 (UBC4/5 homolog, yeast) [Source:HGNC Symbol;Acc:12475]	overlapping	0	28	27	55	54	17.5585	1.34947	0.000911511	0.0634894
ZNF227	19	44740382	44741299	+	NA	ZNF227	zinc finger protein 227 [Source:HGNC Symbol;Acc:13020]	overlapping	0	21	34	56	52	17.5618	1.34125	0.000911511	0.0634894
GP1BA	17	4835900	4837150	+	NA	GP1BA	glycoprotein Ib (platelet), alpha polypeptide [Source:HGNC Symbol;Acc:4439]	overlapping	0	7	14	24	28	18.799	1.64525	0.000912347	0.0635139
AC078992.1	12	106854483	106856139	-	NA	POLR3B	polymerase (RNA) III (DNA directed) polypeptide B [Source:HGNC Symbol;Acc:30348]	overlapping	0	3	18	32	17	18.8104	1.62086	0.000912347	0.0635139
ZDHHC3	3	44968105	44968339	-	NA	ZDHHC3	zinc finger, DHHC-type containing 3 [Source:HGNC Symbol;Acc:18470]	overlapping	0	11	10	25	26	18.8086	1.62734	0.000912347	0.0635139
C1orf77	1	153609048	153610924	+	NA	C1orf77	chromosome 1 open reading frame 77 [Source:HGNC Symbol;Acc:24511]	overlapping	0	42	98	126	125	16.2786	1.20987	0.000925699	0.0643819
DOLPP1	9	131851250	131852714	+	NA	DOLPP1	dolichyl pyrophosphate phosphatase 1 [Source:HGNC Symbol;Acc:29565]	overlapping	0	13	18	23	50	18.3003	1.5194	0.000927859	0.0644842
AP1B1	22	29754715	29754960	-	NA	AP1B1	adaptor-related protein complex 1, beta 1 subunit [Source:HGNC Symbol;Acc:554]	overlapping	0	19	25	38	54	17.8616	1.38624	0.000941825	0.0648706
C1orf198	1	230972865	230975654	-	NA	C1orf198	chromosome 1 open reading frame 198 [Source:HGNC Symbol;Acc:25900]	overlapping	0	42	108	128	142	16.183	1.20162	0.000936106	0.0648706
MLF2	12	6857170	6857713	-	NA	MLF2	myeloid leukemia factor 2 [Source:HGNC Symbol;Acc:7126]	overlapping	0	73	87	108	189	16.0974	1.18973	0.000939523	0.0648706
PTPN23	3	47454196	47454931	+	NA	PTPN23	protein tyrosine phosphatase, non-receptor type 23 [Source:HGNC Symbol;Acc:14406]	overlapping	0	2	9	8	27	19.5851	1.9386	0.000943218	0.0648706
2010-09-01	2	110300559	110301901	-	NA	SEPT10	septin 10 [Source:HGNC Symbol;Acc:14349]	overlapping	0	19	25	53	33	17.8693	1.37085	0.000941825	0.0648706
USP38	4	144141448	144144983	+	NA	USP38	ubiquitin specific peptidase 38 [Source:HGNC Symbol;Acc:20067]	overlapping	0	47	71	95	123	16.5211	1.2199	0.000937442	0.0648706
LRRC57	15	42834720	42836322	-	NA	LRRC57	leucine rich repeat containing 57 [Source:HGNC Symbol;Acc:26719]	overlapping	0	7	10	20	26	19.0448	1.76392	0.000947178	0.0649385
NUCB2	11	17332732	17332830	+	NA	NUCB2	nucleobindin 2 [Source:HGNC Symbol;Acc:8044]	overlapping	0	9	9	26	17	19.0264	1.63646	0.000947178	0.0649385
QSOX2	9	139098179	139101121	-	NA	QSOX2	quiescin Q6 sulfhydryl oxidase 2 [Source:HGNC Symbol;Acc:30249]	overlapping	0	133	183	240	314	15.1375	1.14487	0.000946075	0.0649385
UBA1	X	47070435	47070624	+	NA	UBA1	ubiquitin-like modifier activating enzyme 1 [Source:HGNC Symbol;Acc:12469]	overlapping	0	12	15	28	33	18.5025	1.5139	0.000949376	0.0649533
DIXDC1	11	111889680	111893308	+	NA	DIXDC1	DIX domain containing 1 [Source:HGNC Symbol;Acc:23695]	overlapping	0	97	195	243	261	15.249	1.14819	0.000953057	0.0651032
MCFD2	2	47129013	47132733	-	NA	AC016722.4	No description	overlapping	0	251	334	474	512	14.2637	1.11566	0.000953091	0.0651032
ZNF738	19	21560191	21562102	+	NA	ZNF738	zinc finger protein 738 [Source:HGNC Symbol;Acc:32469]	overlapping	0	10	28	39	41	18.0531	1.42453	0.000953455	0.0651032
PRKAB2	1	146630798	146631221	-	NA	PRKAB2	protein kinase, AMP-activated, beta 2 non-catalytic subunit [Source:HGNC Symbol;Acc:9379]	overlapping	0	27	85	111	89	16.5912	1.22775	0.000954876	0.0651935
SKP2	5	36177287	36177394	+	NA	SKP2	S-phase kinase-associated protein 2 (p45) [Source:HGNC Symbol;Acc:10901]	overlapping	0	9	23	34	37	18.2656	1.49579	0.000958366	0.0652415
NT5DC2	3	52558403	52558627	-	NA	STAB1	stabilin 1 [Source:HGNC Symbol;Acc:18628]	overlapping	0	16	16	27	47	18.2581	1.51286	0.000958366	0.0652415
SLC4A8	12	51901210	51902980	+	NA	SLC4A8	solute carrier family 4, sodium bicarbonate cotransporter, member 8 [Source:HGNC Symbol;Acc:11034]	overlapping	0	14	8	17	39	18.7397	1.63188	0.000960218	0.0653133
GPR153	1	6307406	6310063	-	NA	GPR153	G protein-coupled receptor 153 [Source:HGNC Symbol;Acc:23618]	overlapping	0	6	8	18	21	19.3005	1.81295	0.000965094	0.0654141
TMEM22	3	136573285	136574734	+	NA	TMEM22	transmembrane protein 22 [Source:HGNC Symbol;Acc:28480]	overlapping	0	13	32	48	42	17.8361	1.37068	0.000962841	0.0654141
HIF1AN	10	102307850	102309763	+	NA	HIF1AN	hypoxia inducible factor 1, alpha subunit inhibitor [Source:HGNC Symbol;Acc:17113]	overlapping	0	131	193	253	309	15.1044	1.13875	0.000966293	0.0654886
C1orf201	1	24696164	24696329	-	NA	C1orf201	chromosome 1 open reading frame 201 [Source:HGNC Symbol;Acc:28070]	overlapping	0	2	4	7	18	20.2552	2.34833	0.000972766	0.0656017
CSNK1E	22	38686697	38687944	-	NA	CSNK1E	casein kinase 1, epsilon [Source:HGNC Symbol;Acc:2453]	overlapping	0	110	101	155	222	15.7133	1.16069	0.000972461	0.0656017
NNT	5	43651841	43651986	+	NA	NNT	nicotinamide nucleotide transhydrogenase [Source:HGNC Symbol;Acc:7863]	overlapping	0	1	5	11	13	20.2644	2.3295	0.000972766	0.0656017
2006-09-01	X	118797445	118797640	-	NA	SEPT6	septin 6 [Source:HGNC Symbol;Acc:15848]	overlapping	0	0	6	13	10	20.2835	2.29075	0.000972766	0.0656017
PDPK1	16	2647652	2653189	+	NA	PDPK1	3-phosphoinositide dependent protein kinase-1 [Source:HGNC Symbol;Acc:8816]	overlapping	0	73	104	143	171	15.9598	1.17269	0.00097904	0.0659365
SH3PXD2A	10	105359277	105363546	-	NA	SH3PXD2A	SH3 and PX domains 2A [Source:HGNC Symbol;Acc:23664]	overlapping	0	93	84	135	183	15.9593	1.17569	0.00097904	0.0659365
AHR	7	17382545	17385774	+	NA	AHR	aryl hydrocarbon receptor [Source:HGNC Symbol;Acc:348]	overlapping	0	17	36	52	52	17.6198	1.33144	0.00098111	0.06605
MED23	6	131926380	131926625	-	NA	MED23	mediator complex subunit 23 [Source:HGNC Symbol;Acc:2372]	overlapping	0	12	34	49	43	17.8043	1.37056	0.000983348	0.06605
NFKBIB	19	39399371	39399531	+	NA	NFKBIB	nuclear factor of kappa light polypeptide gene enhancer in B-cells inhibitor, beta [Source:HGNC Symbol;Acc:7798]	overlapping	0	5	3	14	15	19.9168	2.1959	0.000983446	0.06605
CCDC75	2	37323351	37326387	+	NA	CCDC75	coiled-coil domain containing 75 [Source:HGNC Symbol;Acc:26768]	overlapping	0	40	60	97	84	16.7508	1.23819	0.000985992	0.0662058
SCML2	X	18257505	18258098	-	NA	SCML2	sex comb on midleg-like 2 (Drosophila) [Source:HGNC Symbol;Acc:10581]	overlapping	0	13	15	27	37	18.4482	1.51757	0.000986169	0.0662058
HPCAL4	1	40144320	40148405	-	NA	HPCAL4	hippocalcin like 4 [Source:HGNC Symbol;Acc:18212]	overlapping	0	16	17	25	52	18.2152	1.50964	0.00098791	0.0662751
NTRK2	9	87425457	87430617	+	NA	NTRK2	neurotrophic tyrosine kinase, receptor, type 2 [Source:HGNC Symbol;Acc:8032]	overlapping	0	15	18	31	43	18.2253	1.48923	0.00098791	0.0662751
RNF19B	1	33402055	33402910	-	NA	RNF19B	ring finger protein 19B [Source:HGNC Symbol;Acc:26886]	overlapping	0	16	17	33	41	18.2202	1.49984	0.00098791	0.0662751
RPRD1B	20	36718128	36720768	+	NA	RPRD1B	regulation of nuclear pre-mRNA domain containing 1B [Source:HGNC Symbol;Acc:16209]	overlapping	0	111	177	233	265	15.2717	1.14353	0.000990796	0.0664279
PVRL3	3	110863746	110863884	+	NA	PVRL3	poliovirus receptor-related 3 [Source:HGNC Symbol;Acc:17664]	overlapping	0	36	48	81	75	16.9887	1.26595	0.00099217	0.0664928
PTPN9	15	75759462	75761324	-	NA	PTPN9	protein tyrosine phosphatase, non-receptor type 9 [Source:HGNC Symbol;Acc:9661]	overlapping	0	119	134	184	266	15.455	1.15254	0.000996017	0.0667344
SPTLC2	14	77973272	77978746	-	NA	SPTLC2	serine palmitoyltransferase, long chain base subunit 2 [Source:HGNC Symbol;Acc:11278]	overlapping	0	278	486	656	605	13.882	1.10737	0.00099608	0.0667344
AKAP9	7	91714133	91714254	+	NA	AKAP9	A kinase (PRKA) anchor protein (yotiao) 9 [Source:HGNC Symbol;Acc:379]	overlapping	0	8	11	27	18	18.9545	1.62367	0.00100695	0.0672289
ATP6V1E1	22	18111369	18111499	-	NA	ATP6V1E1	ATPase, H+ transporting, lysosomal 31kDa, V1 subunit E1 [Source:HGNC Symbol;Acc:857]	overlapping	0	9	10	23	24	18.9403	1.65235	0.00100695	0.0672289
PAN2	12	56720401	56720743	-	NA	PAN2	PAN2 poly(A) specific ribonuclease subunit homolog (S. cerevisiae) [Source:HGNC Symbol;Acc:20074]	overlapping	0	11	12	20	37	18.6864	1.60904	0.00100614	0.0672289
SNAP29	22	21241967	21242107	+	NA	SNAP29	synaptosomal-associated protein, 29kDa [Source:HGNC Symbol;Acc:11133]	overlapping	0	8	11	18	30	18.9435	1.64566	0.00100695	0.0672289
SORT1	1	109852192	109856679	-	NA	SORT1	sortilin 1 [Source:HGNC Symbol;Acc:11186]	overlapping	0	179	266	348	411	14.6561	1.11959	0.00100821	0.0672928
ADCK1	14	78390800	78390949	+	NA	ADCK1	aarF domain containing kinase 1 [Source:HGNC Symbol;Acc:19038]	overlapping	0	0	0	5	6	35.1236	29.7848	0.00101441	0.0673295
C9orf102	9	98774507	98776845	+	NA	C9orf102	chromosome 9 open reading frame 102 [Source:HGNC Symbol;Acc:26922]	overlapping	0	83	146	196	200	15.5955	1.15717	0.00100944	0.0673295
CHEK2	22	29126408	29126536	-	NA	CHEK2	CHK2 checkpoint homolog (S. pombe) [Source:HGNC Symbol;Acc:16627]	overlapping	0	0	0	5	6	35.1236	29.7848	0.00101441	0.0673295
EFEMP1	2	56144860	56145219	-	NA	EFEMP1	EGF-containing fibulin-like extracellular matrix protein 1 [Source:HGNC Symbol;Acc:3218]	overlapping	0	0	0	3	8	35.1352	29.7617	0.00101441	0.0673295
MAGI2	7	77707700	77708402	-	NA	MAGI2	membrane associated guanylate kinase, WW and PDZ domain containing 2 [Source:HGNC Symbol;Acc:18957]	overlapping	0	0	0	4	7	35.1294	29.7733	0.00101441	0.0673295
MRPL16	11	59575174	59575322	-	NA	MRPL16	mitochondrial ribosomal protein L16 [Source:HGNC Symbol;Acc:14476]	overlapping	0	0	0	3	8	35.1352	29.7617	0.00101441	0.0673295
PRKCA	17	64728806	64728943	+	NA	PRKCA	protein kinase C, alpha [Source:HGNC Symbol;Acc:9393]	overlapping	0	0	0	7	3	35.178	29.6761	0.00101441	0.0673295
RAB27A	15	55516087	55516210	-	NA	RAB27A	RAB27A, member RAS oncogene family [Source:HGNC Symbol;Acc:9766]	overlapping	0	0	0	6	4	35.184	29.6641	0.00101441	0.0673295
TOM1	22	35717952	35718030	+	NA	TOM1	target of myb1 (chicken) [Source:HGNC Symbol;Acc:11982]	overlapping	0	0	0	2	9	35.1409	29.7503	0.00101441	0.0673295
WHSC1L1	8	38146005	38146274	-	NA	WHSC1L1	Wolf-Hirschhorn syndrome candidate 1-like 1 [Source:HGNC Symbol;Acc:12767]	overlapping	0	16	18	39	35	18.183	1.48794	0.00101652	0.0674145
MTPN	7	135613420	135614760	-	NA	AC015987.1	No description	overlapping	0	332	397	609	599	13.9518	1.10494	0.00101934	0.0675795
PHC1	12	9091901	9094058	+	NA	PHC1	polyhomeotic homolog 1 (Drosophila) [Source:HGNC Symbol;Acc:3182]	overlapping	0	27	36	53	71	17.3838	1.30592	0.00101942	0.0675795
DDX18	2	118583845	118587042	+	NA	DDX18	DEAD (Asp-Glu-Ala-Asp) box polypeptide 18 [Source:HGNC Symbol;Acc:2741]	overlapping	0	75	121	160	184	15.8176	1.16238	0.00102237	0.0677338
INPP5B	1	38326369	38328102	-	NA	RP11-109P14.10	No description	overlapping	0	36	52	78	85	16.9328	1.24326	0.00102332	0.0677696
H6PD	1	9323568	9331396	+	NA	H6PD	hexose-6-phosphate dehydrogenase (glucose 1-dehydrogenase) [Source:HGNC Symbol;Acc:4795]	overlapping	0	44	53	81	99	16.7977	1.23312	0.00102715	0.0678863
PPPDE1	1	244868858	244872335	+	NA	PPPDE1	PPPDE peptidase domain containing 1 [Source:HGNC Symbol;Acc:24264]	overlapping	0	413	517	765	772	13.604	1.09777	0.00103578	0.0683945
C19orf68	19	48700487	48700877	+	NA	C19orf68	chromosome 19 open reading frame 68 [Source:HGNC Symbol;Acc:34495]	overlapping	0	60	47	83	116	16.6629	1.22128	0.00103765	0.0685107
MSH2	2	47702164	47702409	+	NA	MSH2	mutS homolog 2, colon cancer, nonpolyposis type 1 (E. coli) [Source:HGNC Symbol;Acc:7325]	overlapping	0	2	13	20	21	19.21	1.79303	0.00104261	0.0686932
DBF4B	17	42827963	42829632	+	NA	DBF4B	DBF4 homolog B (S. cerevisiae) [Source:HGNC Symbol;Acc:17883]	overlapping	0	9	26	34	44	18.141	1.48609	0.00104421	0.068771
ASCC1	10	73856280	73857208	-	NA	ASCC1	activating signal cointegrator 1 complex subunit 1 [Source:HGNC Symbol;Acc:24268]	overlapping	0	43	83	97	134	16.4357	1.20042	0.0010447	0.0687896
SFRS15	21	33068426	33068534	-	NA	SFRS15	splicing factor, arginine/serine-rich 15 [Source:HGNC Symbol;Acc:19304]	overlapping	0	1	11	21	12	19.509	1.83902	0.00104818	0.0688663
ZNF124	1	247285277	247287173	-	NA	ZNF124	zinc finger protein 124 [Source:HGNC Symbol;Acc:12907]	overlapping	0	6	6	14	21	19.4989	1.86134	0.00104818	0.0688663
SERPINB9	6	2887500	2890804	-	NA	AL133351.1	No description	overlapping	0	8	16	25	33	18.6287	1.60032	0.00105014	0.0689329
SLC41A3	3	125725560	125725729	-	NA	SLC41A3	solute carrier family 41, member 3 [Source:HGNC Symbol;Acc:31046]	overlapping	0	15	9	28	29	18.6314	1.59742	0.00105014	0.0689329
FXC1	11	6503275	6505909	+	NA	FXC1	fracture callus 1 homolog (rat) [Source:HGNC Symbol;Acc:4022]	overlapping	0	189	319	426	420	14.4694	1.11018	0.0010504	0.0689433
FXYD6	11	117707696	117708992	-	NA	RP11-728F11.6	No description	overlapping	0	65	62	86	152	16.4243	1.20334	0.00105172	0.0690088
NCOA2	8	71024305	71024863	-	NA	NCOA2	nuclear receptor coactivator 2 [Source:HGNC Symbol;Acc:7669]	overlapping	0	8	22	32	34	18.3641	1.48492	0.00105578	0.0691923
GAS7	17	9813926	9820658	-	NA	GAS7	growth arrest-specific 7 [Source:HGNC Symbol;Acc:4169]	overlapping	0	59	78	109	140	16.3169	1.19795	0.00105648	0.0692083
CMTM4	16	66648653	66651261	-	NA	CMTM4	CKLF-like MARVEL transmembrane domain containing 4 [Source:HGNC Symbol;Acc:19175]	overlapping	0	115	159	211	264	15.3485	1.13449	0.00105818	0.0693008
RYBP	3	72423744	72427788	-	NA	RYBP	RING1 and YY1 binding protein [Source:HGNC Symbol;Acc:10480]	overlapping	0	198	325	429	448	14.4265	1.11226	0.00105963	0.0693887
SESN3	11	94906133	94906505	-	NA	SESN3	sestrin 3 [Source:HGNC Symbol;Acc:23060]	overlapping	0	14	36	62	34	17.6897	1.35919	0.00106053	0.0694343
AC079601.1	12	42853168	42854530	+	NA	PRICKLE1	prickle homolog 1 (Drosophila) [Source:HGNC Symbol;Acc:17019]	overlapping	0	47	63	98	101	16.6238	1.21756	0.00106217	0.0694994
DLG5	10	79589113	79589200	-	NA	DLG5	discs, large homolog 5 (Drosophila) [Source:HGNC Symbol;Acc:2904]	overlapping	0	2	18	28	19	18.8856	1.61112	0.00106392	0.0695238
MBD5	2	149246955	149248163	+	NA	MBD5	methyl-CpG binding domain protein 5 [Source:HGNC Symbol;Acc:20444]	overlapping	0	6	14	27	20	18.8894	1.60503	0.00106392	0.0695238
SCMH1	1	41578955	41579198	-	NA	SCMH1	sex comb on midleg homolog 1 (Drosophila) [Source:HGNC Symbol;Acc:19003]	overlapping	0	22	22	34	58	17.8709	1.36848	0.00106972	0.0697988
METTL7A	12	51323697	51326300	+	NA	METTL7A	methyltransferase like 7A [Source:HGNC Symbol;Acc:24550]	overlapping	0	20	17	38	40	18.0915	1.42756	0.00107103	0.0698699
SLC25A13	7	95751151	95751309	-	NA	SLC25A13	solute carrier family 25, member 13 (citrin) [Source:HGNC Symbol;Acc:10983]	overlapping	0	13	18	34	34	18.3162	1.48742	0.00108868	0.0708453
AC092801.1	1	246363558	246363989	-	NA	SMYD3	SET and MYND domain containing 3 [Source:HGNC Symbol;Acc:15513]	overlapping	0	4	27	44	20	18.3256	1.4658	0.00108868	0.0708453
UHRF1BP1	6	34838631	34838893	+	NA	UHRF1BP1	UHRF1 binding protein 1 [Source:HGNC Symbol;Acc:21216]	overlapping	0	17	14	32	37	18.3127	1.49569	0.00108868	0.0708453
C14orf139	14	95873606	95876427	-	NA	C14orf139	chromosome 14 open reading frame 139 [Source:HGNC Symbol;Acc:20353]	overlapping	0	30	30	44	79	17.4409	1.33351	0.00109419	0.0711473
SLC12A2	5	127522188	127522717	+	NA	SLC12A2	solute carrier family 12 (sodium/potassium/chloride transporters), member 2 [Source:HGNC Symbol;Acc:10911]	overlapping	0	10	28	48	28	18.0625	1.4056	0.00109699	0.0712584
ARHGAP18	6	129897277	129899749	-	NA	ARHGAP18	Rho GTPase activating protein 18 [Source:HGNC Symbol;Acc:21035]	overlapping	0	25	29	48	59	17.5971	1.32454	0.00111369	0.0712762
ATF6	1	161928236	161933860	+	NA	ATF6	activating transcription factor 6 [Source:HGNC Symbol;Acc:791]	overlapping	0	79	138	188	184	15.6768	1.14985	0.00110479	0.0712762
BAZ2A	12	57004193	57004301	-	NA	BAZ2A	bromodomain adjacent to zinc finger domain, 2A [Source:HGNC Symbol;Acc:962]	overlapping	0	3	2	7	15	20.474	2.43744	0.00112502	0.0712762
BPGM	7	134346199	134346860	+	NA	BPGM	2,3-bisphosphoglycerate mutase [Source:HGNC Symbol;Acc:1093]	overlapping	0	9	12	27	23	18.8147	1.61459	0.00111814	0.0712762
C12orf49	12	117153598	117155698	-	NA	C12orf49	chromosome 12 open reading frame 49 [Source:HGNC Symbol;Acc:26128]	overlapping	0	133	215	293	291	15.0108	1.11924	0.00111764	0.0712762
C4orf31	4	121958239	121958812	-	NA	C4orf31	chromosome 4 open reading frame 31 [Source:HGNC Symbol;Acc:26256]	overlapping	0	3	7	10	21	19.7278	1.92876	0.0011235	0.0712762
CENPK	5	64858630	64858835	-	NA	CENPK	centromere protein K [Source:HGNC Symbol;Acc:29479]	overlapping	0	4	12	25	17	19.1297	1.76807	0.00111603	0.0712762
CHN2	7	29440159	29440397	+	NA	CHN2	chimerin (chimaerin) 2 [Source:HGNC Symbol;Acc:1944]	overlapping	0	23	31	46	62	17.5952	1.32792	0.00111369	0.0712762
COMT	22	19956059	19956481	+	NA	COMT	catechol-O-methyltransferase [Source:HGNC Symbol;Acc:2228]	overlapping	0	5	5	7	25	19.719	1.94731	0.0011235	0.0712762
DHX33	17	5353523	5353726	-	NA	DHX33	DEAH (Asp-Glu-Ala-His) box polypeptide 33 [Source:HGNC Symbol;Acc:16718]	overlapping	0	18	36	55	49	17.6002	1.31684	0.00111369	0.0712762
EDC3	15	74948074	74948409	-	NA	EDC3	enhancer of mRNA decapping 3 homolog (S. cerevisiae) [Source:HGNC Symbol;Acc:26114]	overlapping	0	20	26	35	61	17.809	1.36308	0.00111186	0.0712762
FAM134A	2	220047136	220048522	+	NA	FAM134A	family with sequence similarity 134, member A [Source:HGNC Symbol;Acc:28450]	overlapping	0	44	46	85	78	16.9067	1.23174	0.00112254	0.0712762
FOSB	19	45975809	45978414	+	NA	FOSB	FBJ murine osteosarcoma viral oncogene homolog B [Source:HGNC Symbol;Acc:3797]	overlapping	0	16	30	36	60	17.8066	1.36699	0.00111186	0.0712762
GPATCH2	1	217600334	217604707	-	NA	GPATCH2	G patch domain containing 2 [Source:HGNC Symbol;Acc:25499]	overlapping	0	30	39	64	69	17.2553	1.30058	0.00110117	0.0712762
KIAA1310	2	97271057	97272571	-	NA	KIAA1310	KIAA1310 [Source:HGNC Symbol;Acc:25473]	overlapping	0	16	23	49	29	18.0257	1.40587	0.00112212	0.0712762
AC027237.1	15	69745160	69745237	-	NA	KIF23	kinesin family member 23 [Source:HGNC Symbol;Acc:6392]	overlapping	0	4	6	17	12	19.7427	1.89944	0.0011235	0.0712762
LSR	19	35758012	35758637	+	NA	LSR	lipolysis stimulated lipoprotein receptor [Source:HGNC Symbol;Acc:29572]	overlapping	0	7	3	12	18	19.7419	1.90241	0.0011235	0.0712762
MTMR12	5	32233879	32234040	-	NA	AC025181.1	No description	overlapping	0	7	9	20	23	19.1328	1.76318	0.00111603	0.0712762
RABL2A	2	114390492	114391472	+	NA	RABL2A	RAB, member of RAS oncogene family-like 2A [Source:HGNC Symbol;Acc:9799]	overlapping	0	1	4	13	7	20.5091	2.36627	0.00112502	0.0712762
RPS23	5	81571063	81571114	-	NA	ATG10	ATG10 autophagy related 10 homolog (S. cerevisiae) [Source:HGNC Symbol;Acc:20315]	overlapping	0	7	9	22	20	19.1409	1.7469	0.00111603	0.0712762
SHPRH	6	146256043	146256299	-	NA	SHPRH	SNF2 histone linker PHD RING helicase [Source:HGNC Symbol;Acc:19336]	overlapping	0	5	5	16	13	19.7471	1.89101	0.0011235	0.0712762
SLITRK3	3	164904510	164908639	-	NA	SLITRK3	SLIT and NTRK-like family, member 3 [Source:HGNC Symbol;Acc:23501]	overlapping	0	34	35	72	58	17.2557	1.30054	0.00110117	0.0712762
SUDS3	12	118852140	118855840	+	NA	SUDS3	suppressor of defective silencing 3 homolog (S. cerevisiae) [Source:HGNC Symbol;Acc:29545]	overlapping	0	241	406	556	505	14.1256	1.09987	0.00111666	0.0712762
TMEM8B	9	35853502	35854844	+	NA	TMEM8B	transmembrane protein 8B [Source:HGNC Symbol;Acc:21427]	overlapping	0	9	12	15	38	18.8157	1.61254	0.00111814	0.0712762
C7orf63	7	89929181	89934134	+	NA	C7orf63	chromosome 7 open reading frame 63 [Source:HGNC Symbol;Acc:26107]	overlapping	0	11	16	31	28	18.5148	1.48887	0.00113263	0.0716284
FAM43A	3	194406622	194409762	+	NA	FAM43A	family with sequence similarity 43, member A [Source:HGNC Symbol;Acc:26888]	overlapping	0	13	14	24	38	18.5038	1.51159	0.00113263	0.0716284
SERPINF1	17	1680481	1680859	+	NA	SERPINF1	serpin peptidase inhibitor, clade F (alpha-2 antiplasmin, pigment epithelium derived factor), member 1 [Source:HGNC Symbol;Acc:8824]	overlapping	0	29	44	66	72	17.1884	1.2712	0.00113875	0.0720015
SGPL1	10	72636952	72640930	+	NA	SGPL1	sphingosine-1-phosphate lyase 1 [Source:HGNC Symbol;Acc:10817]	overlapping	0	310	425	590	627	13.9458	1.09258	0.00114158	0.0721455
GLDC	9	6532899	6533160	-	NA	GLDC	glycine dehydrogenase (decarboxylating) [Source:HGNC Symbol;Acc:4313]	overlapping	0	7	6	17	20	19.3926	1.84314	0.0011472	0.0722364
RNF130	5	179397410	179397506	-	NA	RNF130	ring finger protein 130 [Source:HGNC Symbol;Acc:18280]	overlapping	0	7	6	15	22	19.4004	1.82768	0.0011472	0.0722364
RPS27A	2	55459931	55460008	+	NA	RPS27A	ribosomal protein S27a [Source:HGNC Symbol;Acc:10417]	overlapping	0	6	7	16	21	19.3964	1.8352	0.0011472	0.0722364
SEC23IP	10	121685548	121685739	+	NA	SEC23IP	SEC23 interacting protein [Source:HGNC Symbol;Acc:17018]	overlapping	0	22	61	84	66	17.0158	1.24379	0.00114707	0.0722364
2002-09-01	2	242263824	242264659	+	NA	SEPT2	septin 2 [Source:HGNC Symbol;Acc:7729]	overlapping	0	2	11	18	18	19.4063	1.81375	0.0011472	0.0722364
ZNF382	19	37099322	37100955	+	NA	ZNF382	zinc finger protein 382 [Source:HGNC Symbol;Acc:17409]	overlapping	0	11	22	36	36	18.2293	1.48003	0.00115087	0.072405
MARCH6	5	10415711	10415781	+	NA	MARCH6	membrane-associated ring finger (C3HC4) 6 [Source:HGNC Symbol;Acc:30550]	overlapping	0	17	31	50	45	17.7517	1.35391	0.00115173	0.0724448
ACTG1	17	79478214	79478652	-	NA	ACTG1	actin, gamma 1 [Source:HGNC Symbol;Acc:144]	overlapping	0	30	54	67	92	16.9977	1.24682	0.00115758	0.072806
SLC44A1	9	108151468	108159627	+	NA	SLC44A1	solute carrier family 44, member 1 [Source:HGNC Symbol;Acc:18798]	overlapping	0	148	320	407	363	14.5895	1.10566	0.00116019	0.0729559
FAM65A	16	67575770	67577167	+	NA	FAM65A	family with sequence similarity 65, member A [Source:HGNC Symbol;Acc:25836]	overlapping	0	65	50	76	140	16.5683	1.20247	0.00116078	0.072965
ABR	17	906758	909409	-	NA	ABR	active BCR-related gene [Source:HGNC Symbol;Acc:81]	overlapping	0	23	34	47	67	17.5201	1.32189	0.00116317	0.0729851
ACTR1A	10	104238986	104240722	-	NA	TMEM180	transmembrane protein 180 [Source:HGNC Symbol;Acc:26196]	overlapping	0	158	189	260	335	15.0176	1.11539	0.00116511	0.0729851
AHCYL1	1	110564296	110566357	+	NA	AHCYL1	adenosylhomocysteinase-like 1 [Source:HGNC Symbol;Acc:344]	overlapping	0	218	422	538	515	14.1424	1.097	0.00116357	0.0729851
ATP6V1B2	8	20074731	20074835	+	NA	ATP6V1B2	ATPase, H+ transporting, lysosomal 56/58kDa, V1 subunit B2 [Source:HGNC Symbol;Acc:854]	overlapping	0	3	4	15	10	20.1075	2.19919	0.00116689	0.0729851
CEP68	2	65309670	65309843	+	NA	CEP68	centrosomal protein 68kDa [Source:HGNC Symbol;Acc:29076]	overlapping	0	0	7	12	14	20.0945	2.22365	0.00116689	0.0729851
CNOT10	3	32754719	32754861	+	NA	CNOT10	CCR4-NOT transcription complex, subunit 10 [Source:HGNC Symbol;Acc:23817]	overlapping	0	0	7	12	14	20.0945	2.22365	0.00116689	0.0729851
CTBP2	10	126811226	126811437	-	NA	CTBP2	C-terminal binding protein 2 [Source:HGNC Symbol;Acc:2495]	overlapping	0	3	4	6	22	20.0713	2.27162	0.00116689	0.0729851
NAPB	20	23359436	23360572	-	NA	NAPB	N-ethylmaleimide-sensitive factor attachment protein, beta [Source:HGNC Symbol;Acc:15751]	overlapping	0	3	4	12	14	20.0949	2.22437	0.00116689	0.0729851
TRIM62	1	33611011	33611341	-	NA	TRIM62	tripartite motif-containing 62 [Source:HGNC Symbol;Acc:25574]	overlapping	0	3	4	11	15	20.0994	2.21536	0.00116689	0.0729851
NOL12	22	38168608	38168771	+	NA	NOL12	nucleolar protein 12 [Source:HGNC Symbol;Acc:28585]	overlapping	0	17	5	21	33	18.7513	1.60977	0.00116969	0.0730209
WARS	14	100820784	100820903	-	NA	WARS	tryptophanyl-tRNA synthetase [Source:HGNC Symbol;Acc:12729]	overlapping	0	8	14	26	26	18.759	1.59117	0.00116969	0.0730209
C1orf226	1	162352972	162356600	+	NA	C1orf226	chromosome 1 open reading frame 226 [Source:HGNC Symbol;Acc:34351]	overlapping	0	20	21	40	45	17.9582	1.39746	0.00117002	0.0730276
RP11-467P22.4	X	30872588	30872824	+	NA	TAB3	TGF-beta activated kinase 1/MAP3K7 binding protein 3 [Source:HGNC Symbol;Acc:30681]	overlapping	0	11	17	33	28	18.4614	1.49059	0.00117124	0.0730548
JUB	14	23441024	23442777	-	NA	JUB	jub, ajuba homolog (Xenopus laevis) [Source:HGNC Symbol;Acc:20250]	overlapping	0	39	58	76	104	16.8043	1.21917	0.00117883	0.0733787
RAB8B	15	63555726	63559981	+	NA	RAB8B	RAB8B, member RAS oncogene family [Source:HGNC Symbol;Acc:30273]	overlapping	0	21	37	62	48	17.5003	1.31063	0.00117889	0.0733787
LCLAT1	2	30862983	30867091	+	NA	LCLAT1	lysocardiolipin acyltransferase 1 [Source:HGNC Symbol;Acc:26756]	overlapping	0	193	358	449	464	14.3589	1.09631	0.00118131	0.0734736
BHLHE40	3	5024521	5024953	+	NA	BHLHE40	basic helix-loop-helix family, member e40 [Source:HGNC Symbol;Acc:1046]	overlapping	0	9	8	19	27	19.0485	1.75739	0.0011854	0.0736439
CKB	14	103988638	103988842	-	NA	CKB	creatine kinase, brain [Source:HGNC Symbol;Acc:1991]	overlapping	0	12	5	24	20	19.0602	1.73503	0.0011854	0.0736439
EVC	4	5830246	5830772	+	NA	EVC	Ellis van Creveld syndrome [Source:HGNC Symbol;Acc:3497]	overlapping	0	8	10	16	30	19.0175	1.65384	0.0011854	0.0736439
COPA	1	160264274	160264383	-	NA	COPA	coatomer protein complex, subunit alpha [Source:HGNC Symbol;Acc:2230]	overlapping	0	25	25	50	49	17.6971	1.34709	0.00118946	0.0738193
NDUFC2	11	77790625	77790887	-	NA	NDUFC2	NADH dehydrogenase (ubiquinone) 1, subcomplex unknown, 2, 14.5kDa [Source:HGNC Symbol;Acc:7706]	overlapping	0	23	27	35	70	17.6914	1.35817	0.00118946	0.0738193
TMF1	3	69096500	69097284	-	NA	CTD-2013N24.2	No description	overlapping	0	23	36	63	49	17.4752	1.31199	0.00119425	0.0740745
MORC4	X	106183964	106184862	-	NA	MORC4	MORC family CW-type zinc finger 4 [Source:HGNC Symbol;Acc:23485]	overlapping	0	79	120	158	189	15.803	1.14796	0.00119975	0.0743942
TTC3	21	38573741	38575413	+	NA	TTC3	tetratricopeptide repeat domain 3 [Source:HGNC Symbol;Acc:12393]	overlapping	0	224	294	426	432	14.4475	1.09911	0.00120245	0.0745125
ERLIN1	10	101935702	101935827	-	NA	ERLIN1	ER lipid raft associated 1 [Source:HGNC Symbol;Acc:16947]	overlapping	0	17	12	38	23	18.4219	1.47013	0.00120818	0.0747754
FAF2	5	175923487	175923664	+	NA	FAF2	Fas associated factor family member 2 [Source:HGNC Symbol;Acc:24666]	overlapping	0	5	24	33	30	18.4151	1.47988	0.00120818	0.0747754
TYSND1	10	71897737	71899897	-	NA	TYSND1	trypsin domain containing 1 [Source:HGNC Symbol;Acc:28531]	overlapping	0	16	13	31	33	18.4117	1.49025	0.00120818	0.0747754
UACA	15	70946893	70949466	-	NA	UACA	uveal autoantigen with coiled-coil domains and ankyrin repeats [Source:HGNC Symbol;Acc:15947]	overlapping	0	32	48	72	75	17.0738	1.23611	0.00120805	0.0747754
C9orf140	9	139956581	139959239	-	NA	RP11-229P13.22	No description	overlapping	0	39	52	73	97	16.89	1.2324	0.00121723	0.0751547
CBX5	12	54624733	54635689	-	NA	CBX5	chromobox homolog 5 [Source:HGNC Symbol;Acc:1555]	overlapping	0	2829	4415	5992	5648	10.6569	1.06764	0.00121538	0.0751547
FAM117B	2	203621936	203622161	+	NA	FAM117B	family with sequence similarity 117, member B [Source:HGNC Symbol;Acc:14440]	overlapping	0	7	16	33	19	18.7042	1.57192	0.00121866	0.0751547
HELZ	17	65163579	65163912	-	NA	HELZ	helicase with zinc finger [Source:HGNC Symbol;Acc:16878]	overlapping	0	7	16	31	22	18.6986	1.58326	0.00121866	0.0751547
MFGE8	15	89441914	89442763	-	NA	MFGE8	milk fat globule-EGF factor 8 protein [Source:HGNC Symbol;Acc:7036]	overlapping	0	13	10	22	34	18.6919	1.59861	0.00121866	0.0751547
PDLIM5	4	95585129	95589374	+	NA	PDLIM5	PDZ and LIM domain 5 [Source:HGNC Symbol;Acc:17468]	overlapping	0	112	174	240	241	15.2935	1.12027	0.001215	0.0751547
SYT14	1	210334074	210337636	+	NA	SYT14	synaptotagmin XIV [Source:HGNC Symbol;Acc:23143]	overlapping	0	9	14	26	28	18.7026	1.57581	0.00121866	0.0751547
TMEM165	4	56289281	56290810	+	NA	TMEM165	transmembrane protein 165 [Source:HGNC Symbol;Acc:30760]	overlapping	0	6	17	22	33	18.7031	1.57387	0.00121866	0.0751547
TMEM135	11	87032243	87034756	+	NA	TMEM135	transmembrane protein 135 [Source:HGNC Symbol;Acc:26167]	overlapping	0	25	36	57	62	17.4253	1.31579	0.00122392	0.0754649
IGF2BP1	17	47126714	47133012	+	NA	IGF2BP1	insulin-like growth factor 2 mRNA binding protein 1 [Source:HGNC Symbol;Acc:28866]	overlapping	0	646	980	1281	1379	12.8094	1.07386	0.00123012	0.0758399
NR6A1	9	127279888	127285072	-	NA	NR6A1	nuclear receptor subfamily 6, group A, member 1 [Source:HGNC Symbol;Acc:7985]	overlapping	0	379	443	639	721	13.7894	1.08352	0.00123051	0.0758514
PTPRF	1	44087606	44089337	+	NA	PTPRF	protein tyrosine phosphatase, receptor type, F [Source:HGNC Symbol;Acc:9670]	overlapping	0	47	90	111	133	16.3268	1.17665	0.00123146	0.0758514
HADHB	2	26502003	26502183	+	NA	HADHB	hydroxyacyl-CoA dehydrogenase/3-ketoacyl-CoA thiolase/enoyl-CoA hydratase (trifunctional protein), beta subunit [Source:HGNC Symbol;Acc:4803]	overlapping	0	18	19	35	42	18.1071	1.39574	0.00123582	0.0760481
TDRD3	13	61084764	61084889	+	NA	TDRD3	tudor domain containing 3 [Source:HGNC Symbol;Acc:20612]	overlapping	0	16	21	37	40	18.1019	1.40561	0.00123582	0.0760481
CHODL	21	19165801	19165875	+	NA	C21orf91	chromosome 21 open reading frame 91 [Source:HGNC Symbol;Acc:16459]	overlapping	0	9	5	23	14	19.3161	1.78294	0.00124015	0.0761427
PPME1	11	73941290	73941444	+	NA	PPME1	protein phosphatase methylesterase 1 [Source:HGNC Symbol;Acc:30178]	overlapping	0	6	8	19	19	19.3138	1.78639	0.00124015	0.0761427
FURIN	15	91424516	91426688	+	NA	FURIN	furin (paired basic amino acid cleaving enzyme) [Source:HGNC Symbol;Acc:8568]	overlapping	0	12	18	29	37	18.3728	1.46871	0.00124352	0.0763214
PILRB	7	99947340	99947781	+	NA	PILRB	paired immunoglobin-like type 2 receptor beta [Source:HGNC Symbol;Acc:18297]	overlapping	0	12	18	33	32	18.3713	1.47174	0.00124352	0.0763214
CA5BP	X	15715363	15715874	+	NA	AC112497.1	carbonic anhydrase VB pseudogene (CA5BP), non-coding RNA [Source:RefSeq DNA;Acc:NR_026551]	overlapping	0	1	17	23	23	18.9926	1.70098	0.00125081	0.0765822
ENTPD7	10	101458291	101458615	+	NA	ENTPD7	ectonucleoside triphosphate diphosphohydrolase 7 [Source:HGNC Symbol;Acc:19745]	overlapping	0	9	10	26	19	18.9581	1.61687	0.00125081	0.0765822
IGF2R	6	160482785	160482960	+	NA	IGF2R	insulin-like growth factor 2 receptor [Source:HGNC Symbol;Acc:5467]	overlapping	0	9	10	26	19	18.9581	1.61687	0.00125081	0.0765822
MRAS	3	138121012	138121973	+	NA	MRAS	muscle RAS oncogene homolog [Source:HGNC Symbol;Acc:7227]	overlapping	0	26	58	69	89	16.9985	1.24465	0.00125032	0.0765822
OSBPL11	3	125295033	125295209	-	NA	OSBPL11	oxysterol binding protein-like 11 [Source:HGNC Symbol;Acc:16397]	overlapping	0	4	15	24	21	18.9646	1.60194	0.00125081	0.0765822
AC010326.1	19	58375684	58377055	+	NA	ZNF418	zinc finger protein 418 [Source:HGNC Symbol;Acc:20647]	overlapping	0	2	9	17	14	19.6296	1.84957	0.00125479	0.0766757
CSNK2A1	20	489095	489304	-	NA	CSNK2A1	casein kinase 2, alpha 1 polypeptide [Source:HGNC Symbol;Acc:2457]	overlapping	0	17	29	48	42	17.8205	1.33943	0.00125713	0.0767614
PTGFR	1	79002091	79005434	+	NA	PTGFR	prostaglandin F receptor (FP) [Source:HGNC Symbol;Acc:9600]	overlapping	0	21	25	50	40	17.8162	1.34901	0.00125713	0.0767614
TXNL4A	18	77732869	77733856	-	NA	TXNL4A	thioredoxin-like 4A [Source:HGNC Symbol;Acc:30551]	overlapping	0	48	37	63	99	16.9843	1.24268	0.00126044	0.0769493
SSH1	12	109180971	109183020	-	NA	SSH1	slingshot homolog 1 (Drosophila) [Source:HGNC Symbol;Acc:30579]	overlapping	0	13	25	37	42	18.0662	1.39912	0.00126208	0.0769885
ARHGAP9	12	57882395	57882597	-	NA	ARHGAP9	Rho GTPase activating protein 9 [Source:HGNC Symbol;Acc:14130]	overlapping	0	2	2	8	11	20.7301	2.56893	0.00127844	0.0770573
CLGN	4	141317246	141317359	-	NA	CLGN	calmegin [Source:HGNC Symbol;Acc:2060]	overlapping	0	2	2	11	7	20.7516	2.52589	0.00127844	0.0770573
DCAF5	14	69529101	69529228	-	NA	DCAF5	DDB1 and CUL4 associated factor 5 [Source:HGNC Symbol;Acc:20224]	overlapping	0	2	2	8	11	20.7301	2.56893	0.00127844	0.0770573
ENOSF1	18	683246	683380	-	NA	ENOSF1	enolase superfamily member 1 [Source:HGNC Symbol;Acc:30365]	overlapping	0	1	3	11	7	20.7515	2.52564	0.00127844	0.0770573
FARP1	13	99100490	99102023	+	NA	FARP1	FERM, RhoGEF (ARHGEF) and pleckstrin domain protein 1 (chondrocyte-derived) [Source:HGNC Symbol;Acc:3591]	overlapping	0	97	148	199	219	15.5128	1.12818	0.00127473	0.0770573
GEN1	2	17961888	17966632	+	NA	SMC6	structural maintenance of chromosomes 6 [Source:HGNC Symbol;Acc:20466]	overlapping	0	110	145	229	196	15.4554	1.12823	0.00126716	0.0770573
GREB1	2	11780417	11782914	+	NA	GREB1	growth regulation by estrogen in breast cancer 1 [Source:HGNC Symbol;Acc:24885]	overlapping	0	7	17	33	21	18.6496	1.55817	0.00126517	0.0770573
HUWE1	X	53579272	53579402	-	NA	HUWE1	HECT, UBA and WWE domain containing 1 [Source:HGNC Symbol;Acc:30892]	overlapping	0	1	3	11	7	20.7515	2.52564	0.00127844	0.0770573
INVS	9	103035146	103035358	+	NA	INVS	inversin [Source:HGNC Symbol;Acc:17870]	overlapping	0	4	0	9	9	20.7621	2.50583	0.00127844	0.0770573
LASS5	12	50523608	50524477	-	NA	LASS5	LAG1 homolog, ceramide synthase 5 [Source:HGNC Symbol;Acc:23749]	overlapping	0	74	134	161	201	15.7431	1.13929	0.00127759	0.0770573
MAPKAPK2	1	206902380	206902444	+	NA	MAPKAPK2	mitogen-activated protein kinase-activated protein kinase 2 [Source:HGNC Symbol;Acc:6887]	overlapping	0	2	2	7	12	20.7351	2.55889	0.00127844	0.0770573
NR2C2	3	15062260	15062439	+	NA	NR2C2	nuclear receptor subfamily 2, group C, member 2 [Source:HGNC Symbol;Acc:7972]	overlapping	0	4	0	13	4	20.7801	2.46991	0.00127844	0.0770573
C20orf72	20	17950674	17950773	+	NA	OVOL2	ovo-like 2 (Drosophila) [Source:HGNC Symbol;Acc:15804]	overlapping	0	3	1	9	9	20.762	2.50558	0.00127844	0.0770573
PHTF1	1	114255901	114257834	-	NA	PHTF1	putative homeodomain transcription factor 1 [Source:HGNC Symbol;Acc:8939]	overlapping	0	7	17	26	30	18.6483	1.56091	0.00126517	0.0770573
RAB3A	19	18307594	18308470	-	NA	RAB3A	RAB3A, member RAS oncogene family [Source:HGNC Symbol;Acc:9777]	overlapping	0	3	1	6	13	20.7402	2.54913	0.00127844	0.0770573
RAD54L	1	46713404	46714080	+	NA	RAD54L	RAD54-like (S. cerevisiae) [Source:HGNC Symbol;Acc:9826]	overlapping	0	13	18	23	48	18.3184	1.48306	0.00127734	0.0770573
RNF217	6	125397803	125398004	+	NA	RNF217	ring finger protein 217 [Source:HGNC Symbol;Acc:21487]	overlapping	0	1	3	8	11	20.73	2.56867	0.00127844	0.0770573
RREB1	6	7248744	7249507	+	NA	RREB1	ras responsive element binding protein 1 [Source:HGNC Symbol;Acc:10449]	overlapping	0	28	28	39	75	17.5488	1.31682	0.00127535	0.0770573
SGPP2	2	223423066	223425667	+	NA	SGPP2	sphingosine-1-phosphate phosphatase 2 [Source:HGNC Symbol;Acc:19953]	overlapping	0	9	15	30	25	18.6475	1.56302	0.00126517	0.0770573
SLC7A2	8	17422459	17422783	+	NA	SLC7A2	solute carrier family 7 (cationic amino acid transporter, y+ system), member 2 [Source:HGNC Symbol;Acc:11060]	overlapping	0	0	4	9	9	20.7616	2.50481	0.00127844	0.0770573
SUMF1	3	3742498	3744145	-	NA	SUMF1	sulfatase modifying factor 1 [Source:HGNC Symbol;Acc:20376]	overlapping	0	1	3	10	8	20.7566	2.51534	0.00127844	0.0770573
TTC13	1	231048369	231048504	-	NA	TTC13	tetratricopeptide repeat domain 13 [Source:HGNC Symbol;Acc:26204]	overlapping	0	1	3	12	6	20.7463	2.53597	0.00127844	0.0770573
TTC26	7	138827002	138827051	+	NA	TTC26	tetratricopeptide repeat domain 26 [Source:HGNC Symbol;Acc:21882]	overlapping	0	3	1	10	8	20.7569	2.51585	0.00127844	0.0770573
WDR25	14	100847247	100848083	+	NA	WDR25	WD repeat domain 25 [Source:HGNC Symbol;Acc:21064]	overlapping	0	0	4	10	8	20.7565	2.51509	0.00127844	0.0770573
PPP3CB	10	75196564	75198178	-	NA	PPP3CB	protein phosphatase 3, catalytic subunit, beta isozyme [Source:HGNC Symbol;Acc:9315]	overlapping	0	60	86	127	127	16.2407	1.16649	0.00127894	0.0770663
KIT	4	55604595	55606881	+	NA	KIT	v-kit Hardy-Zuckerman 4 feline sarcoma viral oncogene homolog [Source:HGNC Symbol;Acc:6342]	overlapping	0	74	124	181	151	15.815	1.13802	0.00128684	0.0775282
RBM26	13	79940768	79940845	-	NA	RBM26	RNA binding motif protein 26 [Source:HGNC Symbol;Acc:20327]	overlapping	0	2	37	42	37	18.0342	1.38494	0.00128739	0.0775467
BTF3L4	1	52552384	52556388	+	NA	BTF3L4	basic transcription factor 3-like 4 [Source:HGNC Symbol;Acc:30547]	overlapping	0	270	434	585	561	14.0129	1.08196	0.00129411	0.0778584
KDM1A	1	23407939	23408066	+	NA	KDM1A	lysine (K)-specific demethylase 1A [Source:HGNC Symbol;Acc:29079]	overlapping	0	31	48	71	74	17.0928	1.23425	0.00129864	0.078081
FBXO34	14	55817099	55819801	+	NA	FBXO34	F-box protein 34 [Source:HGNC Symbol;Acc:20201]	overlapping	0	279	345	466	577	14.1863	1.08465	0.00131078	0.0784765
MDFIC	7	114655742	114659256	+	NA	MDFIC	MyoD family inhibitor domain containing [Source:HGNC Symbol;Acc:28870]	overlapping	0	32	59	78	88	16.8972	1.21677	0.00130855	0.0784765
MEF2C	5	88100415	88100618	-	NA	MEF2C	myocyte enhancer factor 2C [Source:HGNC Symbol;Acc:6996]	overlapping	0	14	26	42	39	18.0011	1.38135	0.00131178	0.0784765
TLCD1	17	27051471	27051911	-	NA	TLCD1	TLC domain containing 1 [Source:HGNC Symbol;Acc:25177]	overlapping	0	7	13	21	27	18.8962	1.5917	0.0013124	0.0784765
TRIM13	13	50586071	50586876	+	NA	TRIM13	tripartite motif-containing 13 [Source:HGNC Symbol;Acc:9976]	overlapping	0	16	16	28	43	18.2822	1.46465	0.0013097	0.0784765
KIAA0174	16	71961517	71962913	+	NA	KIAA0174	KIAA0174 [Source:HGNC Symbol;Acc:28977]	overlapping	0	71	109	150	160	15.9494	1.14461	0.00131707	0.0786626
SAP30BP	17	73702420	73704139	+	NA	SAP30BP	SAP30 binding protein [Source:HGNC Symbol;Acc:30785]	overlapping	0	34	25	52	63	17.4806	1.30354	0.00132171	0.0788965
EEA1	12	93213084	93213287	-	NA	EEA1	early endosome antigen 1 [Source:HGNC Symbol;Acc:3185]	overlapping	0	3	12	21	19	19.2226	1.76836	0.00132706	0.0790427
PCCB	3	136046476	136046574	+	NA	PCCB	propionyl CoA carboxylase, beta polypeptide [Source:HGNC Symbol;Acc:8654]	overlapping	0	8	7	21	19	19.2231	1.76937	0.00132706	0.0790427
PITPNM3	17	6354583	6358963	-	NA	PITPNM3	PITPNM family member 3 [Source:HGNC Symbol;Acc:21043]	overlapping	0	7	8	21	19	19.223	1.76917	0.00132706	0.0790427
CPNE3	8	87570516	87573726	+	NA	CPNE3	copine III [Source:HGNC Symbol;Acc:2316]	overlapping	0	387	551	759	767	13.6029	1.07451	0.00133262	0.0793021
C17orf63	17	27082996	27086894	-	NA	C17orf63	chromosome 17 open reading frame 63 [Source:HGNC Symbol;Acc:25563]	overlapping	0	141	208	282	301	15.015	1.10299	0.00133382	0.0793592
NRP2	2	206659478	206659845	+	NA	NRP2	neuropilin 2 [Source:HGNC Symbol;Acc:8005]	overlapping	0	17	33	46	54	17.6989	1.34166	0.00133402	0.0793634
MAML3	4	140810511	140812121	-	NA	MAML3	mastermind-like 3 (Drosophila) [Source:HGNC Symbol;Acc:16272]	overlapping	0	32	51	66	90	17.0198	1.2376	0.00134049	0.0796003
NT5DC2	3	52558539	52558747	-	NA	NT5DC2	5'-nucleotidase domain containing 2 [Source:HGNC Symbol;Acc:25717]	overlapping	0	13	20	26	48	18.2383	1.46267	0.00134067	0.0796003
PDRG1	20	30532758	30533692	-	NA	TTLL9	tubulin tyrosine ligase-like family, member 9 [Source:HGNC Symbol;Acc:16118]	overlapping	0	16	17	26	48	18.2385	1.46313	0.00134067	0.0796003
POLE	12	133200348	133201396	-	NA	POLE	polymerase (DNA directed), epsilon [Source:HGNC Symbol;Acc:9177]	overlapping	0	18	15	32	40	18.2404	1.45987	0.00134067	0.0796003
UGT8	4	115544035	115544858	+	NA	UGT8	UDP glycosyltransferase 8 [Source:HGNC Symbol;Acc:12555]	overlapping	0	19	64	71	82	17.0236	1.22771	0.00134049	0.0796003
AC125257.1	17	40125663	40126494	-	NA	CNP	2',3'-cyclic nucleotide 3' phosphodiesterase [Source:HGNC Symbol;Acc:2158]	overlapping	0	15	12	23	38	18.5175	1.48487	0.00135121	0.0798645
ECT2	3	172486797	172486933	+	NA	ECT2	epithelial cell transforming sequence 2 oncogene [Source:HGNC Symbol;Acc:3155]	overlapping	0	2	6	15	12	19.9597	2.10873	0.00134862	0.0798645
EPS15L1	19	16472408	16472795	-	NA	EPS15L1	epidermal growth factor receptor pathway substrate 15-like 1 [Source:HGNC Symbol;Acc:24634]	overlapping	0	16	10	20	43	18.5325	1.56418	0.00135121	0.0798645
JAM3	11	134014136	134014288	+	NA	JAM3	junctional adhesion molecule 3 [Source:HGNC Symbol;Acc:15532]	overlapping	0	4	4	16	11	19.9555	2.11811	0.00134862	0.0798645
MBD6	12	57919131	57920171	+	NA	MBD6	methyl-CpG binding domain protein 6 [Source:HGNC Symbol;Acc:20445]	overlapping	0	2	6	11	17	19.953	2.12215	0.00134862	0.0798645
NAGA	22	42454358	42456417	-	NA	WBP2NL	WBP2 N-terminal like [Source:HGNC Symbol;Acc:28389]	overlapping	0	147	182	256	298	15.1006	1.10294	0.00135059	0.0798645
OGFRL1	6	72011089	72011973	+	NA	RP11-154D6.1	No description	overlapping	0	25	37	57	60	17.424	1.27129	0.00135069	0.0798645
SLC35C2	20	44987026	44987597	-	NA	SLC35C2	solute carrier family 35, member C2 [Source:HGNC Symbol;Acc:17117]	overlapping	0	3	5	15	12	19.9598	2.10896	0.00134862	0.0798645
TSGA10	2	99721990	99722160	-	NA	TSGA10	testis specific, 10 [Source:HGNC Symbol;Acc:14927]	overlapping	0	2	6	16	11	19.9553	2.11764	0.00134862	0.0798645
C5orf25	5	175716852	175717719	+	NA	C5orf25	chromosome 5 open reading frame 25 [Source:HGNC Symbol;Acc:24779]	overlapping	0	37	72	90	106	16.6492	1.19166	0.00135197	0.0798951
ABCE1	4	146031255	146031392	+	NA	ABCE1	ATP-binding cassette, sub-family E (OABP), member 1 [Source:HGNC Symbol;Acc:69]	overlapping	0	10	11	25	24	18.8344	1.57546	0.00137035	0.0799109
ACHE	7	100490786	100492009	-	NA	ACHE	acetylcholinesterase [Source:HGNC Symbol;Acc:108]	overlapping	0	2	1	7	9	21.0605	2.73848	0.00139407	0.0799109
ACTR2	2	65454887	65455091	+	NA	ACTR2	ARP2 actin-related protein 2 homolog (yeast) [Source:HGNC Symbol;Acc:169]	overlapping	0	10	11	25	24	18.8344	1.57546	0.00137035	0.0799109
ADARB1	21	46540815	46540874	+	NA	ADARB1	adenosine deaminase, RNA-specific, B1 [Source:HGNC Symbol;Acc:226]	overlapping	0	2	0	8	8	21.3477	3.33419	0.00139407	0.0799109
ATG2B	14	96775790	96775931	-	NA	ATG2B	ATG2 autophagy related 2 homolog B (S. cerevisiae) [Source:HGNC Symbol;Acc:20187]	overlapping	0	5	7	17	16	19.5258	1.80721	0.00137688	0.0799109
ATP2B4	1	203708893	203713208	+	NA	ATP2B4	ATPase, Ca++ transporting, plasma membrane 4 [Source:HGNC Symbol;Acc:817]	overlapping	0	181	294	398	379	14.577	1.089	0.00135628	0.0799109
BIRC6	2	32749955	32750086	+	NA	BIRC6	baculoviral IAP repeat-containing 6 [Source:HGNC Symbol;Acc:13516]	overlapping	0	0	1	10	3	21.9788	4.0713	0.00137635	0.0799109
BMPR2	2	203241580	203242273	+	NA	BMPR2	bone morphogenetic protein receptor, type II (serine/threonine kinase) [Source:HGNC Symbol;Acc:1078]	overlapping	0	1	5	15	7	20.3038	2.25061	0.00138774	0.0799109
C16orf70	16	67166720	67166814	+	NA	C16orf70	chromosome 16 open reading frame 70 [Source:HGNC Symbol;Acc:29564]	overlapping	0	2	0	9	7	21.3424	3.34482	0.00139407	0.0799109
C7orf31	7	25194630	25194811	-	NA	C7orf31	chromosome 7 open reading frame 31 [Source:HGNC Symbol;Acc:21722]	overlapping	0	2	4	14	8	20.3087	2.24119	0.00138774	0.0799109
CBLN3	14	24895742	24897192	-	NA	CBLN3	cerebellin 3 precursor [Source:HGNC Symbol;Acc:20146]	overlapping	0	1	2	8	7	21.0993	2.66035	0.00139407	0.0799109
CRIM1	2	36764495	36764689	+	NA	CRIM1	cysteine rich transmembrane BMP regulator 1 (chordin-like) [Source:HGNC Symbol;Acc:2359]	overlapping	0	11	10	21	30	18.8217	1.60117	0.00137035	0.0799109
DDOST	1	20980716	20980864	-	NA	DDOST	dolichyl-diphosphooligosaccharide--protein glycosyltransferase [Source:HGNC Symbol;Acc:2728]	overlapping	0	0	2	8	8	21.3475	3.33365	0.00139407	0.0799109
DDX60	4	169137446	169141868	-	NA	DDX60	DEAD (Asp-Glu-Ala-Asp) box polypeptide 60 [Source:HGNC Symbol;Acc:25942]	overlapping	0	2	1	8	7	21.0994	2.66061	0.00139407	0.0799109
ECE1	1	21551743	21551933	-	NA	ECE1	endothelin converting enzyme 1 [Source:HGNC Symbol;Acc:3146]	overlapping	0	0	1	9	4	21.9844	4.05996	0.00137635	0.0799109
EME1	17	48457120	48457862	+	NA	EME1	essential meiotic endonuclease 1 homolog 1 (S. pombe) [Source:HGNC Symbol;Acc:24965]	overlapping	0	1	0	4	10	21.9612	4.10699	0.00137635	0.0799109
FAM114A2	5	153417853	153417994	-	NA	FAM114A2	family with sequence similarity 114, member A2 [Source:HGNC Symbol;Acc:1333]	overlapping	0	1	0	2	13	21.924	4.18128	0.00137635	0.0799109
FAM3A	X	153736805	153739745	-	NA	FAM3A	family with sequence similarity 3, member A [Source:HGNC Symbol;Acc:13749]	overlapping	0	34	53	89	66	16.9552	1.23117	0.00137934	0.0799109
FBXO36	2	230875412	230876996	+	NA	FBXO36	F-box protein 36 [Source:HGNC Symbol;Acc:27020]	overlapping	0	2	1	7	9	21.0605	2.73848	0.00139407	0.0799109
FBXO4	5	41934235	41934410	+	NA	FBXO4	F-box protein 4 [Source:HGNC Symbol;Acc:13583]	overlapping	0	0	1	6	8	21.9501	4.12857	0.00137635	0.0799109
FOXM1	12	2981262	2981413	-	NA	FOXM1	forkhead box M1 [Source:HGNC Symbol;Acc:3818]	overlapping	0	9	3	17	16	19.5262	1.80806	0.00137688	0.0799109
GDAP2	1	118420631	118420774	-	NA	GDAP2	ganglioside induced differentiation associated protein 2 [Source:HGNC Symbol;Acc:18010]	overlapping	0	4	8	18	15	19.5216	1.81516	0.00137688	0.0799109
GRHPR	9	37436658	37436689	+	NA	GRHPR	glyoxylate reductase/hydroxypyruvate reductase [Source:HGNC Symbol;Acc:4570]	overlapping	0	2	1	7	9	21.0605	2.73848	0.00139407	0.0799109
HLA-DOB	6	32780540	32781028	-	NA	HLA-DOB	major histocompatibility complex, class II, DO beta [Source:HGNC Symbol;Acc:4937]	overlapping	0	1	0	5	9	21.9557	4.1179	0.00137635	0.0799109
IL32	16	3115356	3115827	+	NA	IL32	interleukin 32 [Source:HGNC Symbol;Acc:16830]	overlapping	0	1	2	9	6	21.0939	2.67119	0.00139407	0.0799109
IPO4	14	24650917	24651049	-	NA	IPO4	importin 4 [Source:HGNC Symbol;Acc:19426]	overlapping	0	1	2	7	9	21.0603	2.73822	0.00139407	0.0799109
AL139044.1	6	33599094	33600790	-	NA	ITPR3	inositol 1,4,5-triphosphate receptor, type 3 [Source:HGNC Symbol;Acc:6182]	overlapping	0	0	6	6	18	20.2874	2.283	0.00138774	0.0799109
LHX9	1	197886504	197887127	+	NA	LHX9	LIM homeobox 9 [Source:HGNC Symbol;Acc:14222]	overlapping	0	0	1	2	13	21.9239	4.18101	0.00137635	0.0799109
LMBR1L	12	49498529	49498668	-	NA	LMBR1L	limb region 1 homolog (mouse)-like [Source:HGNC Symbol;Acc:18268]	overlapping	0	1	0	4	10	21.9612	4.10699	0.00137635	0.0799109
LRCH2	X	114345185	114347898	-	NA	LRCH2	leucine-rich repeats and calponin homology (CH) domain containing 2 [Source:HGNC Symbol;Acc:29292]	overlapping	0	29	60	84	74	16.9344	1.20607	0.00138862	0.0799109
MECP2	X	153287024	153296901	-	NA	MECP2	methyl CpG binding protein 2 (Rett syndrome) [Source:HGNC Symbol;Acc:6990]	overlapping	0	275	321	439	558	14.2539	1.08222	0.00136216	0.0799109
MTFMT	15	65298451	65298529	-	NA	MTFMT	mitochondrial methionyl-tRNA formyltransferase [Source:HGNC Symbol;Acc:29666]	overlapping	0	2	1	4	12	21.0763	2.70688	0.00139407	0.0799109
MTPAP	10	30598730	30602900	-	NA	MTPAP	mitochondrial poly(A) polymerase [Source:HGNC Symbol;Acc:25532]	overlapping	0	26	39	57	66	17.3589	1.26509	0.00139152	0.0799109
NBAS	2	15432661	15432890	-	NA	NBAS	neuroblastoma amplified sequence [Source:HGNC Symbol;Acc:15625]	overlapping	0	0	1	9	4	21.9844	4.05996	0.00137635	0.0799109
OCIAD1	4	48844653	48844706	+	NA	OCIAD1	OCIA domain containing 1 [Source:HGNC Symbol;Acc:16074]	overlapping	0	1	0	7	6	21.9958	4.03768	0.00137635	0.0799109
OSBPL1A	18	21805006	21805162	-	NA	OSBPL1A	oxysterol binding protein-like 1A [Source:HGNC Symbol;Acc:16398]	overlapping	0	3	3	12	11	20.2886	2.28201	0.00138774	0.0799109
OSBPL6	2	179251788	179251866	+	NA	OSBPL6	oxysterol binding protein-like 6 [Source:HGNC Symbol;Acc:16388]	overlapping	0	1	2	9	6	21.0939	2.67119	0.00139407	0.0799109
PIGA	X	15349712	15350114	-	NA	PIGA	phosphatidylinositol glycan anchor biosynthesis, class A [Source:HGNC Symbol;Acc:8957]	overlapping	0	4	8	12	23	19.5066	1.84506	0.00137688	0.0799109
PPP2R5C	14	102391478	102394022	+	NA	PPP2R5C	protein phosphatase 2, regulatory subunit B', gamma [Source:HGNC Symbol;Acc:9311]	overlapping	0	40	60	82	100	16.7674	1.205	0.00137773	0.0799109
PSMD4	1	151236390	151236504	+	NA	PSMD4	proteasome (prosome, macropain) 26S subunit, non-ATPase, 4 [Source:HGNC Symbol;Acc:9561]	overlapping	0	3	3	12	11	20.2886	2.28201	0.00138774	0.0799109
AL590105.1	10	134228901	134228987	+	NA	PWWP2B	PWWP domain containing 2B [Source:HGNC Symbol;Acc:25150]	overlapping	0	3	3	13	10	20.2838	2.29148	0.00138774	0.0799109
RHBDD1	2	227860147	227863931	+	NA	RHBDD1	rhomboid domain containing 1 [Source:HGNC Symbol;Acc:23081]	overlapping	0	53	109	135	145	16.0993	1.14778	0.0013534	0.0799109
ROBO1	3	78700882	78701079	-	NA	ROBO1	roundabout, axon guidance receptor, homolog 1 (Drosophila) [Source:HGNC Symbol;Acc:10249]	overlapping	0	16	28	36	53	17.8871	1.33443	0.00137984	0.0799109
SAP130	2	128757881	128758028	-	NA	SAP130	Sin3A-associated protein, 130kDa [Source:HGNC Symbol;Acc:29813]	overlapping	0	25	28	49	53	17.6385	1.29581	0.00136909	0.0799109
SCLT1	4	129960385	129961367	-	NA	SCLT1	sodium channel and clathrin linker 1 [Source:HGNC Symbol;Acc:26406]	overlapping	0	9	19	33	27	18.4717	1.46929	0.00139098	0.0799109
SDC1	2	20401247	20402062	-	NA	SDC1	syndecan 1 [Source:HGNC Symbol;Acc:10658]	overlapping	0	12	9	19	32	18.8284	1.58824	0.00137035	0.0799109
SEL1L	14	81964236	81964390	-	NA	SEL1L	sel-1 suppressor of lin-12-like (C. elegans) [Source:HGNC Symbol;Acc:10717]	overlapping	0	1	2	5	11	21.0709	2.71712	0.00139407	0.0799109
SMARCA1	X	128650308	128650474	-	NA	SMARCA1	SWI/SNF related, matrix associated, actin dependent regulator of chromatin, subfamily a, member 1 [Source:HGNC Symbol;Acc:11097]	overlapping	0	7	14	24	26	18.8244	1.59441	0.00137035	0.0799109
SMC5	9	72967107	72969804	+	NA	SMC5	structural maintenance of chromosomes 5 [Source:HGNC Symbol;Acc:20465]	overlapping	0	43	57	101	73	16.7691	1.2021	0.00137773	0.0799109
SMPD1	11	6415408	6416008	+	NA	SMPD1	sphingomyelin phosphodiesterase 1, acid lysosomal [Source:HGNC Symbol;Acc:11120]	overlapping	0	2	1	4	12	21.0763	2.70688	0.00139407	0.0799109
SPAG16	2	214261315	214261416	+	NA	SPAG16	sperm associated antigen 16 [Source:HGNC Symbol;Acc:23225]	overlapping	0	0	1	4	10	21.9611	4.10672	0.00137635	0.0799109
STK36	2	219538348	219538488	+	NA	STK36	serine/threonine kinase 36 [Source:HGNC Symbol;Acc:17209]	overlapping	0	4	8	17	16	19.5257	1.80699	0.00137688	0.0799109
TRPM4	19	49693465	49693577	+	NA	TRPM4	transient receptor potential cation channel, subfamily M, member 4 [Source:HGNC Symbol;Acc:17993]	overlapping	0	2	0	7	9	21.353	3.32358	0.00139407	0.0799109
TSPAN7	X	38547193	38548167	+	NA	TSPAN7	tetraspanin 7 [Source:HGNC Symbol;Acc:11854]	overlapping	0	25	39	59	61	17.3817	1.26415	0.00137825	0.0799109
TTC39B	9	15177695	15177812	-	NA	TTC39B	tetratricopeptide repeat domain 39B [Source:HGNC Symbol;Acc:23704]	overlapping	0	0	1	7	6	21.9957	4.03741	0.00137635	0.0799109
VDAC3	8	42257169	42257221	+	NA	VDAC3	voltage-dependent anion channel 3 [Source:HGNC Symbol;Acc:12674]	overlapping	0	2	1	9	6	21.094	2.67145	0.00139407	0.0799109
VLDLR	9	2643160	2643531	+	NA	VLDLR	very low density lipoprotein receptor [Source:HGNC Symbol;Acc:12698]	overlapping	0	1	0	5	9	21.9557	4.1179	0.00137635	0.0799109
AC105210.1	8	144731830	144736873	-	NA	ZNF623	zinc finger protein 623 [Source:HGNC Symbol;Acc:29084]	overlapping	0	239	380	474	552	14.1993	1.08055	0.00139025	0.0799109
UHRF1	19	4960668	4962162	+	NA	AC027319.2	No description	overlapping	0	48	69	94	115	16.5543	1.17831	0.00140181	0.0802774
CA8	8	61099906	61102544	-	NA	CA8	carbonic anhydrase VIII [Source:HGNC Symbol;Acc:1382]	overlapping	0	27	28	48	59	17.584	1.29825	0.00140213	0.0802819
FAM171B	2	187604955	187605188	+	NA	FAM171B	family with sequence similarity 171, member B [Source:HGNC Symbol;Acc:29412]	overlapping	0	4	12	17	26	19.1432	1.74106	0.00140812	0.0805613
ALDH1A2	15	58245622	58247467	-	NA	ALDH1A2	aldehyde dehydrogenase 1 family, member A2 [Source:HGNC Symbol;Acc:15472]	overlapping	0	81	124	164	186	15.7718	1.12455	0.00140862	0.0805692
NPTX1	17	78440633	78444834	-	NA	AC027601.1	No description	overlapping	0	124	97	168	212	15.666	1.12244	0.00141124	0.0807116
ZNF217	20	52198000	52199707	-	NA	ZNF217	zinc finger protein 217 [Source:HGNC Symbol;Acc:13009]	overlapping	0	55	78	111	121	16.3791	1.15891	0.00141224	0.0807481
PTK7	6	43128459	43129457	+	NA	PTK7	PTK7 protein tyrosine kinase 7 [Source:HGNC Symbol;Acc:9618]	overlapping	0	16	40	46	64	17.557	1.29767	0.00141794	0.0808473
TOX4	14	21960667	21961416	+	NA	TOX4	TOX high mobility group box family member 4 [Source:HGNC Symbol;Acc:20161]	overlapping	0	21	35	57	49	17.5583	1.29619	0.00141794	0.0808473
C7orf49	7	134777115	134779334	-	NA	AGBL3	ATP/GTP binding protein-like 3 [Source:HGNC Symbol;Acc:27981]	overlapping	0	3	19	36	12	18.7764	1.55446	0.00142483	0.0811562
RUFY2	10	70154085	70154208	-	NA	RUFY2	RUN and FYVE domain containing 2 [Source:HGNC Symbol;Acc:19761]	overlapping	0	14	23	40	35	18.1107	1.38748	0.0014259	0.0811606
ZFYVE27	10	99518993	99520652	+	NA	ZFYVE27	zinc finger, FYVE domain containing 27 [Source:HGNC Symbol;Acc:26559]	overlapping	0	12	17	25	39	18.4285	1.45522	0.00142873	0.0812654
STS	X	7267929	7272851	+	NA	STS	steroid sulfatase (microsomal), isozyme S [Source:HGNC Symbol;Acc:11425]	overlapping	0	34	47	67	83	17.0604	1.22748	0.00142936	0.0812943
STXBP1	9	130453054	130454995	+	NA	STXBP1	syntaxin binding protein 1 [Source:HGNC Symbol;Acc:11444]	overlapping	0	125	228	275	317	15.0007	1.09764	0.00143282	0.0814347
LYRM5	12	25357025	25359026	+	NA	LYRM5	LYR motif containing 5 [Source:HGNC Symbol;Acc:27052]	overlapping	0	42	82	104	113	16.4775	1.16296	0.00144089	0.0816161
SOX7	8	10581278	10584176	-	NA	SOX7	SRY (sex determining region Y)-box 7 [Source:HGNC Symbol;Acc:18196]	overlapping	0	18	29	35	61	17.7934	1.33174	0.00144098	0.0816161
ZMAT3	3	178735011	178743016	-	NA	ZMAT3	zinc finger, matrin-type 3 [Source:HGNC Symbol;Acc:29983]	overlapping	0	138	203	250	329	15.0511	1.09779	0.00143984	0.0816161
ZNF618	9	116810931	116818871	+	NA	ZNF618	zinc finger protein 618 [Source:HGNC Symbol;Acc:29416]	overlapping	0	321	374	512	642	14.0365	1.07355	0.00143762	0.0816161
MAP2K7	19	7977182	7979363	+	NA	MAP2K7	mitogen-activated protein kinase kinase 7 [Source:HGNC Symbol;Acc:6847]	overlapping	0	71	113	129	197	15.9205	1.13894	0.00144401	0.0817304
POLDIP3	22	42998776	42999166	-	NA	POLDIP3	polymerase (DNA-directed), delta interacting protein 3 [Source:HGNC Symbol;Acc:23782]	overlapping	0	57	68	95	129	16.4631	1.17057	0.0014471	0.0818344
AP3S2	15	90373831	90378875	-	NA	AP3S2	adaptor-related protein complex 3, sigma 2 subunit [Source:HGNC Symbol;Acc:571]	overlapping	0	179	250	328	387	14.7256	1.08645	0.00145187	0.0820058
ASB3	2	53897430	53897827	-	NA	ASB3	ankyrin repeat and SOCS box-containing 3 [Source:HGNC Symbol;Acc:16013]	overlapping	0	8	30	38	39	18.0795	1.371	0.00145195	0.0820058
YIPF6	X	67742602	67742759	+	NA	YIPF6	Yip1 domain family, member 6 [Source:HGNC Symbol;Acc:28304]	overlapping	0	14	24	38	40	18.0718	1.38816	0.00145195	0.0820058
CDC42EP4	17	71279764	71282751	-	NA	CDC42EP4	CDC42 effector protein (Rho GTPase binding) 4 [Source:HGNC Symbol;Acc:17147]	overlapping	0	28	70	77	101	16.802	1.19236	0.00145725	0.082224
TAGLN2	1	159888567	159888731	-	NA	TAGLN2	transgelin 2 [Source:HGNC Symbol;Acc:11554]	overlapping	0	16	14	26	40	18.3816	1.45246	0.00146457	0.0825126
PVRL1	11	119531702	119536007	-	NA	PVRL1	poliovirus receptor-related 1 (herpesvirus entry mediator C) [Source:HGNC Symbol;Acc:9706]	overlapping	0	56	73	95	137	16.4187	1.16816	0.00147117	0.0828524
CCDC104	2	55765901	55766679	+	NA	CCDC104	coiled-coil domain containing 104 [Source:HGNC Symbol;Acc:30540]	overlapping	0	5	18	23	31	18.7118	1.5561	0.00147603	0.0829766
MYST2	17	47899012	47899110	+	NA	MYST2	MYST histone acetyltransferase 2 [Source:HGNC Symbol;Acc:17016]	overlapping	0	12	11	26	27	18.715	1.55223	0.00147603	0.0829766
SCRN1	7	29976172	29976337	-	NA	SCRN1	secernin 1 [Source:HGNC Symbol;Acc:22192]	overlapping	0	6	17	25	28	18.7176	1.54477	0.00147603	0.0829766
HERC1	15	63964695	63964893	-	NA	HERC1	hect (homologous to the E6-AP (UBE3A) carboxyl terminus) domain and RCC1 (CHC1)-like domain (RLD) 1 [Source:HGNC Symbol;Acc:4867]	overlapping	0	18	31	38	62	17.7306	1.33684	0.00147833	0.0830559
FTO	16	54145674	54155853	+	NA	FTO	fat mass and obesity associated [Source:HGNC Symbol;Acc:24678]	overlapping	0	111	183	211	291	15.2641	1.0991	0.00147862	0.0830648
AP1G2	14	24028774	24029059	-	NA	THTPA	thiamine triphosphatase [Source:HGNC Symbol;Acc:18987]	overlapping	0	3	10	20	15	19.417	1.79275	0.00148977	0.0831423
CWF19L2	11	107224250	107224462	-	NA	CWF19L2	CWF19-like 2, cell cycle control (S. pombe) [Source:HGNC Symbol;Acc:26508]	overlapping	0	7	6	19	16	19.4214	1.78565	0.00148977	0.0831423
EIF2S3	X	24072833	24073154	+	NA	EIF2S3	eukaryotic translation initiation factor 2, subunit 3 gamma, 52kDa [Source:HGNC Symbol;Acc:3267]	overlapping	0	5	8	14	22	19.4223	1.78306	0.00148977	0.0831423
ESYT2	7	158552177	158552272	-	NA	ESYT2	extended synaptotagmin-like protein 2 [Source:HGNC Symbol;Acc:22211]	overlapping	0	2	11	18	17	19.4248	1.77665	0.00148977	0.0831423
EXTL3	8	28597418	28600731	+	NA	EXTL3	exostoses (multiple)-like 3 [Source:HGNC Symbol;Acc:3518]	overlapping	0	8	9	27	15	19.0791	1.6958	0.00148357	0.0831423
FUCA1	1	24175139	24175329	-	NA	FUCA1	fucosidase, alpha-L- 1, tissue [Source:HGNC Symbol;Acc:4006]	overlapping	0	6	7	16	20	19.4145	1.79892	0.00148977	0.0831423
MAP7D2	X	20030467	20030653	-	NA	MAP7D2	MAP7 domain containing 2 [Source:HGNC Symbol;Acc:25899]	overlapping	0	5	8	17	18	19.4291	1.76935	0.00148977	0.0831423
MTSS1L	16	70695107	70698352	-	NA	MTSS1L	metastasis suppressor 1-like [Source:HGNC Symbol;Acc:25094]	overlapping	0	8	9	19	26	19.0628	1.72833	0.00148357	0.0831423
PAX6	11	31810460	31811567	-	NA	PAX6	paired box 6 [Source:HGNC Symbol;Acc:8620]	overlapping	0	5	12	18	27	19.066	1.72074	0.00148357	0.0831423
PIM1	6	37141710	37143202	+	NA	PIM1	pim-1 oncogene [Source:HGNC Symbol;Acc:8986]	overlapping	0	71	46	91	119	16.5557	1.17863	0.00148639	0.0831423
UBAP2	9	33944513	33944637	-	NA	UBAP2	ubiquitin associated protein 2 [Source:HGNC Symbol;Acc:14185]	overlapping	0	3	10	18	17	19.4249	1.77687	0.00148977	0.0831423
UCHL5	1	192985124	192985525	-	NA	UCHL5	ubiquitin carboxyl-terminal hydrolase L5 [Source:HGNC Symbol;Acc:19678]	overlapping	0	0	12	19	16	19.4784	1.89974	0.00148977	0.0831423
VASP	19	46029398	46030236	+	NA	VASP	vasodilator-stimulated phosphoprotein [Source:HGNC Symbol;Acc:12652]	overlapping	0	11	7	17	27	19.0437	1.60266	0.00148357	0.0831423
WDR53	3	196287867	196288362	-	NA	WDR53	WD repeat domain 53 [Source:HGNC Symbol;Acc:28786]	overlapping	0	3	14	15	31	19.0618	1.72849	0.00148357	0.0831423
ZNF611	19	53207472	53210117	-	NA	ZNF611	zinc finger protein 611 [Source:HGNC Symbol;Acc:28766]	overlapping	0	26	36	59	56	17.431	1.25768	0.00149054	0.0831784
F8A2	X	154611749	154613449	+	NA	F8A2	coagulation factor VIII-associated (intronic transcript) 2 [Source:HGNC Symbol;Acc:31849]	overlapping	0	24	26	39	62	17.7079	1.32535	0.00149607	0.0834514
NEXN	1	78401508	78401604	+	NA	NEXN	nexilin (F actin binding protein) [Source:HGNC Symbol;Acc:29557]	overlapping	0	25	25	48	50	17.7077	1.3259	0.00149607	0.0834514
SYT7	11	61282793	61286203	-	NA	SYT7	synaptotagmin VII [Source:HGNC Symbol;Acc:11514]	overlapping	0	24	26	38	64	17.7037	1.33369	0.00149607	0.0834514
XPO6	16	28117364	28117535	-	NA	XPO6	exportin 6 [Source:HGNC Symbol;Acc:19733]	overlapping	0	20	20	31	53	18.0052	1.37489	0.00150086	0.0836548
HECTD3	1	45468212	45469248	-	NA	HECTD3	HECT domain containing 3 [Source:HGNC Symbol;Acc:26117]	overlapping	0	48	57	75	117	16.7085	1.18281	0.00150293	0.0837416
CNOT8	5	154254850	154255432	+	NA	CNOT8	CCR4-NOT transcription complex, subunit 8 [Source:HGNC Symbol;Acc:9207]	overlapping	0	38	52	71	94	16.9193	1.20557	0.00150365	0.0837673
TSHZ2	20	52103683	52107482	+	NA	TSHZ2	teashirt zinc finger homeobox 2 [Source:HGNC Symbol;Acc:13010]	overlapping	0	39	51	86	73	16.92	1.20426	0.00150365	0.0837673
CANT1	17	76987799	76990002	-	NA	CANT1	calcium activated nucleotidase 1 [Source:HGNC Symbol;Acc:19721]	overlapping	0	56	50	70	126	16.6955	1.18263	0.00151012	0.0840848
NIPA1	15	23043277	23049340	-	NA	NIPA1	non imprinted in Prader-Willi/Angelman syndrome 1 [Source:HGNC Symbol;Acc:17043]	overlapping	0	109	130	191	211	15.5595	1.10757	0.00151083	0.0841028
ATP6V1E2	2	46738986	46739951	-	NA	ATP6V1E2	ATPase, H+ transporting, lysosomal 31kDa, V1 subunit E2 [Source:HGNC Symbol;Acc:18125]	overlapping	0	5	5	13	16	19.7601	1.86512	0.00151635	0.0841672
CNTLN	9	17298188	17299239	+	NA	CNTLN	centlein, centrosomal protein [Source:HGNC Symbol;Acc:23432]	overlapping	0	2	7	13	17	19.8131	2.06189	0.00151635	0.0841672
SPCS1	3	52739652	52740298	+	NA	GLT8D1	glycosyltransferase 8 domain containing 1 [Source:HGNC Symbol;Acc:24870]	overlapping	0	4	5	15	15	19.8048	2.07935	0.00151635	0.0841672
ATM	11	108236052	108239829	+	NA	ATM	ataxia telangiectasia mutated [Source:HGNC Symbol;Acc:795]	overlapping	0	168	288	391	344	14.6412	1.07825	0.00151832	0.0841947
ETV6	12	12043875	12048321	+	NA	ETV6	ets variant 6 [Source:HGNC Symbol;Acc:3495]	overlapping	0	57	82	132	103	16.3171	1.15534	0.00152106	0.0842579
METTL6	3	15422782	15425694	-	NA	METTL6	methyltransferase like 6 [Source:HGNC Symbol;Acc:28343]	overlapping	0	7	17	23	33	18.6576	1.54229	0.00152415	0.0842579
SCRN3	2	175292441	175293727	+	NA	SCRN3	secernin 3 [Source:HGNC Symbol;Acc:30382]	overlapping	0	7	17	28	27	18.6536	1.55018	0.00152415	0.0842579
ELOVL4	6	80629137	80629264	-	NA	ELOVL4	elongation of very long chain fatty acids (FEN1/Elo2, SUR4/Elo3, yeast)-like 4 [Source:HGNC Symbol;Acc:14415]	overlapping	0	18	35	55	44	17.644	1.2832	0.0015298	0.0845261
MAPK3	16	30129670	30129859	-	NA	MAPK3	mitogen-activated protein kinase 3 [Source:HGNC Symbol;Acc:6877]	overlapping	0	12	20	27	43	18.2938	1.44028	0.00153094	0.0845261
TSC1	9	135786387	135786955	-	NA	TSC1	tuberous sclerosis 1 [Source:HGNC Symbol;Acc:12362]	overlapping	0	9	23	37	30	18.2941	1.43873	0.00153094	0.0845261
KLHL24	3	183396874	183398733	+	NA	KLHL24	kelch-like 24 (Drosophila) [Source:HGNC Symbol;Acc:25947]	overlapping	0	42	53	70	107	16.8381	1.21218	0.00154462	0.0851493
MOV10	1	113242841	113243347	+	NA	MOV10	Mov10, Moloney leukemia virus 10, homolog (mouse) [Source:HGNC Symbol;Acc:7200]	overlapping	0	32	22	37	71	17.614	1.29247	0.00154584	0.0851493
SLC38A1	12	46662309	46662780	-	NA	SLC38A1	solute carrier family 38, member 1 [Source:HGNC Symbol;Acc:13447]	overlapping	0	18	24	30	59	17.9348	1.37401	0.00154587	0.0851493
TMCO3	13	114149817	114150340	+	NA	TMCO3	transmembrane and coiled-coil domains 3 [Source:HGNC Symbol;Acc:20329]	overlapping	0	19	23	38	48	17.9381	1.3678	0.00154587	0.0851493
KIF21A	12	39687031	39688319	-	NA	KIF21A	kinesin family member 21A [Source:HGNC Symbol;Acc:19349]	overlapping	0	49	79	93	137	16.4316	1.16383	0.00154676	0.0851701
CRKL	22	21303999	21304215	+	NA	CRKL	v-crk sarcoma virus CT10 oncogene homolog (avian)-like [Source:HGNC Symbol;Acc:2363]	overlapping	0	7	12	19	27	18.968	1.59635	0.00155371	0.0852117
LARP1B	4	129029038	129030056	+	NA	LARP1B	La ribonucleoprotein domain family, member 1B [Source:HGNC Symbol;Acc:24704]	overlapping	0	5	13	21	25	18.9999	1.68791	0.00155371	0.0852117
MRPL37	1	54665840	54666262	+	NA	MRPL37	mitochondrial ribosomal protein L37 [Source:HGNC Symbol;Acc:14034]	overlapping	0	11	8	15	32	18.9679	1.59793	0.00155371	0.0852117
PTBP1	19	804532	804702	+	NA	AC112706.1	No description	overlapping	0	10	9	18	28	18.9717	1.58999	0.00155371	0.0852117
C7orf49	7	134850581	134851623	-	NA	C7orf49	chromosome 7 open reading frame 49 [Source:HGNC Symbol;Acc:22432]	overlapping	0	15	18	25	48	18.2499	1.43999	0.00156167	0.0855309
NLK	17	26369182	26370357	+	NA	NLK	nemo-like kinase [Source:HGNC Symbol;Acc:29858]	overlapping	0	96	144	189	215	15.5546	1.10427	0.00156141	0.0855309
AC009712.2	15	73075176	73077537	+	NA	ADPGK	ADP-dependent glucokinase [Source:HGNC Symbol;Acc:25250]	overlapping	0	9	16	31	25	18.6035	1.53323	0.00156938	0.0856881
CNNM2	10	104836728	104838108	+	NA	CNNM2	cyclin M2 [Source:HGNC Symbol;Acc:103]	overlapping	0	6	19	20	39	18.6031	1.53299	0.00156938	0.0856881
SNX12	X	70279743	70280315	-	NA	SNX12	sorting nexin 12 [Source:HGNC Symbol;Acc:14976]	overlapping	0	45	54	80	98	16.7912	1.18724	0.00156746	0.0856881
UST	6	149394969	149398126	+	NA	UST	uronyl-2-sulfotransferase [Source:HGNC Symbol;Acc:17223]	overlapping	0	35	65	77	104	16.7773	1.18437	0.0015748	0.0859555
ENTPD6	20	25206135	25207365	+	NA	ENTPD6	ectonucleoside triphosphate diphosphohydrolase 6 (putative) [Source:HGNC Symbol;Acc:3368]	overlapping	0	31	38	51	83	17.273	1.26532	0.00157678	0.0859565
FHL1	X	135292030	135292226	+	NA	FHL1	four and a half LIM domains 1 [Source:HGNC Symbol;Acc:3702]	overlapping	0	21	35	40	71	17.5635	1.28582	0.00157639	0.0859565
PCK2	14	24572719	24573339	+	NA	NRL	neural retina leucine zipper [Source:HGNC Symbol;Acc:8002]	overlapping	0	118	109	164	228	15.6304	1.11547	0.00157848	0.0860419
POU4F1	13	79173227	79176686	-	NA	RP11-52L5.4	No description	overlapping	0	227	336	432	492	14.3418	1.06945	0.00158049	0.0861443
ZNF619	3	40529206	40530125	+	NA	ZNF619	zinc finger protein 619 [Source:HGNC Symbol;Acc:26910]	overlapping	0	9	36	37	53	17.861	1.31991	0.00158734	0.086424
ARL1	12	101786923	101789448	-	NA	ARL1	ADP-ribosylation factor-like 1 [Source:HGNC Symbol;Acc:692]	overlapping	0	102	110	169	189	15.7307	1.11145	0.00158781	0.0864306
PRDM2	1	14113010	14114152	+	NA	PRDM2	PR domain containing 2, with ZNF domain [Source:HGNC Symbol;Acc:9347]	overlapping	0	24	47	72	54	17.2534	1.22042	0.00158785	0.0864306
SLC29A1	6	44201154	44201878	+	NA	SLC29A1	solute carrier family 29 (nucleoside transporters), member 1 [Source:HGNC Symbol;Acc:11003]	overlapping	0	246	246	355	466	14.5348	1.07437	0.00159144	0.0864461
SYAP1	X	16737755	16738022	+	NA	SYAP1	synapse associated protein 1 [Source:HGNC Symbol;Acc:16273]	overlapping	0	19	16	34	37	18.2016	1.36781	0.00159088	0.0864461
ALDH3A2	17	19566646	19566812	+	NA	ALDH3A2	aldehyde dehydrogenase 3 family, member A2 [Source:HGNC Symbol;Acc:403]	overlapping	0	4	10	20	17	19.3272	1.7587	0.00159371	0.0864549
FLII	17	18149622	18149776	-	NA	AC127537.1	No description	overlapping	0	4	10	20	17	19.3272	1.7587	0.00159371	0.0864549
OXCT1	5	41853521	41853656	-	NA	OXCT1	3-oxoacid CoA transferase 1 [Source:HGNC Symbol;Acc:8527]	overlapping	0	8	6	17	21	19.3216	1.77153	0.00159371	0.0864549
B4GALT3	1	161143395	161143839	-	NA	PPOX	protoporphyrinogen oxidase [Source:HGNC Symbol;Acc:9280]	overlapping	0	5	9	16	22	19.3251	1.76328	0.00159371	0.0864549
SEC23A	14	39560681	39560917	-	NA	SEC23A	Sec23 homolog A (S. cerevisiae) [Source:HGNC Symbol;Acc:10701]	overlapping	0	4	10	20	17	19.3272	1.7587	0.00159371	0.0864549
SLC6A9	1	44462155	44463411	-	NA	CCDC24	coiled-coil domain containing 24 [Source:HGNC Symbol;Acc:28688]	overlapping	0	4	10	14	24	19.3327	1.74782	0.00159371	0.0864549
TROAP	12	49724997	49725190	+	NA	TROAP	trophinin associated protein (tastin) [Source:HGNC Symbol;Acc:12327]	overlapping	0	5	9	17	21	19.3213	1.77091	0.00159371	0.0864549
ANKRD40	17	48776760	48777254	-	NA	ANKRD40	ankyrin repeat domain 40 [Source:HGNC Symbol;Acc:28233]	overlapping	0	58	117	138	164	15.9954	1.13281	0.00159449	0.0864901
TRIM14	9	100846637	100850287	-	NA	TRIM14	tripartite motif-containing 14 [Source:HGNC Symbol;Acc:16283]	overlapping	0	145	208	269	321	15.0058	1.08856	0.00159569	0.086548
CD59	11	33724558	33731889	-	NA	CD59	CD59 molecule, complement regulatory protein [Source:HGNC Symbol;Acc:1689]	overlapping	0	240	297	410	473	14.4098	1.07076	0.00159658	0.0865893
ABL1	9	133759356	133763062	+	NA	ABL1	c-abl oncogene 1, non-receptor tyrosine kinase [Source:HGNC Symbol;Acc:76]	overlapping	0	65	92	127	145	16.1472	1.14398	0.00159744	0.0866284
ARID1A	1	27057643	27058095	+	NA	ARID1A	AT rich interactive domain 1A (SWI-like) [Source:HGNC Symbol;Acc:11110]	overlapping	0	60	80	111	135	16.3066	1.15605	0.00160443	0.0867299
BBS9	7	33296848	33297022	+	NA	BBS9	Bardet-Biedl syndrome 9 [Source:HGNC Symbol;Acc:30000]	overlapping	0	6	20	30	28	18.5556	1.51471	0.00161188	0.0867299
CD46	1	207930359	207930547	+	NA	CD46	CD46 molecule, complement regulatory protein [Source:HGNC Symbol;Acc:6953]	overlapping	0	11	16	29	29	18.5318	1.45497	0.00161188	0.0867299
LPCAT1	5	1461538	1463950	-	NA	LPCAT1	lysophosphatidylcholine acyltransferase 1 [Source:HGNC Symbol;Acc:25718]	overlapping	0	135	162	225	274	15.2531	1.09342	0.00160356	0.0867299
MLLT4	6	168315848	168316113	+	NA	MLLT4	myeloid/lymphoid or mixed-lineage leukemia (trithorax homolog, Drosophila); translocated to, 4 [Source:HGNC Symbol;Acc:7137]	overlapping	0	39	50	76	84	16.939	1.19857	0.00160945	0.0867299
SIK3	11	116714118	116716345	-	NA	AP006216.12	No description	overlapping	0	46	77	103	113	16.4874	1.16705	0.00161107	0.0867299
SPATA2	20	48519928	48523382	-	NA	SPATA2	spermatogenesis associated 2 [Source:HGNC Symbol;Acc:14681]	overlapping	0	43	44	67	95	16.9613	1.22049	0.00160119	0.0867299
TBC1D23	3	100042431	100044095	+	NA	TBC1D23	TBC1 domain family, member 23 [Source:HGNC Symbol;Acc:25622]	overlapping	0	7	19	31	27	18.5526	1.52094	0.00161188	0.0867299
WDR7	18	54603019	54603136	+	NA	WDR7	WD repeat domain 7 [Source:HGNC Symbol;Acc:13490]	overlapping	0	8	19	28	30	18.5345	1.4484	0.00161188	0.0867299
ZFYVE16	5	79773038	79775498	+	NA	ZFYVE16	zinc finger, FYVE domain containing 16 [Source:HGNC Symbol;Acc:20756]	overlapping	0	29	59	83	74	16.9479	1.21177	0.00160945	0.0867299
AMFR	16	56443336	56443500	-	NA	AMFR	autocrine motility factor receptor [Source:HGNC Symbol;Acc:463]	overlapping	0	5	15	23	24	18.9029	1.57751	0.00161887	0.0869134
CCDC18	1	93701805	93701947	+	NA	CCDC18	coiled-coil domain containing 18 [Source:HGNC Symbol;Acc:30370]	overlapping	0	19	17	38	34	18.1617	1.36606	0.00161866	0.0869134
EDEM1	3	5257514	5257807	+	NA	EDEM1	ER degradation enhancer, mannosidase alpha-like 1 [Source:HGNC Symbol;Acc:18967]	overlapping	0	38	21	46	70	17.4869	1.29183	0.00161871	0.0869134
ABCD4	14	74765764	74766378	-	NA	ABCD4	ATP-binding cassette, sub-family D (ALD), member 4 [Source:HGNC Symbol;Acc:68]	overlapping	0	2	5	17	7	20.1252	2.16324	0.00163027	0.0870405
CPS1	2	211536339	211539685	+	NA	CPS1	carbamoyl-phosphate synthase 1, mitochondrial [Source:HGNC Symbol;Acc:2323]	overlapping	0	2	5	16	8	20.1299	2.15387	0.00163027	0.0870405
CTNNA1	5	138260199	138260399	+	NA	CTNNA1	catenin (cadherin-associated protein), alpha 1, 102kDa [Source:HGNC Symbol;Acc:2509]	overlapping	0	2	5	11	14	20.1257	2.16228	0.00163027	0.0870405
IQCG	3	197615946	197616585	-	NA	IQCG	IQ motif containing G [Source:HGNC Symbol;Acc:25251]	overlapping	0	3	4	8	18	20.1129	2.18842	0.00163027	0.0870405
MID1	X	10588330	10588459	-	NA	MID1	midline 1 (Opitz/BBB syndrome) [Source:HGNC Symbol;Acc:7095]	overlapping	0	4	3	6	21	20.0962	2.22226	0.00163027	0.0870405
PPP1R12A	12	80187643	80187708	-	NA	PPP1R12A	protein phosphatase 1, regulatory (inhibitor) subunit 12A [Source:HGNC Symbol;Acc:7618]	overlapping	0	0	7	11	14	20.1255	2.1618	0.00163027	0.0870405
RNF31	14	24618615	24618792	+	NA	RNF31	ring finger protein 31 [Source:HGNC Symbol;Acc:16031]	overlapping	0	4	3	14	11	20.1122	2.19024	0.00163027	0.0870405
RPAP2	1	92846281	92846430	+	NA	RPAP2	RNA polymerase II associated protein 2 [Source:HGNC Symbol;Acc:25791]	overlapping	0	1	6	9	17	20.1081	2.19691	0.00163027	0.0870405
SUPT7L	2	27873679	27876614	-	NA	ZNF512	zinc finger protein 512 [Source:HGNC Symbol;Acc:29380]	overlapping	0	104	100	165	178	15.7872	1.11003	0.0016217	0.0870405
TBX19	1	168281946	168283664	+	NA	TBX19	T-box 19 [Source:HGNC Symbol;Acc:11596]	overlapping	0	4	3	11	14	20.1259	2.16275	0.00163027	0.0870405
CTD-2192J16.17	19	12572373	12576547	-	NA	ZNF709	zinc finger protein 709 [Source:HGNC Symbol;Acc:20629]	overlapping	0	20	27	58	29	17.8031	1.31275	0.00162562	0.0870405
GIT1	17	27900487	27901932	-	NA	GIT1	G protein-coupled receptor kinase interacting ArfGAP 1 [Source:HGNC Symbol;Acc:4272]	overlapping	0	34	26	56	58	17.4662	1.28373	0.00163195	0.0870876
FAM160A2	11	6237800	6239380	-	NA	FAM160A2	family with sequence similarity 160, member A2 [Source:HGNC Symbol;Acc:25378]	overlapping	0	64	64	100	126	16.4351	1.15887	0.00163277	0.0871241
ABCA2	9	139905859	139906201	-	NA	ABCA2	ATP-binding cassette, sub-family A (ABC1), member 2 [Source:HGNC Symbol;Acc:32]	overlapping	0	0	5	11	9	20.519	2.34609	0.00164637	0.0871897
C3orf1	3	119217379	119217774	+	NA	C3orf1	chromosome 3 open reading frame 1 [Source:HGNC Symbol;Acc:1321]	overlapping	0	2	3	11	9	20.5192	2.34659	0.00164637	0.0871897
CCDC69	5	150560613	150563175	-	NA	CCDC69	coiled-coil domain containing 69 [Source:HGNC Symbol;Acc:24487]	overlapping	0	22	15	32	45	18.1151	1.38103	0.0016451	0.0871897
G3BP1	5	151170450	151170460	+	NA	G3BP1	GTPase activating protein (SH3 domain) binding protein 1 [Source:HGNC Symbol;Acc:30292]	overlapping	0	1	4	11	9	20.5191	2.34634	0.00164637	0.0871897
IQGAP3	1	156508601	156508825	-	NA	IQGAP3	IQ motif containing GTPase activating protein 3 [Source:HGNC Symbol;Acc:20669]	overlapping	0	2	3	6	15	20.5105	2.364	0.00164637	0.0871897
LTBP1	2	33614251	33614373	+	NA	LTBP1	latent transforming growth factor beta binding protein 1 [Source:HGNC Symbol;Acc:6714]	overlapping	0	1	4	8	13	20.5007	2.38312	0.00164637	0.0871897
MR1	1	181024361	181024659	+	NA	MR1	major histocompatibility complex, class I-related [Source:HGNC Symbol;Acc:4975]	overlapping	0	2	3	6	15	20.5105	2.364	0.00164637	0.0871897
RBL2	16	53504295	53504575	+	NA	RBL2	retinoblastoma-like 2 (p130) [Source:HGNC Symbol;Acc:9894]	overlapping	0	0	5	15	4	20.5333	2.31733	0.00164637	0.0871897
TIMM10	11	57297592	57297707	-	NA	TIMM10	translocase of inner mitochondrial membrane 10 homolog (yeast) [Source:HGNC Symbol;Acc:11814]	overlapping	0	3	2	9	11	20.5292	2.32699	0.00164637	0.0871897
TMEM220	17	10616612	10618905	-	NA	TMEM220	transmembrane protein 220 [Source:HGNC Symbol;Acc:33757]	overlapping	0	0	5	15	4	20.5333	2.31733	0.00164637	0.0871897
TMSB15B	X	103216594	103217296	+	NA	TMSB15B	thymosin beta 15B [Source:HGNC Symbol;Acc:28612]	overlapping	0	2	3	11	9	20.5192	2.34659	0.00164637	0.0871897
TTC28	22	28374004	28379839	-	NA	TTC28-AS	TTC28 antisense RNA (non-protein coding) [Source:HGNC Symbol;Acc:29336]	overlapping	0	199	314	404	433	14.476	1.06913	0.00164159	0.0871897
VWCE	11	61025758	61026784	-	NA	VWCE	von Willebrand factor C and EGF domains [Source:HGNC Symbol;Acc:26487]	overlapping	0	1	4	10	10	20.524	2.33641	0.00164637	0.0871897
ZCCHC6	9	88969186	88969327	-	NA	ZCCHC6	zinc finger, CCHC domain containing 6 [Source:HGNC Symbol;Acc:25817]	overlapping	0	2	3	8	13	20.5008	2.38337	0.00164637	0.0871897
ROR1	1	64643111	64647181	+	NA	ROR1	receptor tyrosine kinase-like orphan receptor 1 [Source:HGNC Symbol;Acc:10256]	overlapping	0	65	127	142	190	15.8678	1.12054	0.00164878	0.0873031
DCBLD2	3	98514785	98518685	-	NA	ST3GAL6	ST3 beta-galactoside alpha-2,3-sialyltransferase 6 [Source:HGNC Symbol;Acc:18080]	overlapping	0	241	413	545	500	14.1295	1.06095	0.00164925	0.0873143
MEF2A	15	100252595	100256627	+	NA	MEF2A	myocyte enhancer factor 2A [Source:HGNC Symbol;Acc:6993]	overlapping	0	74	161	200	188	15.5859	1.10071	0.00165023	0.0873305
YTHDF3	8	64098706	64098918	+	NA	YTHDF3	YTH domain family, member 3 [Source:HGNC Symbol;Acc:26465]	overlapping	0	4	23	32	28	18.5005	1.51507	0.00165184	0.0873948
OPHN1	X	67262186	67267005	-	NA	OPHN1	oligophrenin 1 [Source:HGNC Symbol;Acc:8148]	overlapping	0	38	57	75	98	16.8452	1.19739	0.00165568	0.0875765
NARG2	15	60711808	60715961	-	NA	NARG2	NMDA receptor regulated 2 [Source:HGNC Symbol;Acc:29885]	overlapping	0	44	53	77	97	16.824	1.18044	0.00166286	0.0879211
C3orf38	3	88202380	88202496	+	NA	C3orf38	chromosome 3 open reading frame 38 [Source:HGNC Symbol;Acc:28384]	overlapping	0	4	7	13	18	19.6466	1.81647	0.00166967	0.087972
IVNS1ABP	1	185280227	185280454	-	NA	IVNS1ABP	influenza virus NS1A binding protein [Source:HGNC Symbol;Acc:16951]	overlapping	0	4	7	18	12	19.6472	1.81519	0.00166967	0.087972
MKS1	17	56291620	56291748	-	NA	MKS1	Meckel syndrome, type 1 [Source:HGNC Symbol;Acc:7121]	overlapping	0	2	9	16	14	19.6555	1.79771	0.00166967	0.087972
POLR3K	16	103476	103628	-	NA	POLR3K	polymerase (RNA) III (DNA directed) polypeptide K, 12.3 kDa [Source:HGNC Symbol;Acc:14121]	overlapping	0	4	7	17	13	19.6515	1.80666	0.00166967	0.087972
PTPRA	20	2985702	2985792	+	NA	PTPRA	protein tyrosine phosphatase, receptor type, A [Source:HGNC Symbol;Acc:9664]	overlapping	0	4	7	10	22	19.6377	1.83416	0.00166967	0.087972
SCP2	1	53480562	53480715	+	NA	SCP2	sterol carrier protein 2 [Source:HGNC Symbol;Acc:10606]	overlapping	0	5	6	22	7	19.6523	1.80539	0.00166967	0.087972
ZNF438	10	31137460	31139296	-	NA	ZNF438	zinc finger protein 438 [Source:HGNC Symbol;Acc:21029]	overlapping	0	3	8	14	17	19.6423	1.82462	0.00166967	0.087972
CDK5	7	150753653	150754062	-	NA	CDK5	cyclin-dependent kinase 5 [Source:HGNC Symbol;Acc:1774]	overlapping	0	8	13	19	31	18.841	1.56149	0.00167936	0.0881888
INO80D	2	206892835	206893059	-	NA	INO80D	INO80 complex subunit D [Source:HGNC Symbol;Acc:25997]	overlapping	0	9	12	21	28	18.8477	1.54853	0.00167936	0.0881888
RACGAP1	12	50384467	50384575	-	NA	RACGAP1	Rac GTPase activating protein 1 [Source:HGNC Symbol;Acc:9804]	overlapping	0	6	15	27	20	18.8541	1.53457	0.00167936	0.0881888
SUCLA2	13	48510622	48510908	-	NA	SUCLA2	succinate-CoA ligase, ADP-forming, beta subunit [Source:HGNC Symbol;Acc:11448]	overlapping	0	13	8	25	23	18.848	1.54937	0.00167936	0.0881888
C5orf54	5	159820535	159822546	-	NA	C5orf54	chromosome 5 open reading frame 54 [Source:HGNC Symbol;Acc:30804]	overlapping	0	7	8	16	24	19.2416	1.73196	0.00168915	0.0883701
KPNA4	3	160283002	160283376	-	NA	KPNA4	karyopherin alpha 4 (importin alpha 3) [Source:HGNC Symbol;Acc:6397]	overlapping	0	8	7	17	23	19.238	1.7396	0.00168915	0.0883701
SOCS4	14	55493948	55494189	+	NA	SOCS4	suppressor of cytokine signaling 4 [Source:HGNC Symbol;Acc:19392]	overlapping	0	3	12	12	29	19.2395	1.73444	0.00168915	0.0883701
WNT10B	12	49359123	49360336	-	NA	WNT10B	wingless-type MMTV integration site family, member 10B [Source:HGNC Symbol;Acc:12775]	overlapping	0	8	21	24	40	18.4311	1.44883	0.00168942	0.0883701
PAPD4	5	78908258	78908898	+	NA	PAPD4	PAP associated domain containing 4 [Source:HGNC Symbol;Acc:26776]	overlapping	0	39	62	76	107	16.7648	1.18121	0.00169026	0.0883929
PAQR5	15	69695920	69699980	+	NA	PAQR5	progestin and adipoQ receptor family member V [Source:HGNC Symbol;Acc:29645]	overlapping	0	22	29	43	58	17.685	1.31346	0.00169379	0.0884997
TMTC3	12	88588615	88593655	+	NA	TMTC3	transmembrane and tetratricopeptide repeat containing 3 [Source:HGNC Symbol;Acc:26899]	overlapping	0	134	284	361	309	14.7688	1.07308	0.001693	0.0884997
PLCD4	2	219500966	219501300	+	NA	PLCD4	phospholipase C, delta 4 [Source:HGNC Symbol;Acc:9062]	overlapping	0	12	27	42	35	18.0509	1.35427	0.00169424	0.0885091
ETAA1	2	67630357	67632467	+	NA	ETAA1	Ewing tumor-associated antigen 1 [Source:HGNC Symbol;Acc:24648]	overlapping	0	33	71	80	108	16.7214	1.1824	0.00170951	0.089271
PKIA	8	79513977	79517502	+	NA	PKIA	protein kinase (cAMP-dependent, catalytic) inhibitor alpha [Source:HGNC Symbol;Acc:9017]	overlapping	0	42	62	91	92	16.7238	1.17904	0.00170951	0.089271
SCARB2	4	77079890	77082904	-	NA	SCARB2	scavenger receptor class B, member 2 [Source:HGNC Symbol;Acc:1665]	overlapping	0	123	238	289	303	14.978	1.07819	0.00171391	0.0894939
ANKS6	9	101498778	101498905	-	NA	ANKS6	ankyrin repeat and sterile alpha motif domain containing 6 [Source:HGNC Symbol;Acc:26724]	overlapping	0	22	32	48	55	17.6208	1.27646	0.0017242	0.0899326
KCNB1	20	47984946	47991529	-	NA	AL035685.1	No description	overlapping	0	13	17	26	39	18.3912	1.43221	0.00172478	0.0899326
SWAP70	11	9771831	9772038	+	NA	SWAP70	SWAP switching B-cell complex 70kDa subunit [Source:HGNC Symbol;Acc:17070]	overlapping	0	18	12	31	33	18.3873	1.44157	0.00172478	0.0899326
EPDR1	7	37989802	37991543	+	NA	EPDR1	ependymin related protein 1 (zebrafish) [Source:HGNC Symbol;Acc:17572]	overlapping	0	42	47	77	81	16.9454	1.18641	0.00173263	0.090212
MLXIP	12	122616839	122616930	+	NA	MLXIP	MLX interacting protein [Source:HGNC Symbol;Acc:17055]	overlapping	0	5	17	22	29	18.7843	1.53943	0.00173551	0.090212
ZMYND17	10	75183339	75184530	-	NA	ZMYND17	zinc finger, MYND-type containing 17 [Source:HGNC Symbol;Acc:21000]	overlapping	0	9	13	31	17	18.7938	1.52192	0.00173551	0.090212
C11orf61	11	124644615	124646138	-	NA	C11orf61	chromosome 11 open reading frame 61 [Source:HGNC Symbol;Acc:26266]	overlapping	0	22	33	62	38	17.5967	1.27173	0.00173859	0.0902861
ZNF490	19	12688775	12692538	-	NA	ZNF490	zinc finger protein 490 [Source:HGNC Symbol;Acc:23705]	overlapping	0	42	68	96	95	16.6509	1.16261	0.00173933	0.0903033
TTC39C	18	21712449	21715573	+	NA	TTC39C	tetratricopeptide repeat domain 39C [Source:HGNC Symbol;Acc:26595]	overlapping	0	34	56	79	80	16.9301	1.18321	0.00174002	0.0903177
ARCN1	11	118464305	118464413	+	NA	ARCN1	archain 1 [Source:HGNC Symbol;Acc:649]	overlapping	0	22	50	69	60	17.2342	1.21807	0.00174472	0.0904895
KIAA0090	1	19542158	19545976	-	NA	RP1-43E13.2	No description	overlapping	0	245	409	511	545	14.1325	1.05509	0.0017507	0.0907853
ITM2C	2	231740335	231740445	+	NA	ITM2C	integral membrane protein 2C [Source:HGNC Symbol;Acc:6175]	overlapping	0	20	11	19	51	18.3392	1.44375	0.00175807	0.0910594
PIP4K2B	17	36921942	36926024	-	NA	PIP4K2B	phosphatidylinositol-5-phosphate 4-kinase, type II, beta [Source:HGNC Symbol;Acc:8998]	overlapping	0	226	329	429	473	14.3673	1.05988	0.00175794	0.0910594
ZNF174	16	3458321	3459370	+	NA	ZNF174	zinc finger protein 174 [Source:HGNC Symbol;Acc:12963]	overlapping	0	15	16	31	35	18.3437	1.43304	0.00175807	0.0910594
ASB7	15	101188528	101191910	+	NA	ASB7	ankyrin repeat and SOCS box-containing 7 [Source:HGNC Symbol;Acc:17182]	overlapping	0	40	75	96	103	16.5939	1.14784	0.00176137	0.091173
TMX4	20	7957995	7963268	-	NA	TMX4	thioredoxin-related transmembrane protein 4 [Source:HGNC Symbol;Acc:25237]	overlapping	0	144	279	334	355	14.7549	1.06695	0.00176155	0.0911753
POGZ	1	151403190	151403317	-	NA	POGZ	pogo transposable element with ZNF domain [Source:HGNC Symbol;Acc:18801]	overlapping	0	16	41	48	61	17.5459	1.26859	0.00176584	0.0913612
ZNF384	12	6778197	6778355	-	NA	AC125494.1	CAGH1 alternate open reading frameHCG21634cDNA FLJ59043 [Source:UniProtKB/TrEMBL;Acc:O15420]	overlapping	0	4	12	19	22	19.1673	1.69289	0.00177661	0.091708
B3GALTL	13	31903638	31906413	+	NA	B3GALTL	beta 1,3-galactosyltransferase-like [Source:HGNC Symbol;Acc:20207]	overlapping	0	14	29	47	37	17.9141	1.34626	0.00177947	0.0917836
CKAP2L	2	113494184	113496625	-	NA	NT5DC4	5'-nucleotidase domain containing 4 [Source:HGNC Symbol;Acc:27678]	overlapping	0	17	27	38	49	17.897	1.31497	0.00177947	0.0917836
AL773603.1	21	46286389	46288992	-	NA	PTTG1IP	pituitary tumor-transforming 1 interacting protein [Source:HGNC Symbol;Acc:13524]	overlapping	0	19	25	51	31	17.9032	1.30308	0.00177947	0.0917836
WDR1	4	10076773	10077108	-	NA	WDR1	WD repeat domain 1 [Source:HGNC Symbol;Acc:12754]	overlapping	0	26	17	34	55	17.909	1.35971	0.00177947	0.0917836
INSIG1	7	155099951	155100467	+	NA	INSIG1	insulin induced gene 1 [Source:HGNC Symbol;Acc:6083]	overlapping	0	28	48	70	67	17.157	1.21726	0.00178158	0.0918637
AKAP2	9	112918599	112918777	+	NA	AKAP2	A kinase (PRKA) anchor protein 2 [Source:HGNC Symbol;Acc:372]	overlapping	0	8	15	24	29	18.721	1.53872	0.00178763	0.0918694
ARHGAP21	10	24890907	24891032	-	NA	ARHGAP21	Rho GTPase activating protein 21 [Source:HGNC Symbol;Acc:23725]	overlapping	0	4	8	15	18	19.5338	1.79068	0.00180889	0.0918694
ARMC2	6	109201131	109201459	+	NA	ARMC2	armadillo repeat containing 2 [Source:HGNC Symbol;Acc:23045]	overlapping	0	0	0	2	8	35.2076	29.6169	0.00180788	0.0918694
BATF3	1	212860809	212860851	-	NA	BATF3	basic leucine zipper transcription factor, ATF-like 3 [Source:HGNC Symbol;Acc:28915]	overlapping	0	0	0	4	6	35.1959	29.6404	0.00180788	0.0918694
BTN2A1	6	26468734	26468845	+	NA	BTN2A1	butyrophilin, subfamily 2, member A1 [Source:HGNC Symbol;Acc:1136]	overlapping	0	4	8	16	17	19.5297	1.79883	0.00180889	0.0918694
C10orf18	10	5804495	5804609	+	NA	C10orf18	chromosome 10 open reading frame 18 [Source:HGNC Symbol;Acc:23484]	overlapping	0	0	0	3	7	35.2018	29.6286	0.00180788	0.0918694
CBS	21	44478255	44478363	-	NA	CBS	cystathionine-beta-synthase [Source:HGNC Symbol;Acc:1550]	overlapping	0	8	4	10	24	19.5345	1.79105	0.00180889	0.0918694
CD22	19	35837469	35838258	+	NA	CD22	CD22 molecule [Source:HGNC Symbol;Acc:1643]	overlapping	0	0	0	1	9	35.2134	29.6052	0.00180788	0.0918694
CREB1	2	208439996	208440178	+	NA	CREB1	cAMP responsive element binding protein 1 [Source:HGNC Symbol;Acc:2345]	overlapping	0	4	8	19	13	19.5377	1.7829	0.00180889	0.0918694
DOPEY1	6	83863899	83863992	+	NA	DOPEY1	dopey family member 1 [Source:HGNC Symbol;Acc:21194]	overlapping	0	0	0	6	3	35.2573	29.5175	0.00180788	0.0918694
DYNC1H1	14	102516051	102516219	+	NA	DYNC1H1	dynein, cytoplasmic 1, heavy chain 1 [Source:HGNC Symbol;Acc:2961]	overlapping	0	5	18	24	29	18.7207	1.53819	0.00178763	0.0918694
GALNT12	9	101611234	101612363	+	NA	GALNT12	No description	overlapping	0	10	22	35	32	18.2997	1.42782	0.00178941	0.0918694
HAGH	16	1869898	1870015	-	NA	HAGH	hydroxyacylglutathione hydrolase [Source:HGNC Symbol;Acc:4805]	overlapping	0	0	0	3	7	35.2018	29.6286	0.00180788	0.0918694
NUFIP2	17	27620801	27621166	-	NA	NUFIP2	nuclear fragile X mental retardation protein interacting protein 2 [Source:HGNC Symbol;Acc:17634]	overlapping	0	42	80	119	86	16.5058	1.15343	0.00179653	0.0918694
PECR	2	216947201	216947678	-	NA	PECR	peroxisomal trans-2-enoyl-CoA reductase [Source:HGNC Symbol;Acc:18281]	overlapping	0	0	0	2	8	35.2076	29.6169	0.00180788	0.0918694
PLD2	17	4713172	4713324	+	NA	PLD2	phospholipase D2 [Source:HGNC Symbol;Acc:9068]	overlapping	0	0	0	2	8	35.2076	29.6169	0.00180788	0.0918694
PNPO	17	46023980	46026673	+	NA	PNPO	pyridoxamine 5'-phosphate oxidase [Source:HGNC Symbol;Acc:30260]	overlapping	0	147	130	204	261	15.358	1.0861	0.00178655	0.0918694
PRMT2	21	48078657	48079342	+	NA	PRMT2	protein arginine methyltransferase 2 [Source:HGNC Symbol;Acc:5186]	overlapping	0	53	45	91	78	16.8152	1.16987	0.00178754	0.0918694
PRPF19	11	60671184	60671333	-	NA	PRPF19	PRP19/PSO4 pre-mRNA processing factor 19 homolog (S. cerevisiae) [Source:HGNC Symbol;Acc:17896]	overlapping	0	8	4	8	27	19.5229	1.81426	0.00180889	0.0918694
RAB7A	3	128525215	128525433	+	NA	RAB7A	RAB7A, member RAS oncogene family [Source:HGNC Symbol;Acc:9788]	overlapping	0	65	83	120	135	16.2356	1.13784	0.0018006	0.0918694
RAPGEF1	9	134457992	134458089	-	NA	RAPGEF1	Rap guanine nucleotide exchange factor (GEF) 1 [Source:HGNC Symbol;Acc:4568]	overlapping	0	0	0	6	3	35.2573	29.5175	0.00180788	0.0918694
RCC2	1	17734335	17735050	-	NA	RCC2	regulator of chromosome condensation 2 [Source:HGNC Symbol;Acc:30297]	overlapping	0	39	60	90	82	16.7981	1.17246	0.00179378	0.0918694
SEC24C	10	75504142	75504195	+	NA	SEC24C	SEC24 family, member C (S. cerevisiae) [Source:HGNC Symbol;Acc:10705]	overlapping	0	0	0	1	9	35.2134	29.6052	0.00180788	0.0918694
SLCO4C1	5	101592819	101593014	-	NA	SLCO4C1	solute carrier organic anion transporter family, member 4C1 [Source:HGNC Symbol;Acc:23612]	overlapping	0	0	0	6	3	35.2573	29.5175	0.00180788	0.0918694
STAU1	20	47736519	47736665	-	NA	STAU1	staufen, RNA binding protein, homolog 1 (Drosophila) [Source:HGNC Symbol;Acc:11370]	overlapping	0	13	31	43	45	17.8778	1.35218	0.0017984	0.0918694
TAS2R14	12	11199619	11199787	-	NA	TAS2R14	taste receptor, type 2, member 14 [Source:HGNC Symbol;Acc:14920]	overlapping	0	0	0	2	8	35.2076	29.6169	0.00180788	0.0918694
TRIM41	5	180661932	180661995	+	NA	TRIM41	tripartite motif-containing 41 [Source:HGNC Symbol;Acc:19013]	overlapping	0	0	0	6	3	35.2573	29.5175	0.00180788	0.0918694
ZNF3	7	99661851	99662012	-	NA	ZSCAN21	zinc finger and SCAN domain containing 21 [Source:HGNC Symbol;Acc:13104]	overlapping	0	0	0	3	7	35.2018	29.6286	0.00180788	0.0918694
MAP9	4	156263810	156269057	-	NA	RP11-27G13.2	No description	overlapping	0	57	121	147	151	15.9833	1.10778	0.00180948	0.0918921
SNX9	6	158363823	158366109	+	NA	SNX9	sorting nexin 9 [Source:HGNC Symbol;Acc:14973]	overlapping	0	47	106	127	132	16.1948	1.12136	0.00181531	0.0921669
ACRC	X	70823438	70824526	+	NA	ACRC	acidic repeat containing [Source:HGNC Symbol;Acc:15805]	overlapping	0	16	17	28	43	18.26	1.42018	0.00181894	0.0922728
2008-09-01	5	132092025	132094699	-	NA	SEPT8	septin 8 [Source:HGNC Symbol;Acc:16511]	overlapping	0	120	216	254	303	15.0827	1.07613	0.00183331	0.0928721
SUPT4H1	17	56422539	56423674	-	NA	AC004687.1	No description	overlapping	0	161	209	294	309	14.9476	1.06988	0.00183689	0.0929168
PARD3B	2	206480180	206484886	+	NA	PARD3B	par-3 partitioning defective 3 homolog B (C. elegans) [Source:HGNC Symbol;Acc:14446]	overlapping	0	68	150	167	200	15.6964	1.09645	0.00183837	0.0929806
C10orf118	10	115910851	115910979	-	NA	C10orf118	chromosome 10 open reading frame 118 [Source:HGNC Symbol;Acc:24349]	overlapping	0	3	5	14	13	19.9643	2.10006	0.00185012	0.093122
COX11	17	53038480	53040276	-	NA	TOM1L1	target of myb1 (chicken)-like 1 [Source:HGNC Symbol;Acc:11983]	overlapping	0	25	23	48	44	17.7766	1.30624	0.00185032	0.093122
DHX35	20	37634789	37634999	+	NA	DHX35	DEAH (Asp-Glu-Ala-His) box polypeptide 35 [Source:HGNC Symbol;Acc:15861]	overlapping	0	15	19	28	45	18.2204	1.41277	0.00184679	0.093122
[truncated: 11,311 more rows]
